# Supplementary material for: Intrinsic Resistance of Burkholderia cepacia Complex to Benzalkonium Chloride
Source: mBio. 2016 Nov 22;7(6):e01716-16. doi: 10.1128/mBio.01716-16 (PMC5120141; doi:10.1128/mBio.01716-16)
Supplement: Table S1 — Proteomic data of strain AU1054. [file mbo006163084st1.xlsx]

## Sheet: All
			T0	T0	T3	T3	T7	T7
Identified Proteins (3747)	Accession Number	Molecular Weight	19756-1 SpC	19756-2 SpC	19757-1 SpC	19757-2 SpC	19758-1 SpC	19758-2 SpC
DNA-directed RNA polymerase subunit beta' OS=Burkholderia cenocepacia (strain AU 1054) GN=rpoC PE=3 SV=1	sp|Q1BRU1|RPOC_BURCA	156 kDa	3163	3573	2036	2153	3617	3562
DNA-directed RNA polymerase subunit beta OS=Burkholderia cenocepacia (strain AU 1054) GN=rpoB PE=3 SV=1	sp|Q1BRU0|RPOB_BURCA	153 kDa	2843	2975	3099	3066	3402	3265
Elongation factor G 2 OS=Burkholderia cenocepacia (strain AU 1054) GN=fusA2 PE=3 SV=1	sp|Q1BRU5|EFG2_BURCA	78 kDa	2701	2638	2578	2702	1576	1510
60 kDa chaperonin 1 OS=Burkholderia cenocepacia (strain AU 1054) GN=groL1 PE=3 SV=1	sp|Q1BYL5|CH601_BURCA	57 kDa	2323	2279	3138	3122	4000	3420
Elongation factor Tu OS=Burkholderia cenocepacia (strain AU 1054) GN=tuf1 PE=3 SV=1	sp|Q1BRT3|EFTU_BURCA	43 kDa	2292	2518	2626	2721	1529	1361
30S ribosomal protein S1 OS=Burkholderia cenocepacia (strain AU 1054) GN=Bcen_0568 PE=3 SV=1	tr|Q1BY26|Q1BY26_BURCA	63 kDa	2249	2348	2011	1924	1542	1437
Porin, Gram-negative type OS=Burkholderia cenocepacia (strain AU 1054) GN=Bcen_3632 PE=4 SV=1	tr|Q1BPD1|Q1BPD1_BURCA	38 kDa	2030	2764	3865	3004	5466	4054
Pyruvate dehydrogenase E1 component OS=Burkholderia cenocepacia (strain AU 1054) GN=Bcen_5940 PE=4 SV=1	tr|Q1BHV0|Q1BHV0_BURCA	101 kDa	1764	1596	2471	2099	1200	1113
Translation initiation factor IF-2 OS=Burkholderia cenocepacia (strain AU 1054) GN=infB PE=3 SV=1	sp|Q1BWS7|IF2_BURCA	104 kDa	1532	1659	1897	2153	642	859
Ribonucleoside-diphosphate reductase OS=Burkholderia cenocepacia (strain AU 1054) GN=Bcen_0112 PE=3 SV=1	tr|Q1BZC9|Q1BZC9_BURCA	110 kDa	1492	1573	1949	1778	1488	1507
2-oxoglutarate dehydrogenase E1 component OS=Burkholderia cenocepacia (strain AU 1054) GN=Bcen_1028 PE=4 SV=1	tr|Q1BWS0|Q1BWS0_BURCA	107 kDa	1467	1384	1329	1327	820	916
Polyribonucleotide nucleotidyltransferase OS=Burkholderia cenocepacia (strain AU 1054) GN=pnp PE=3 SV=1	sp|Q1BV09|PNP_BURCA	77 kDa	1424	1525	1593	1528	2335	2063
OmpA/MotB OS=Burkholderia cenocepacia (strain AU 1054) GN=Bcen_0560 PE=3 SV=1	tr|Q1BY34|Q1BY34_BURCA	24 kDa	1324	1617	2294	1959	2733	1703
Lon protease OS=Burkholderia cenocepacia (strain AU 1054) GN=lon PE=2 SV=1	tr|Q1BH83|Q1BH83_BURCA	89 kDa	1320	1350	1678	1196	621	710
50S ribosomal protein L2 OS=Burkholderia cenocepacia (strain AU 1054) GN=rplB PE=3 SV=1	sp|Q1BRV1|RL2_BURCA	30 kDa	1234	1179	889	1084	824	773
Glutamate synthase (NADH) large subunit OS=Burkholderia cenocepacia (strain AU 1054) GN=Bcen_2705 PE=4 SV=1	tr|Q1BS02|Q1BS02_BURCA	181 kDa	1217	1254	914	950	327	421
ATP synthase subunit alpha OS=Burkholderia cenocepacia (strain AU 1054) GN=atpA PE=3 SV=1	sp|Q1BRA8|ATPA_BURCA	56 kDa	1148	1024	1092	1112	1549	1486
Carbamoyl-phosphate synthase large chain OS=Burkholderia cenocepacia (strain AU 1054) GN=carB PE=3 SV=1	tr|Q1BXD4|Q1BXD4_BURCA	115 kDa	1075	1019	839	934	675	850
GTP-binding protein TypA OS=Burkholderia cenocepacia (strain AU 1054) GN=Bcen_1027 PE=4 SV=1	tr|Q1BWS1|Q1BWS1_BURCA	68 kDa	1070	1144	1648	1499	752	812
Trigger factor OS=Burkholderia cenocepacia (strain AU 1054) GN=tig PE=3 SV=1	sp|Q1BH86|TIG_BURCA	50 kDa	1010	1008	1136	1179	622	568
Ribonuclease E OS=Burkholderia cenocepacia (strain AU 1054) GN=rne PE=3 SV=1	tr|Q1BXW4|Q1BXW4_BURCA	115 kDa	999	936	1029	1163	624	666
ATP synthase subunit beta OS=Burkholderia cenocepacia (strain AU 1054) GN=atpD PE=3 SV=1	sp|Q1BRB0|ATPB_BURCA	51 kDa	951	965	1082	1071	1583	1496
30S ribosomal protein S2 OS=Burkholderia cenocepacia (strain AU 1054) GN=rpsB PE=3 SV=1	sp|Q1BHI2|RS2_BURCA	27 kDa	946	958	975	990	692	516
30S ribosomal protein S3 OS=Burkholderia cenocepacia (strain AU 1054) GN=rpsC PE=3 SV=1	sp|Q1BRV4|RS3_BURCA	30 kDa	938	939	1238	1274	951	892
Chaperone protein DnaK OS=Burkholderia cenocepacia (strain AU 1054) GN=dnaK PE=3 SV=1	sp|Q1BYX3|DNAK_BURCA	70 kDa	861	943	1199	1195	602	675
Phosphoribosylformylglycinamidine synthase OS=Burkholderia cenocepacia (strain AU 1054) GN=purL PE=3 SV=1	tr|Q1BH76|Q1BH76_BURCA	146 kDa	859	876	704	727	934	970
Isocitrate dehydrogenase, NADP-dependent OS=Burkholderia cenocepacia (strain AU 1054) GN=Bcen_1912 PE=4 SV=1	tr|Q1BU90|Q1BU90_BURCA	80 kDa	855	772	459	535	808	785
RNA polymerase sigma factor RpoD OS=Burkholderia cenocepacia (strain AU 1054) GN=rpoD PE=3 SV=1	tr|Q1BLZ3|Q1BLZ3_BURCA	89 kDa	849	857	1080	1045	540	546
Protein translocase subunit SecA OS=Burkholderia cenocepacia (strain AU 1054) GN=secA PE=3 SV=1	sp|Q1BZF4|SECA_BURCA	105 kDa	781	742	934	979	478	580
Aconitate hydratase 2 OS=Burkholderia cenocepacia (strain AU 1054) GN=Bcen_3672 PE=3 SV=1	tr|Q1BP91|Q1BP91_BURCA	93 kDa	767	808	1398	1267	585	620
Succinate dehydrogenase subunit A OS=Burkholderia cenocepacia (strain AU 1054) GN=Bcen_4431 PE=4 SV=1	tr|Q1BM42|Q1BM42_BURCA	65 kDa	745	699	930	1005	994	930
Alanine--tRNA ligase OS=Burkholderia cenocepacia (strain AU 1054) GN=alaS PE=3 SV=2	sp|Q1BX19|SYA_BURCA	95 kDa	727	742	1409	1357	545	536
DNA-directed RNA polymerase subunit alpha OS=Burkholderia cenocepacia (strain AU 1054) GN=rpoA PE=3 SV=1	sp|Q1BRX4|RPOA_BURCA	36 kDa	711	639	874	1011	940	786
Elongation factor Ts OS=Burkholderia cenocepacia (strain AU 1054) GN=tsf PE=3 SV=1	sp|Q1BHI1|EFTS_BURCA	31 kDa	706	669	396	447	261	224
30S ribosomal protein S5 OS=Burkholderia cenocepacia (strain AU 1054) GN=rpsE PE=3 SV=1	sp|Q1BRW5|RS5_BURCA	18 kDa	706	668	695	898	403	351
Amino acid adenylation OS=Burkholderia cenocepacia (strain AU 1054) GN=Bcen_1160 PE=4 SV=1	tr|Q1BWD8|Q1BWD8_BURCA	345 kDa	684	721	72	89	709	818
Aspartate--tRNA(Asp/Asn) ligase OS=Burkholderia cenocepacia (strain AU 1054) GN=aspS PE=3 SV=1	sp|Q1BTP1|SYDND_BURCA	68 kDa	674	752	919	845	532	575
DNA topoisomerase OS=Burkholderia cenocepacia (strain AU 1054) GN=Bcen_2517 PE=3 SV=1	tr|Q1BSI9|Q1BSI9_BURCA	96 kDa	670	638	1010	821	472	514
Aconitate hydratase OS=Burkholderia cenocepacia (strain AU 1054) GN=Bcen_4439 PE=3 SV=1	tr|Q1BM34|Q1BM34_BURCA	99 kDa	662	642	646	529	940	776
Elongation factor G 1 OS=Burkholderia cenocepacia (strain AU 1054) GN=fusA1 PE=3 SV=2	sp|Q1BU86|EFG1_BURCA	78 kDa	654	692	384	329	561	605
ImcF-related protein OS=Burkholderia cenocepacia (strain AU 1054) GN=Bcen_2620 PE=4 SV=1	tr|Q1BS87|Q1BS87_BURCA	143 kDa	625	550	484	414	422	493
Valine--tRNA ligase OS=Burkholderia cenocepacia (strain AU 1054) GN=valS PE=3 SV=1	tr|Q1BWY7|Q1BWY7_BURCA	107 kDa	614	586	843	787	418	516
50S ribosomal protein L1 OS=Burkholderia cenocepacia (strain AU 1054) GN=rplA PE=3 SV=1	sp|Q1BRT7|RL1_BURCA	24 kDa	613	715	775	774	508	322
Glycine dehydrogenase (decarboxylating) OS=Burkholderia cenocepacia (strain AU 1054) GN=gcvP PE=3 SV=1	sp|Q1BRE8|GCSP_BURCA	104 kDa	606	553	411	368	888	970
Outer membrane protein assembly factor BamA OS=Burkholderia cenocepacia (strain AU 1054) GN=bamA PE=3 SV=1	tr|Q1BHH4|Q1BHH4_BURCA	85 kDa	604	585	816	833	985	1112
Dihydrolipoyl dehydrogenase OS=Burkholderia cenocepacia (strain AU 1054) GN=Bcen_1030 PE=3 SV=1	tr|Q1BWR8|Q1BWR8_BURCA	51 kDa	598	600	738	811	446	522
Isoleucine--tRNA ligase OS=Burkholderia cenocepacia (strain AU 1054) GN=ileS PE=3 SV=1	sp|Q1BUA1|SYI_BURCA	106 kDa	590	586	302	268	421	531
Alpha-2-macroglobulin-like protein OS=Burkholderia cenocepacia (strain AU 1054) GN=Bcen_3813 PE=4 SV=1	tr|Q1BNV0|Q1BNV0_BURCA	219 kDa	586	644	288	330	950	964
ATPase AAA-2 OS=Burkholderia cenocepacia (strain AU 1054) GN=Bcen_2632 PE=4 SV=1	tr|Q1BS75|Q1BS75_BURCA	74 kDa	560	553	393	254	500	539
Amino acid adenylation OS=Burkholderia cenocepacia (strain AU 1054) GN=Bcen_3369 PE=4 SV=1	tr|Q1BQ41|Q1BQ41_BURCA	155 kDa	557	562	222	218	1308	1338
DNA gyrase subunit B OS=Burkholderia cenocepacia (strain AU 1054) GN=gyrB PE=3 SV=1	tr|Q1BSF1|Q1BSF1_BURCA	91 kDa	545	543	923	963	541	434
Dihydrolipoamide dehydrogenase OS=Burkholderia cenocepacia (strain AU 1054) GN=Bcen_5942 PE=4 SV=1	tr|Q1BHU8|Q1BHU8_BURCA	62 kDa	542	502	517	597	570	600
Inosine-5'-monophosphate dehydrogenase OS=Burkholderia cenocepacia (strain AU 1054) GN=guaB PE=3 SV=1	tr|Q1BHF4|Q1BHF4_BURCA	52 kDa	539	558	592	708	565	469
DNA gyrase subunit A OS=Burkholderia cenocepacia (strain AU 1054) GN=gyrA PE=3 SV=1	tr|Q1BY33|Q1BY33_BURCA	96 kDa	526	513	583	610	475	517
Porin, Gram-negative type OS=Burkholderia cenocepacia (strain AU 1054) GN=Bcen_4385 PE=4 SV=1	tr|Q1BM87|Q1BM87_BURCA	40 kDa	523	476	620	499	1200	867
Malate dehydrogenase (Oxaloacetate decarboxylating) (NADP+), phosphate acetyltransferase OS=Burkholderia cenocepacia (strain AU 1054) GN=Bcen_2788 PE=3 SV=1	tr|Q1BRR9|Q1BRR9_BURCA	81 kDa	519	506	957	1005	852	819
L-proline dehydrogenase OS=Burkholderia cenocepacia (strain AU 1054) GN=Bcen_2942 PE=3 SV=1	tr|Q1BRB7|Q1BRB7_BURCA	144 kDa	515	497	782	674	505	497
Methyltransferase FkbM OS=Burkholderia cenocepacia (strain AU 1054) GN=Bcen_0402 PE=4 SV=1	tr|Q1BYJ1|Q1BYJ1_BURCA	185 kDa	515	616	128	223	363	507
Phosphoenolpyruvate synthase OS=Burkholderia cenocepacia (strain AU 1054) GN=Bcen_6075 PE=3 SV=1	tr|Q1BHG5|Q1BHG5_BURCA	88 kDa	512	516	764	934	598	538
Adenosylhomocysteinase OS=Burkholderia cenocepacia (strain AU 1054) GN=ahcY PE=3 SV=1	tr|Q1BRM3|Q1BRM3_BURCA	52 kDa	511	514	391	386	940	898
Phenylalanine--tRNA ligase beta subunit OS=Burkholderia cenocepacia (strain AU 1054) GN=pheT PE=3 SV=1	tr|Q1BWU8|Q1BWU8_BURCA	89 kDa	508	483	800	685	538	533
DEAD/DEAH box helicase-like protein OS=Burkholderia cenocepacia (strain AU 1054) GN=Bcen_6030 PE=3 SV=1	tr|Q1BHL0|Q1BHL0_BURCA	55 kDa	502	464	1047	1056	431	345
Citrate synthase OS=Burkholderia cenocepacia (strain AU 1054) GN=Bcen_4428 PE=3 SV=1	tr|Q1BM45|Q1BM45_BURCA	48 kDa	502	387	495	509	722	627
NADH dehydrogenase subunit G OS=Burkholderia cenocepacia (strain AU 1054) GN=Bcen_1631 PE=4 SV=1	tr|Q1BV19|Q1BV19_BURCA	83 kDa	499	514	581	562	320	312
Glutamine synthetase OS=Burkholderia cenocepacia (strain AU 1054) GN=Bcen_5928 PE=3 SV=1	tr|Q1BHW2|Q1BHW2_BURCA	52 kDa	487	547	588	587	862	850
Ribonuclease R OS=Burkholderia cenocepacia (strain AU 1054) GN=rnr PE=3 SV=1	tr|Q1BWN2|Q1BWN2_BURCA	92 kDa	483	473	146	209	358	427
CTP synthase OS=Burkholderia cenocepacia (strain AU 1054) GN=pyrG PE=3 SV=1	sp|Q1BHS2|PYRG_BURCA	61 kDa	479	525	688	682	263	261
Succinyl-CoA ligase [ADP-forming] subunit beta OS=Burkholderia cenocepacia (strain AU 1054) GN=sucC PE=3 SV=1	sp|Q1BTW6|SUCC_BURCA	41 kDa	470	365	302	359	214	232
50S ribosomal protein L3 OS=Burkholderia cenocepacia (strain AU 1054) GN=rplC PE=3 SV=1	sp|Q1BRU8|RL3_BURCA	23 kDa	453	486	569	523	359	297
Malate dehydrogenase (Oxaloacetate decarboxylating) (NADP+)., Phosphate acetyltransferase OS=Burkholderia cenocepacia (strain AU 1054) GN=Bcen_0148 PE=3 SV=1	tr|Q1BZ93|Q1BZ93_BURCA	85 kDa	451	374	474	577	418	442
Pseudouridine synthase OS=Burkholderia cenocepacia (strain AU 1054) GN=Bcen_1016 PE=3 SV=1	tr|Q1BWT1|Q1BWT1_BURCA	62 kDa	450	418	656	665	249	230
ATPase AAA-2 OS=Burkholderia cenocepacia (strain AU 1054) GN=Bcen_6232 PE=3 SV=1	tr|Q1BH09|Q1BH09_BURCA	96 kDa	447	431	505	464	239	234
Ketol-acid reductoisomerase OS=Burkholderia cenocepacia (strain AU 1054) GN=ilvC PE=3 SV=1	sp|Q1BUZ9|ILVC_BURCA	36 kDa	443	338	379	508	690	522
30S ribosomal protein S4 OS=Burkholderia cenocepacia (strain AU 1054) GN=rpsD PE=3 SV=1	sp|Q1BRX3|RS4_BURCA	23 kDa	436	559	533	586	793	397
Succinyl-CoA ligase [ADP-forming] subunit alpha OS=Burkholderia cenocepacia (strain AU 1054) GN=Bcen_2037 PE=3 SV=1	tr|Q1BTW7|Q1BTW7_BURCA	31 kDa	426	367	233	238	294	310
Leucine--tRNA ligase OS=Burkholderia cenocepacia (strain AU 1054) GN=leuS PE=3 SV=1	sp|Q1BZ70|SYL_BURCA	96 kDa	420	431	383	448	588	577
Peptidase M48, Ste24p OS=Burkholderia cenocepacia (strain AU 1054) GN=Bcen_2142 PE=4 SV=1	tr|Q1BTL2|Q1BTL2_BURCA	65 kDa	415	357	247	253	205	204
Dihydrolipoyllysine-residue succinyltransferase component of 2-oxoglutarate dehydrogenase complex OS=Burkholderia cenocepacia (strain AU 1054) GN=Bcen_1029 PE=3 SV=1	tr|Q1BWR9|Q1BWR9_BURCA	44 kDa	406	357	524	540	383	341
FAD linked oxidase-like protein OS=Burkholderia cenocepacia (strain AU 1054) GN=Bcen_2123 PE=4 SV=1	tr|Q1BTN1|Q1BTN1_BURCA	149 kDa	405	435	428	538	179	217
Amino acid adenylation OS=Burkholderia cenocepacia (strain AU 1054) GN=Bcen_4973 PE=4 SV=1	tr|Q1BKK7|Q1BKK7_BURCA	126 kDa	404	380	0	0	774	949
ATP-dependent zinc metalloprotease FtsH OS=Burkholderia cenocepacia (strain AU 1054) GN=ftsH PE=3 SV=1	tr|Q1BXC9|Q1BXC9_BURCA	68 kDa	391	421	432	505	357	412
Malate dehydrogenase OS=Burkholderia cenocepacia (strain AU 1054) GN=mdh PE=3 SV=1	sp|Q1BM38|MDH_BURCA	35 kDa	387	378	166	158	312	290
2,3-dimethylmalate lyase OS=Burkholderia cenocepacia (strain AU 1054) GN=Bcen_4245 PE=4 SV=1	tr|Q1BMM4|Q1BMM4_BURCA	61 kDa	385	363	518	537	461	447
3-hydroxyacyl-CoA dehydrogenase OS=Burkholderia cenocepacia (strain AU 1054) GN=Bcen_2108 PE=4 SV=1	tr|Q1BTP6|Q1BTP6_BURCA	91 kDa	383	385	270	318	705	751
RNA binding S1 OS=Burkholderia cenocepacia (strain AU 1054) GN=Bcen_6281 PE=4 SV=1	tr|Q1BGW1|Q1BGW1_BURCA	89 kDa	382	343	536	606	197	188
Carbohydrate ABC transporter substrate-binding protein, CUT1 family OS=Burkholderia cenocepacia (strain AU 1054) GN=Bcen_0489 PE=4 SV=1	tr|Q1BYA4|Q1BYA4_BURCA	44 kDa	382	343	36	36	144	159
Serine hydroxymethyltransferase OS=Burkholderia cenocepacia (strain AU 1054) GN=glyA PE=3 SV=1	tr|Q1BYS0|Q1BYS0_BURCA	53 kDa	379	325	189	230	239	269
UvrA family protein OS=Burkholderia cenocepacia (strain AU 1054) GN=Bcen_5608 PE=4 SV=1	tr|Q1BIS8|Q1BIS8_BURCA	213 kDa	378	407	242	333	281	320
50S ribosomal protein L7/L12 OS=Burkholderia cenocepacia (strain AU 1054) GN=rplL PE=3 SV=1	sp|Q1BRT9|RL7_BURCA	13 kDa	376	482	189	234	139	98
Probable cytosol aminopeptidase OS=Burkholderia cenocepacia (strain AU 1054) GN=pepA PE=3 SV=1	sp|Q1BUE7|AMPA_BURCA	53 kDa	372	428	250	216	562	602
Transcription termination factor Rho OS=Burkholderia cenocepacia (strain AU 1054) GN=rho PE=3 SV=1	tr|Q1BGZ1|Q1BGZ1_BURCA	47 kDa	370	331	599	714	315	354
Transketolase OS=Burkholderia cenocepacia (strain AU 1054) GN=Bcen_0155 PE=4 SV=1	tr|Q1BZ86|Q1BZ86_BURCA	74 kDa	368	363	218	243	299	306
Beta-ketoacyl synthase OS=Burkholderia cenocepacia (strain AU 1054) GN=Bcen_0299 PE=4 SV=1	tr|Q1BYU4|Q1BYU4_BURCA	268 kDa	366	400	218	250	203	204
Glycine--tRNA ligase beta subunit OS=Burkholderia cenocepacia (strain AU 1054) GN=glyS PE=3 SV=1	tr|Q1BTR4|Q1BTR4_BURCA	76 kDa	364	373	726	796	233	286
Threonine--tRNA ligase OS=Burkholderia cenocepacia (strain AU 1054) GN=thrS PE=3 SV=1	tr|Q1BWV3|Q1BWV3_BURCA	70 kDa	363	388	409	378	404	480
Chromosome partition protein Smc OS=Burkholderia cenocepacia (strain AU 1054) GN=smc PE=3 SV=1	tr|Q1BHI9|Q1BHI9_BURCA	129 kDa	359	319	413	380	584	566
30S ribosomal protein S7 OS=Burkholderia cenocepacia (strain AU 1054) GN=rpsG PE=3 SV=1	sp|Q1BRU4|RS7_BURCA	18 kDa	358	341	397	457	601	390
Phosphoenolpyruvate carboxylase OS=Burkholderia cenocepacia (strain AU 1054) GN=ppc PE=3 SV=1	tr|Q1BUI8|Q1BUI8_BURCA	109 kDa	352	321	258	248	319	357
Hydrophobe/amphiphile efflux-1 HAE1 OS=Burkholderia cenocepacia (strain AU 1054) GN=Bcen_1998 PE=4 SV=1	tr|Q1BU06|Q1BU06_BURCA	115 kDa	350	509	395	545	663	886
50S ribosomal protein L5 OS=Burkholderia cenocepacia (strain AU 1054) GN=rplE PE=3 SV=1	sp|Q1BRW0|RL5_BURCA	20 kDa	343	341	524	479	448	324
50S ribosomal protein L25 OS=Burkholderia cenocepacia (strain AU 1054) GN=rplY PE=3 SV=1	sp|Q1BTG5|RL25_BURCA	22 kDa	337	369	482	414	247	211
NusA antitermination factor OS=Burkholderia cenocepacia (strain AU 1054) GN=Bcen_1019 PE=3 SV=1	tr|Q1BWS8|Q1BWS8_BURCA	55 kDa	335	319	444	528	180	190
Alanyl aminopeptidase, Metallo peptidase, MEROPS family M01 OS=Burkholderia cenocepacia (strain AU 1054) GN=Bcen_0536 PE=4 SV=1	tr|Q1BY58|Q1BY58_BURCA	99 kDa	334	323	243	238	779	662
50S ribosomal protein L4 OS=Burkholderia cenocepacia (strain AU 1054) GN=rplD PE=3 SV=1	sp|Q1BRU9|RL4_BURCA	23 kDa	329	369	516	521	379	245
Methionine--tRNA ligase OS=Burkholderia cenocepacia (strain AU 1054) GN=metG PE=3 SV=2	sp|Q1BUH6|SYM_BURCA	79 kDa	329	296	500	509	253	346
Glutamine--tRNA ligase OS=Burkholderia cenocepacia (strain AU 1054) GN=glnS PE=3 SV=1	tr|Q1BX23|Q1BX23_BURCA	65 kDa	328	331	153	201	358	339
50S ribosomal protein L10 OS=Burkholderia cenocepacia (strain AU 1054) GN=rplJ PE=3 SV=1	sp|Q1BRT8|RL10_BURCA	18 kDa	315	330	548	460	312	182
50S ribosomal protein L13 OS=Burkholderia cenocepacia (strain AU 1054) GN=rplM PE=3 SV=2	sp|Q1BZ45|RL13_BURCA	16 kDa	314	396	246	343	280	177
50S ribosomal protein L6 OS=Burkholderia cenocepacia (strain AU 1054) GN=rplF PE=3 SV=1	sp|Q1BRW3|RL6_BURCA	19 kDa	313	284	442	427	260	178
Cytochrome c oxidase subunit 2 OS=Burkholderia cenocepacia (strain AU 1054) GN=Bcen_2233 PE=3 SV=1	tr|Q1BTC1|Q1BTC1_BURCA	56 kDa	311	357	425	516	452	475
GMP synthase [glutamine-hydrolyzing] OS=Burkholderia cenocepacia (strain AU 1054) GN=guaA PE=3 SV=1	sp|Q1BHF2|GUAA_BURCA	59 kDa	309	304	459	408	251	330
50S ribosomal protein L18 OS=Burkholderia cenocepacia (strain AU 1054) GN=rplR PE=3 SV=1	sp|Q1BRW4|RL18_BURCA	13 kDa	304	217	360	208	326	188
Amino acid adenylation OS=Burkholderia cenocepacia (strain AU 1054) GN=Bcen_3370 PE=4 SV=1	tr|Q1BQ40|Q1BQ40_BURCA	199 kDa	303	284	29	38	806	849
Phenylacetic acid degradation protein paaN2 OS=Burkholderia cenocepacia (strain AU 1054) GN=Bcen_2562 PE=4 SV=1	tr|Q1BSE4|Q1BSE4_BURCA	60 kDa	298	299	51	54	282	258
ATP-dependent Clp protease ATP-binding subunit clpA OS=Burkholderia cenocepacia (strain AU 1054) GN=Bcen_1907 PE=3 SV=1	tr|Q1BU95|Q1BU95_BURCA	84 kDa	298	259	305	386	373	384
Amino acid adenylation OS=Burkholderia cenocepacia (strain AU 1054) GN=Bcen_1161 PE=4 SV=1	tr|Q1BWD7|Q1BWD7_BURCA	177 kDa	295	281	68	70	302	323
1-deoxy-D-xylulose-5-phosphate synthase OS=Burkholderia cenocepacia (strain AU 1054) GN=dxs PE=3 SV=2	sp|Q1BLY7|DXS_BURCA	69 kDa	291	261	600	608	242	219
Acetyltransferase component of pyruvate dehydrogenase complex OS=Burkholderia cenocepacia (strain AU 1054) GN=Bcen_5941 PE=3 SV=1	tr|Q1BHU9|Q1BHU9_BURCA	56 kDa	291	346	406	378	453	473
Histone-like DNA-binding protein OS=Burkholderia cenocepacia (strain AU 1054) GN=Bcen_4388 PE=4 SV=1	tr|Q1BM85|Q1BM85_BURCA	15 kDa	290	279	639	576	519	395
Aspartokinase OS=Burkholderia cenocepacia (strain AU 1054) GN=Bcen_6003 PE=3 SV=1	tr|Q1BHN7|Q1BHN7_BURCA	45 kDa	288	290	183	213	151	187
Amino acid/amide ABC transporter substrate-binding protein, HAAT family OS=Burkholderia cenocepacia (strain AU 1054) GN=Bcen_2941 PE=4 SV=1	tr|Q1BRB8|Q1BRB8_BURCA	40 kDa	286	225	130	146	243	187
Response regulator receiver protein OS=Burkholderia cenocepacia (strain AU 1054) GN=Bcen_4356 PE=4 SV=1	tr|Q1BMB4|Q1BMB4_BURCA	86 kDa	284	270	543	550	677	728
Heavy metal translocating P-type ATPase OS=Burkholderia cenocepacia (strain AU 1054) GN=Bcen_2931 PE=3 SV=1	tr|Q1BRC8|Q1BRC8_BURCA	88 kDa	284	271	13	8	11	31
Extracellular solute-binding protein, family 5 OS=Burkholderia cenocepacia (strain AU 1054) GN=Bcen_2431 PE=4 SV=1	tr|Q1BSS5|Q1BSS5_BURCA	60 kDa	284	247	110	122	441	470
Carboxyl-terminal protease OS=Burkholderia cenocepacia (strain AU 1054) GN=Bcen_2244 PE=3 SV=1	tr|Q1BTB0|Q1BTB0_BURCA	56 kDa	280	364	376	455	370	379
50S ribosomal protein L15 OS=Burkholderia cenocepacia (strain AU 1054) GN=rplO PE=3 SV=1	sp|Q1BRW7|RL15_BURCA	15 kDa	279	202	339	316	161	116
Ornithine decarboxylase OS=Burkholderia cenocepacia (strain AU 1054) GN=Bcen_1821 PE=4 SV=1	tr|Q1BUI1|Q1BUI1_BURCA	86 kDa	279	295	512	508	452	397
Acetyl-CoA carboxylase, biotin carboxylase OS=Burkholderia cenocepacia (strain AU 1054) GN=Bcen_0121 PE=4 SV=1	tr|Q1BZC0|Q1BZC0_BURCA	50 kDa	275	234	218	217	246	195
Adenylosuccinate synthetase OS=Burkholderia cenocepacia (strain AU 1054) GN=purA PE=3 SV=1	tr|Q1BGW4|Q1BGW4_BURCA	48 kDa	273	270	182	204	306	262
Uncharacterized protein OS=Burkholderia cenocepacia (strain AU 1054) GN=Bcen_4976 PE=4 SV=1	tr|Q1BKK4|Q1BKK4_BURCA	29 kDa	272	241	2	6	578	443
Arginine--tRNA ligase OS=Burkholderia cenocepacia (strain AU 1054) GN=argS PE=3 SV=1	sp|Q1BT49|SYR_BURCA	64 kDa	270	265	153	141	169	165
Peptidylprolyl isomerase OS=Burkholderia cenocepacia (strain AU 1054) GN=Bcen_6159 PE=4 SV=1	tr|Q1BH82|Q1BH82_BURCA	69 kDa	270	241	521	411	243	239
50S ribosomal protein L9 OS=Burkholderia cenocepacia (strain AU 1054) GN=rplI PE=3 SV=1	sp|Q1BH33|RL9_BURCA	16 kDa	265	251	330	281	181	108
Proline--tRNA ligase OS=Burkholderia cenocepacia (strain AU 1054) GN=proS PE=3 SV=1	sp|Q1BZD6|SYP_BURCA	64 kDa	264	232	213	177	369	329
Aminotransferase OS=Burkholderia cenocepacia (strain AU 1054) GN=Bcen_5866 PE=3 SV=1	tr|Q1BI24|Q1BI24_BURCA	43 kDa	260	240	282	250	262	204
Methionine synthase (B12-dependent) OS=Burkholderia cenocepacia (strain AU 1054) GN=Bcen_2303 PE=4 SV=1	tr|Q1BT51|Q1BT51_BURCA	100 kDa	260	248	323	248	55	72
Glutamate dehydrogenase OS=Burkholderia cenocepacia (strain AU 1054) GN=Bcen_0185 PE=3 SV=1	tr|Q1BZ56|Q1BZ56_BURCA	46 kDa	259	221	330	319	299	288
Argininosuccinate synthase OS=Burkholderia cenocepacia (strain AU 1054) GN=argG PE=3 SV=1	sp|Q1BLH4|ASSY_BURCA	49 kDa	258	250	206	241	299	269
50S ribosomal protein L14 OS=Burkholderia cenocepacia (strain AU 1054) GN=rplN PE=3 SV=2	sp|Q1BRV8|RL14_BURCA	13 kDa	257	264	387	342	186	109
30S ribosomal protein S13 OS=Burkholderia cenocepacia (strain AU 1054) GN=rpsM PE=3 SV=1	sp|Q1BRX1|RS13_BURCA	14 kDa	256	366	490	416	408	341
Bifunctional protein glk OS=Burkholderia cenocepacia (strain AU 1054) GN=glk PE=3 SV=1	sp|Q1BYA7|GLK_BURCA	69 kDa	256	222	99	102	131	138
Histidine kinase OS=Burkholderia cenocepacia (strain AU 1054) GN=Bcen_2851 PE=4 SV=1	tr|Q1BRK7|Q1BRK7_BURCA	80 kDa	254	237	395	407	7	18
Enolase OS=Burkholderia cenocepacia (strain AU 1054) GN=eno PE=3 SV=1	sp|Q1BHS0|ENO_BURCA	46 kDa	252	268	301	313	570	457
Pyruvate ferredoxin/flavodoxin oxidoreductase OS=Burkholderia cenocepacia (strain AU 1054) GN=Bcen_2326 PE=4 SV=1	tr|Q1BT28|Q1BT28_BURCA	128 kDa	250	225	12	8	102	131
6-phosphogluconate dehydratase OS=Burkholderia cenocepacia (strain AU 1054) GN=Bcen_0177 PE=4 SV=1	tr|Q1BZ64|Q1BZ64_BURCA	65 kDa	249	216	80	77	148	136
30S ribosomal protein S8 OS=Burkholderia cenocepacia (strain AU 1054) GN=rpsH PE=3 SV=1	sp|Q1BRW2|RS8_BURCA	14 kDa	247	264	380	340	349	182
ABC transporter related protein OS=Burkholderia cenocepacia (strain AU 1054) GN=Bcen_6309 PE=4 SV=1	tr|Q1BGT3|Q1BGT3_BURCA	60 kDa	247	273	446	427	265	291
NADH-quinone oxidoreductase subunit D OS=Burkholderia cenocepacia (strain AU 1054) GN=nuoD PE=3 SV=1	sp|Q1BV16|NUOD_BURCA	47 kDa	246	240	392	458	225	269
UvrABC system protein A OS=Burkholderia cenocepacia (strain AU 1054) GN=uvrA PE=3 SV=1	tr|Q1BTI9|Q1BTI9_BURCA	106 kDa	246	270	448	377	220	246
50S ribosomal protein L24 OS=Burkholderia cenocepacia (strain AU 1054) GN=rplX PE=3 SV=1	sp|Q1BRV9|RL24_BURCA	11 kDa	241	309	262	371	129	103
Protein RecA OS=Burkholderia cenocepacia (strain AU 1054) GN=recA PE=3 SV=1	tr|Q1BTW3|Q1BTW3_BURCA	38 kDa	241	207	238	278	353	335
ATP synthase gamma chain OS=Burkholderia cenocepacia (strain AU 1054) GN=atpG PE=3 SV=1	tr|Q1BRA9|Q1BRA9_BURCA	32 kDa	240	187	264	319	471	510
Uncharacterized protein OS=Burkholderia cenocepacia (strain AU 1054) GN=Bcen_0562 PE=4 SV=1	tr|Q1BY32|Q1BY32_BURCA	21 kDa	240	189	119	125	176	124
TonB-dependent siderophore receptor OS=Burkholderia cenocepacia (strain AU 1054) GN=Bcen_1164 PE=3 SV=1	tr|Q1BWD4|Q1BWD4_BURCA	82 kDa	239	282	207	224	480	455
DNA polymerase III subunit beta OS=Burkholderia cenocepacia (strain AU 1054) GN=Bcen_2554 PE=4 SV=1	tr|Q1BSF2|Q1BSF2_BURCA	41 kDa	236	192	91	95	225	233
Ribonucleoside-diphosphate reductase subunit beta OS=Burkholderia cenocepacia (strain AU 1054) GN=Bcen_0113 PE=3 SV=1	tr|Q1BZC8|Q1BZC8_BURCA	44 kDa	236	263	308	308	288	246
30S ribosomal protein S6 OS=Burkholderia cenocepacia (strain AU 1054) GN=rpsF PE=3 SV=1	sp|Q1BH36|RS6_BURCA	14 kDa	235	473	490	437	288	186
50S ribosomal protein L19 OS=Burkholderia cenocepacia (strain AU 1054) GN=rplS PE=3 SV=1	sp|Q1BY01|RL19_BURCA	15 kDa	234	355	390	345	269	153
DNA-directed DNA polymerase OS=Burkholderia cenocepacia (strain AU 1054) GN=Bcen_1701 PE=4 SV=1	tr|Q1BUV0|Q1BUV0_BURCA	130 kDa	234	232	265	228	101	108
Phosphomannomutase OS=Burkholderia cenocepacia (strain AU 1054) GN=Bcen_0414 PE=4 SV=1	tr|Q1BYH9|Q1BYH9_BURCA	54 kDa	233	239	290	300	181	176
30S ribosomal protein S11 OS=Burkholderia cenocepacia (strain AU 1054) GN=rpsK PE=3 SV=1	sp|Q1BRX2|RS11_BURCA	14 kDa	230	197	230	175	226	132
Cysteine desulfurase IscS OS=Burkholderia cenocepacia (strain AU 1054) GN=iscS PE=3 SV=1	tr|Q1BHT9|Q1BHT9_BURCA	45 kDa	228	204	199	194	372	334
Glyceraldehyde-3-phosphate dehydrogenase OS=Burkholderia cenocepacia (strain AU 1054) GN=Bcen_0156 PE=3 SV=1	tr|Q1BZ85|Q1BZ85_BURCA	36 kDa	228	290	136	166	364	418
UDP-glucose 6-dehydrogenase OS=Burkholderia cenocepacia (strain AU 1054) GN=Bcen_0572 PE=3 SV=1	tr|Q1BY22|Q1BY22_BURCA	51 kDa	227	235	262	259	129	125
30S ribosomal protein S12 OS=Burkholderia cenocepacia (strain AU 1054) GN=rpsL PE=3 SV=1	sp|Q1BRU3|RS12_BURCA	14 kDa	225	264	249	285	410	174
Uncharacterized protein OS=Burkholderia cenocepacia (strain AU 1054) GN=Bcen_5368 PE=4 SV=1	tr|Q1BJG4|Q1BJG4_BURCA	135 kDa	225	190	287	270	105	143
Lysine--tRNA ligase OS=Burkholderia cenocepacia (strain AU 1054) GN=lysS PE=3 SV=1	sp|Q1BHT1|SYK_BURCA	58 kDa	222	248	245	247	225	251
50S ribosomal protein L23 OS=Burkholderia cenocepacia (strain AU 1054) GN=rplW PE=3 SV=1	sp|Q1BRV0|RL23_BURCA	12 kDa	218	300	362	269	166	121
Oligopeptidase A, Metallo peptidase, MEROPS family M03A OS=Burkholderia cenocepacia (strain AU 1054) GN=Bcen_5936 PE=3 SV=1	tr|Q1BHV4|Q1BHV4_BURCA	77 kDa	215	195	269	244	186	199
DNA polymerase III, subunits gamma and tau OS=Burkholderia cenocepacia (strain AU 1054) GN=Bcen_6252 PE=4 SV=1	tr|Q1BGY9|Q1BGY9_BURCA	83 kDa	213	211	503	410	148	146
Pseudouridine synthase, Rsu OS=Burkholderia cenocepacia (strain AU 1054) GN=Bcen_6055 PE=4 SV=1	tr|Q1BHI5|Q1BHI5_BURCA	74 kDa	212	182	240	344	52	39
Protein translocase subunit SecY OS=Burkholderia cenocepacia (strain AU 1054) GN=secY PE=3 SV=1	tr|Q1BRW8|Q1BRW8_BURCA	49 kDa	212	258	87	144	87	134
Pyruvate kinase OS=Burkholderia cenocepacia (strain AU 1054) GN=Bcen_2016 PE=3 SV=1	tr|Q1BTY8|Q1BTY8_BURCA	51 kDa	210	213	98	92	295	258
2,3,4,5-tetrahydropyridine-2,6-dicarboxylate N-succinyltransferase OS=Burkholderia cenocepacia (strain AU 1054) GN=dapD PE=3 SV=1	sp|Q1BHJ3|DAPD_BURCA	29 kDa	209	193	85	110	138	143
Chaperone protein HtpG OS=Burkholderia cenocepacia (strain AU 1054) GN=htpG PE=3 SV=1	sp|Q1BUR7|HTPG_BURCA	71 kDa	209	253	334	291	126	140
Malate synthase G OS=Burkholderia cenocepacia (strain AU 1054) GN=glcB PE=3 SV=1	tr|Q1BJZ1|Q1BJZ1_BURCA	79 kDa	208	229	61	61	341	347
Uncharacterized protein OS=Burkholderia cenocepacia (strain AU 1054) GN=Bcen_2638 PE=4 SV=1	tr|Q1BS69|Q1BS69_BURCA	55 kDa	208	242	167	173	445	426
Bifunctional purine biosynthesis protein PurH OS=Burkholderia cenocepacia (strain AU 1054) GN=purH PE=3 SV=1	sp|Q1BZ33|PUR9_BURCA	56 kDa	207	196	148	133	141	148
PhoH-like protein OS=Burkholderia cenocepacia (strain AU 1054) GN=Bcen_6214 PE=4 SV=1	tr|Q1BH27|Q1BH27_BURCA	65 kDa	204	186	350	313	234	207
Uncharacterized protein OS=Burkholderia cenocepacia (strain AU 1054) GN=Bcen_4709 PE=4 SV=1	tr|Q1BLB6|Q1BLB6_BURCA	100 kDa	202	193	410	344	183	189
Protein translocase subunit SecD OS=Burkholderia cenocepacia (strain AU 1054) GN=secD PE=3 SV=1	tr|Q1BZ05|Q1BZ05_BURCA	72 kDa	202	285	181	295	81	104
50S ribosomal protein L20 OS=Burkholderia cenocepacia (strain AU 1054) GN=rplT PE=3 SV=1	sp|Q1BWV0|RL20_BURCA	14 kDa	200	199	291	194	321	182
DNA polymerase I OS=Burkholderia cenocepacia (strain AU 1054) GN=Bcen_4493 PE=3 SV=1	tr|Q1BLY0|Q1BLY0_BURCA	101 kDa	200	215	404	349	199	179
ABC transporter related protein OS=Burkholderia cenocepacia (strain AU 1054) GN=Bcen_2587 PE=3 SV=1	tr|Q1BSB9|Q1BSB9_BURCA	78 kDa	198	208	338	434	143	191
Alkyl hydroperoxide reductase/ Thiol specific antioxidant/ Mal allergen OS=Burkholderia cenocepacia (strain AU 1054) GN=Bcen_6139 PE=4 SV=1	tr|Q1BHA2|Q1BHA2_BURCA	20 kDa	197	241	240	225	423	281
DNA topoisomerase 4 subunit A OS=Burkholderia cenocepacia (strain AU 1054) GN=parC PE=3 SV=1	tr|Q1BUQ5|Q1BUQ5_BURCA	84 kDa	197	194	193	285	110	122
Succinate dehydrogenase iron-sulfur subunit OS=Burkholderia cenocepacia (strain AU 1054) GN=Bcen_4430 PE=3 SV=1	tr|Q1BM43|Q1BM43_BURCA	27 kDa	195	157	230	215	279	203
Cell division protein FtsZ OS=Burkholderia cenocepacia (strain AU 1054) GN=ftsZ PE=3 SV=1	tr|Q1BZF8|Q1BZF8_BURCA	42 kDa	195	183	258	276	132	112
30S ribosomal protein S14 OS=Burkholderia cenocepacia (strain AU 1054) GN=rpsN PE=3 SV=1	sp|Q1BRW1|RS14_BURCA	12 kDa	194	146	231	253	132	65
Membrane protein insertase YidC OS=Burkholderia cenocepacia (strain AU 1054) GN=yidC PE=3 SV=1	sp|Q1BSF7|YIDC_BURCA	61 kDa	194	262	237	319	91	113
Phasin OS=Burkholderia cenocepacia (strain AU 1054) GN=Bcen_5943 PE=4 SV=1	tr|Q1BHU7|Q1BHU7_BURCA	20 kDa	194	209	156	151	133	124
Heavy metal translocating P-type ATPase OS=Burkholderia cenocepacia (strain AU 1054) GN=Bcen_5366 PE=3 SV=1	tr|Q1BJG6|Q1BJG6_BURCA	104 kDa	194	250	0	0	0	0
Porin, Gram-negative type OS=Burkholderia cenocepacia (strain AU 1054) GN=Bcen_4103 PE=4 SV=1	tr|Q1BN13|Q1BN13_BURCA	42 kDa	194	232	149	171	785	606
Ferredoxin--NADP(+) reductase OS=Burkholderia cenocepacia (strain AU 1054) GN=Bcen_2439 PE=4 SV=1	tr|Q1BSR7|Q1BSR7_BURCA	29 kDa	193	126	92	87	59	56
30S ribosomal protein S9 OS=Burkholderia cenocepacia (strain AU 1054) GN=rpsI PE=3 SV=1	sp|Q1BZ44|RS9_BURCA	14 kDa	192	215	302	242	288	183
Urocanate hydratase OS=Burkholderia cenocepacia (strain AU 1054) GN=hutU PE=3 SV=1	tr|Q1BHY3|Q1BHY3_BURCA	62 kDa	192	186	23	18	279	261
Carbohydrate ABC transporter ATP-binding protein, CUT1 family OS=Burkholderia cenocepacia (strain AU 1054) GN=Bcen_0492 PE=4 SV=1	tr|Q1BYA1|Q1BYA1_BURCA	40 kDa	192	147	33	34	76	80
Uncharacterized protein OS=Burkholderia cenocepacia (strain AU 1054) GN=Bcen_2637 PE=4 SV=1	tr|Q1BS70|Q1BS70_BURCA	18 kDa	191	144	168	165	503	401
L-leucine-binding protein / L-isoleucine-binding protein / L-valine-binding protein OS=Burkholderia cenocepacia (strain AU 1054) GN=Bcen_3348 PE=4 SV=1	tr|Q1BQ62|Q1BQ62_BURCA	39 kDa	190	181	40	57	247	224
Phosphoribosylamine--glycine ligase OS=Burkholderia cenocepacia (strain AU 1054) GN=purD PE=3 SV=1	tr|Q1BUW8|Q1BUW8_BURCA	46 kDa	188	184	40	38	38	44
S-adenosylmethionine synthase OS=Burkholderia cenocepacia (strain AU 1054) GN=metK PE=3 SV=1	sp|Q1BSN9|METK_BURCA	43 kDa	187	187	202	223	239	229
L-aspartate-binding protein / L-glutamate-binding protein OS=Burkholderia cenocepacia (strain AU 1054) GN=Bcen_0186 PE=4 SV=1	tr|Q1BZ55|Q1BZ55_BURCA	33 kDa	187	182	37	54	192	141
Elongation factor 4 OS=Burkholderia cenocepacia (strain AU 1054) GN=lepA PE=3 SV=1	sp|Q1BXU3|LEPA_BURCA	66 kDa	186	182	69	71	50	85
Catalase-peroxidase 1 OS=Burkholderia cenocepacia (strain AU 1054) GN=katG1 PE=3 SV=1	sp|Q1BYZ9|KATG1_BURCA	79 kDa	185	196	204	206	572	603
Elongation factor P OS=Burkholderia cenocepacia (strain AU 1054) GN=efp PE=3 SV=1	sp|Q1BXT4|EFP_BURCA	21 kDa	184	250	242	247	147	124
Peptidyl-prolyl cis-trans isomerase OS=Burkholderia cenocepacia (strain AU 1054) GN=Bcen_5996 PE=3 SV=1	tr|Q1BHP4|Q1BHP4_BURCA	18 kDa	183	134	95	96	49	39
Secretion protein HlyD OS=Burkholderia cenocepacia (strain AU 1054) GN=Bcen_1999 PE=4 SV=1	tr|Q1BU05|Q1BU05_BURCA	43 kDa	183	228	376	386	728	668
DEAD/DEAH box helicase-like protein OS=Burkholderia cenocepacia (strain AU 1054) GN=Bcen_1704 PE=3 SV=1	tr|Q1BUU7|Q1BUU7_BURCA	56 kDa	180	194	358	332	113	128
Uncharacterized lipoprotein-like protein OS=Burkholderia cenocepacia (strain AU 1054) GN=Bcen_1004 PE=4 SV=1	tr|Q1BWU2|Q1BWU2_BURCA	44 kDa	180	170	279	234	142	122
Cobalamin synthesis protein, P47K OS=Burkholderia cenocepacia (strain AU 1054) GN=Bcen_2475 PE=4 SV=1	tr|Q1BSN1|Q1BSN1_BURCA	44 kDa	178	181	225	213	104	105
50S ribosomal protein L17 OS=Burkholderia cenocepacia (strain AU 1054) GN=rplQ PE=3 SV=1	sp|Q1BRX5|RL17_BURCA	15 kDa	175	199	253	234	201	121
50S ribosomal protein L28 OS=Burkholderia cenocepacia (strain AU 1054) GN=rpmB PE=3 SV=1	sp|Q1BUB1|RL28_BURCA	9 kDa	174	118	179	188	116	74
ATP-dependent helicase HrpA OS=Burkholderia cenocepacia (strain AU 1054) GN=Bcen_5922 PE=4 SV=1	tr|Q1BHW8|Q1BHW8_BURCA	156 kDa	174	194	215	275	97	122
Adenylosuccinate lyase OS=Burkholderia cenocepacia (strain AU 1054) GN=Bcen_0183 PE=3 SV=1	tr|Q1BZ58|Q1BZ58_BURCA	52 kDa	174	202	308	324	181	271
Penicillin-binding protein 6, Serine peptidase, MEROPS family S11 OS=Burkholderia cenocepacia (strain AU 1054) GN=Bcen_2278 PE=3 SV=1	tr|Q1BT76|Q1BT76_BURCA	57 kDa	172	163	223	271	155	121
Methyl-accepting chemotaxis sensory transducer OS=Burkholderia cenocepacia (strain AU 1054) GN=Bcen_2849 PE=4 SV=1	tr|Q1BRK9|Q1BRK9_BURCA	68 kDa	171	167	310	217	29	40
30S ribosomal protein S17 OS=Burkholderia cenocepacia (strain AU 1054) GN=rpsQ PE=3 SV=1	sp|Q1BRV7|RS17_BURCA	10 kDa	169	285	336	231	214	106
Chaperone SurA OS=Burkholderia cenocepacia (strain AU 1054) GN=surA PE=3 SV=1	sp|Q1BTQ6|SURA_BURCA	49 kDa	169	160	172	183	154	149
Acetyl-coenzyme A synthetase OS=Burkholderia cenocepacia (strain AU 1054) GN=acsA PE=3 SV=1	tr|Q1BI04|Q1BI04_BURCA	72 kDa	169	174	29	33	237	273
Orotate phosphoribosyltransferase OS=Burkholderia cenocepacia (strain AU 1054) GN=pyrE PE=3 SV=1	tr|Q1BRR8|Q1BRR8_BURCA	25 kDa	169	123	184	186	229	247
Cytochrome c, class I OS=Burkholderia cenocepacia (strain AU 1054) GN=Bcen_2058 PE=4 SV=1	tr|Q1BTU6|Q1BTU6_BURCA	47 kDa	168	196	267	323	114	137
Acetyl-CoA acetyltransferase OS=Burkholderia cenocepacia (strain AU 1054) GN=Bcen_6289 PE=3 SV=1	tr|Q1BGV3|Q1BGV3_BURCA	40 kDa	167	147	55	53	391	333
Sulfate adenylyltransferase subunit 1 OS=Burkholderia cenocepacia (strain AU 1054) GN=Bcen_1860 PE=4 SV=1	tr|Q1BUE2|Q1BUE2_BURCA	48 kDa	167	232	78	95	125	139
Uncharacterized protein OS=Burkholderia cenocepacia (strain AU 1054) GN=Bcen_0602 PE=4 SV=1	tr|Q1BXZ2|Q1BXZ2_BURCA	49 kDa	167	138	134	139	221	201
NAD-dependent epimerase/dehydratase OS=Burkholderia cenocepacia (strain AU 1054) GN=Bcen_6217 PE=4 SV=1	tr|Q1BH24|Q1BH24_BURCA	39 kDa	166	138	183	180	153	126
Transaldolase OS=Burkholderia cenocepacia (strain AU 1054) GN=tal PE=3 SV=1	sp|Q1BUS8|TAL_BURCA	35 kDa	164	130	96	135	138	133
Uncharacterized protein OS=Burkholderia cenocepacia (strain AU 1054) GN=Bcen_2294 PE=4 SV=1	tr|Q1BT60|Q1BT60_BURCA	34 kDa	164	156	327	341	248	265
ATP-dependent RNA helicase RhlE OS=Burkholderia cenocepacia (strain AU 1054) GN=rhlE PE=3 SV=1	tr|Q1BTU5|Q1BTU5_BURCA	52 kDa	164	194	418	413	90	85
Ribosome-binding ATPase YchF OS=Burkholderia cenocepacia (strain AU 1054) GN=ychF PE=3 SV=1	tr|Q1BSC5|Q1BSC5_BURCA	39 kDa	162	124	250	233	49	65
Acyl-CoA dehydrogenase-like protein OS=Burkholderia cenocepacia (strain AU 1054) GN=Bcen_2109 PE=3 SV=1	tr|Q1BTP5|Q1BTP5_BURCA	65 kDa	162	180	128	124	476	536
Acetylornithine aminotransferase OS=Burkholderia cenocepacia (strain AU 1054) GN=argD PE=3 SV=1	tr|Q1BXP4|Q1BXP4_BURCA	44 kDa	162	164	115	107	93	70
Globin OS=Burkholderia cenocepacia (strain AU 1054) GN=Bcen_0253 PE=3 SV=1	tr|Q1BYY8|Q1BYY8_BURCA	44 kDa	162	165	11	11	120	133
4-hydroxy-3-methylbut-2-en-1-yl diphosphate synthase OS=Burkholderia cenocepacia (strain AU 1054) GN=ispG PE=3 SV=1	tr|Q1BGX4|Q1BGX4_BURCA	47 kDa	161	147	127	167	160	161
Acetolactate synthase, large subunit OS=Burkholderia cenocepacia (strain AU 1054) GN=Bcen_1654 PE=3 SV=1	tr|Q1BUZ7|Q1BUZ7_BURCA	65 kDa	161	153	183	204	171	188
Type III restriction enzyme, res subunit OS=Burkholderia cenocepacia (strain AU 1054) GN=Bcen_0043 PE=4 SV=1	tr|Q1BZJ6|Q1BZJ6_BURCA	112 kDa	161	174	36	36	18	18
Uncharacterized protein OS=Burkholderia cenocepacia (strain AU 1054) GN=Bcen_0255 PE=4 SV=1	tr|Q1BYY6|Q1BYY6_BURCA	51 kDa	160	131	114	113	148	142
50S ribosomal protein L27 OS=Burkholderia cenocepacia (strain AU 1054) GN=rpmA PE=3 SV=1	sp|Q1BZE1|RL27_BURCA	9 kDa	159	162	150	92	65	54
ATP-dependent Clp protease ATP-binding subunit ClpX OS=Burkholderia cenocepacia (strain AU 1054) GN=clpX PE=3 SV=1	sp|Q1BH84|CLPX_BURCA	46 kDa	158	179	240	250	195	235
Bifunctional uridylyltransferase/uridylyl-removing enzyme OS=Burkholderia cenocepacia (strain AU 1054) GN=glnD PE=3 SV=1	sp|Q1BHI4|GLND_BURCA	97 kDa	158	191	82	98	66	114
50S ribosomal protein L11 OS=Burkholderia cenocepacia (strain AU 1054) GN=rplK PE=3 SV=1	sp|Q1BRT6|RL11_BURCA	15 kDa	158	131	160	194	126	70
Peptidylprolyl isomerase OS=Burkholderia cenocepacia (strain AU 1054) GN=Bcen_6167 PE=4 SV=1	tr|Q1BH74|Q1BH74_BURCA	29 kDa	158	143	72	76	101	92
GDP-mannose 4,6-dehydratase OS=Burkholderia cenocepacia (strain AU 1054) GN=gmd PE=3 SV=1	tr|Q1BYJ3|Q1BYJ3_BURCA	42 kDa	158	125	128	148	160	141
2-isopropylmalate synthase OS=Burkholderia cenocepacia (strain AU 1054) GN=leuA PE=3 SV=1	sp|Q1BV03|LEU1_BURCA	56 kDa	156	193	71	72	70	76
Dihydroxy-acid dehydratase OS=Burkholderia cenocepacia (strain AU 1054) GN=ilvD PE=3 SV=1	tr|Q1BMN8|Q1BMN8_BURCA	66 kDa	156	117	158	184	130	125
Histidine ammonia-lyase OS=Burkholderia cenocepacia (strain AU 1054) GN=hutH PE=3 SV=1	sp|Q1BHY5|HUTH_BURCA	53 kDa	155	191	58	45	440	377
50S ribosomal protein L21 OS=Burkholderia cenocepacia (strain AU 1054) GN=rplU PE=3 SV=1	sp|Q1BZE2|RL21_BURCA	11 kDa	155	154	155	137	92	76
Inositol monophosphatase OS=Burkholderia cenocepacia (strain AU 1054) GN=Bcen_5992 PE=4 SV=1	tr|Q1BHP8|Q1BHP8_BURCA	30 kDa	155	156	190	197	206	159
Aminotransferase OS=Burkholderia cenocepacia (strain AU 1054) GN=Bcen_4017 PE=3 SV=1	tr|Q1BN99|Q1BN99_BURCA	44 kDa	155	132	121	136	246	256
ResB-like protein OS=Burkholderia cenocepacia (strain AU 1054) GN=Bcen_2726 PE=4 SV=1	tr|Q1BRY1|Q1BRY1_BURCA	80 kDa	155	165	120	128	70	97
Carbamoyl-phosphate synthase small chain OS=Burkholderia cenocepacia (strain AU 1054) GN=carA PE=3 SV=1	tr|Q1BXD6|Q1BXD6_BURCA	41 kDa	154	121	106	155	107	142
Histone-like DNA-binding protein OS=Burkholderia cenocepacia (strain AU 1054) GN=Bcen_0005 PE=3 SV=1	tr|Q1BZN4|Q1BZN4_BURCA	10 kDa	154	136	232	211	157	84
Fumarase OS=Burkholderia cenocepacia (strain AU 1054) GN=Bcen_5883 PE=4 SV=1	tr|Q1BI07|Q1BI07_BURCA	54 kDa	152	178	212	214	64	82
Amidophosphoribosyltransferase OS=Burkholderia cenocepacia (strain AU 1054) GN=Bcen_4402 PE=3 SV=1	tr|Q1BM71|Q1BM71_BURCA	56 kDa	151	148	96	116	209	230
Radical SAM OS=Burkholderia cenocepacia (strain AU 1054) GN=Bcen_5307 PE=4 SV=1	tr|Q1BJM4|Q1BJM4_BURCA	43 kDa	150	163	229	249	110	103
Transcription termination/antitermination protein NusG OS=Burkholderia cenocepacia (strain AU 1054) GN=nusG PE=3 SV=1	tr|Q1BRT5|Q1BRT5_BURCA	21 kDa	150	141	121	159	76	86
Beta-ketoadipyl CoA thiolase OS=Burkholderia cenocepacia (strain AU 1054) GN=Bcen_2563 PE=3 SV=1	tr|Q1BSE3|Q1BSE3_BURCA	42 kDa	149	165	17	25	419	367
Fructose-bisphosphate aldolase OS=Burkholderia cenocepacia (strain AU 1054) GN=Bcen_2015 PE=4 SV=1	tr|Q1BTY9|Q1BTY9_BURCA	38 kDa	148	125	79	95	198	162
ATP synthase subunit b OS=Burkholderia cenocepacia (strain AU 1054) GN=atpF PE=3 SV=1	sp|Q1BRA6|ATPF_BURCA	17 kDa	147	180	186	202	133	108
50S ribosomal protein L22 OS=Burkholderia cenocepacia (strain AU 1054) GN=rplV PE=3 SV=1	sp|Q1BRV3|RL22_BURCA	12 kDa	147	208	274	197	134	69
Glucose-methanol-choline oxidoreductase OS=Burkholderia cenocepacia (strain AU 1054) GN=Bcen_3815 PE=4 SV=1	tr|Q1BNU8|Q1BNU8_BURCA	60 kDa	147	153	143	165	307	342
Serine/threonine protein kinase OS=Burkholderia cenocepacia (strain AU 1054) GN=Bcen_1416 PE=4 SV=1	tr|Q1BVN3|Q1BVN3_BURCA	234 kDa	147	156	132	119	240	252
Uridylate kinase OS=Burkholderia cenocepacia (strain AU 1054) GN=pyrH PE=3 SV=1	sp|Q1BHI0|PYRH_BURCA	25 kDa	145	149	214	214	130	120
30S ribosomal protein S10 OS=Burkholderia cenocepacia (strain AU 1054) GN=rpsJ PE=3 SV=1	sp|Q1BRU7|RS10_BURCA	12 kDa	145	130	216	227	198	99
Uncharacterized lipoprotein OS=Burkholderia cenocepacia (strain AU 1054) GN=Bcen_5983 PE=4 SV=1	tr|Q1BHQ7|Q1BHQ7_BURCA	42 kDa	145	137	169	218	84	95
10 kDa chaperonin OS=Burkholderia cenocepacia (strain AU 1054) GN=groS PE=3 SV=1	tr|Q1BYL6|Q1BYL6_BURCA	11 kDa	145	129	97	107	77	50
Methyl-accepting chemotaxis sensory transducer with Pas/Pac sensor OS=Burkholderia cenocepacia (strain AU 1054) GN=Bcen_3002 PE=4 SV=1	tr|Q1BR57|Q1BR57_BURCA	55 kDa	144	169	174	168	44	58
Sulfite reductase (NADPH) beta subunit OS=Burkholderia cenocepacia (strain AU 1054) GN=Bcen_1864 PE=4 SV=1	tr|Q1BUD8|Q1BUD8_BURCA	63 kDa	144	178	59	65	113	133
Outer membrane protein (Porin)-like protein OS=Burkholderia cenocepacia (strain AU 1054) GN=Bcen_1798 PE=4 SV=1	tr|Q1BUK4|Q1BUK4_BURCA	38 kDa	143	156	8	11	132	137
L-threonine synthase OS=Burkholderia cenocepacia (strain AU 1054) GN=Bcen_6226 PE=4 SV=1	tr|Q1BH15|Q1BH15_BURCA	53 kDa	142	156	233	235	76	75
Penicillin-binding protein 1A OS=Burkholderia cenocepacia (strain AU 1054) GN=Bcen_6131 PE=4 SV=1	tr|Q1BHB0|Q1BHB0_BURCA	91 kDa	142	142	376	326	204	237
Transcriptional regulator, LysR family OS=Burkholderia cenocepacia (strain AU 1054) GN=Bcen_0343 PE=4 SV=1	tr|Q1BYQ0|Q1BYQ0_BURCA	35 kDa	142	134	17	14	213	204
GTPase Der OS=Burkholderia cenocepacia (strain AU 1054) GN=der PE=3 SV=1	sp|Q1BGX0|DER_BURCA	49 kDa	141	153	377	366	113	88
Condensation domain protein OS=Burkholderia cenocepacia (strain AU 1054) GN=Bcen_4977 PE=4 SV=1	tr|Q1BKK3|Q1BKK3_BURCA	50 kDa	141	147	0	0	500	581
LPS-assembly protein LptD OS=Burkholderia cenocepacia (strain AU 1054) GN=lptD PE=3 SV=1	sp|Q1BTQ5|LPTD_BURCA	87 kDa	140	154	231	214	368	371
Glutamine--fructose-6-phosphate aminotransferase [isomerizing] OS=Burkholderia cenocepacia (strain AU 1054) GN=glmS PE=3 SV=1	tr|Q1BSY7|Q1BSY7_BURCA	66 kDa	140	124	48	65	44	48
Bacterioferritin OS=Burkholderia cenocepacia (strain AU 1054) GN=Bcen_5882 PE=3 SV=1	tr|Q1BI08|Q1BI08_BURCA	19 kDa	138	133	128	96	173	136
Argininosuccinate lyase OS=Burkholderia cenocepacia (strain AU 1054) GN=argH PE=3 SV=1	sp|Q1BUI4|ARLY_BURCA	51 kDa	137	149	166	164	320	334
6-phosphogluconate dehydrogenase, decarboxylating OS=Burkholderia cenocepacia (strain AU 1054) GN=Bcen_4459 PE=3 SV=1	tr|Q1BM14|Q1BM14_BURCA	51 kDa	137	197	148	135	303	342
Inorganic pyrophosphatase OS=Burkholderia cenocepacia (strain AU 1054) GN=ppa PE=3 SV=1	tr|Q1BUJ7|Q1BUJ7_BURCA	19 kDa	137	119	71	68	115	96
Tetratricopeptide TPR_2 OS=Burkholderia cenocepacia (strain AU 1054) GN=Bcen_2640 PE=4 SV=1	tr|Q1BS67|Q1BS67_BURCA	22 kDa	136	110	80	80	133	91
Nucleoside diphosphate kinase OS=Burkholderia cenocepacia (strain AU 1054) GN=ndk PE=3 SV=1	sp|Q1BGX7|NDK_BURCA	15 kDa	135	112	46	53	86	58
Peptide chain release factor 2 OS=Burkholderia cenocepacia (strain AU 1054) GN=prfB PE=3 SV=1	tr|Q1BHT0|Q1BHT0_BURCA	44 kDa	135	148	132	196	65	84
DNA translocase FtsK OS=Burkholderia cenocepacia (strain AU 1054) GN=Bcen_1709 PE=4 SV=1	tr|Q1BUU2|Q1BUU2_BURCA	155 kDa	135	156	156	198	32	40
50S ribosomal protein L16 OS=Burkholderia cenocepacia (strain AU 1054) GN=rplP PE=3 SV=1	sp|Q1BRV5|RL16_BURCA	16 kDa	134	112	142	151	134	65
ATP-dependent protease ATPase subunit HslU OS=Burkholderia cenocepacia (strain AU 1054) GN=hslU PE=3 SV=1	sp|Q1BSM8|HSLU_BURCA	50 kDa	134	138	122	157	83	68
Phosphoglycerate kinase OS=Burkholderia cenocepacia (strain AU 1054) GN=pgk PE=3 SV=1	tr|Q1BTY7|Q1BTY7_BURCA	49 kDa	133	113	136	167	41	66
NADH dehydrogenase subunit F OS=Burkholderia cenocepacia (strain AU 1054) GN=Bcen_1632 PE=4 SV=1	tr|Q1BV18|Q1BV18_BURCA	48 kDa	132	120	100	85	101	102
Glucose-6-phosphate 1-dehydrogenase OS=Burkholderia cenocepacia (strain AU 1054) GN=zwf PE=3 SV=1	tr|Q1BYA5|Q1BYA5_BURCA	55 kDa	132	148	67	70	267	292
Glycosyl transferase, group 1 OS=Burkholderia cenocepacia (strain AU 1054) GN=Bcen_0291 PE=4 SV=1	tr|Q1BYV2|Q1BYV2_BURCA	84 kDa	132	131	210	229	99	157
Transcriptional regulator, MarR family OS=Burkholderia cenocepacia (strain AU 1054) GN=Bcen_2985 PE=4 SV=1	tr|Q1BR74|Q1BR74_BURCA	23 kDa	131	103	136	136	73	92
Peptidase M61 OS=Burkholderia cenocepacia (strain AU 1054) GN=Bcen_2578 PE=4 SV=1	tr|Q1BSC8|Q1BSC8_BURCA	66 kDa	131	151	86	86	274	269
DNA topoisomerase 4 subunit B OS=Burkholderia cenocepacia (strain AU 1054) GN=parE PE=3 SV=1	tr|Q1BUQ4|Q1BUQ4_BURCA	73 kDa	128	136	263	222	79	95
30S ribosomal protein S18 OS=Burkholderia cenocepacia (strain AU 1054) GN=rpsR PE=3 SV=1	sp|Q1BH34|RS18_BURCA	11 kDa	127	148	188	156	101	51
Glutamate--tRNA ligase OS=Burkholderia cenocepacia (strain AU 1054) GN=gltX PE=3 SV=1	sp|Q1BHL9|SYE_BURCA	52 kDa	127	133	190	221	52	62
Outer membrane protein assembly factor BamD OS=Burkholderia cenocepacia (strain AU 1054) GN=bamD PE=3 SV=1	tr|Q1BGV7|Q1BGV7_BURCA	31 kDa	127	103	159	150	144	116
Glycosyl transferase, group 1 OS=Burkholderia cenocepacia (strain AU 1054) GN=Bcen_0681 PE=4 SV=1	tr|Q1BXR4|Q1BXR4_BURCA	40 kDa	127	124	159	159	84	68
Uncharacterized protein OS=Burkholderia cenocepacia (strain AU 1054) GN=Bcen_4974 PE=4 SV=1	tr|Q1BKK6|Q1BKK6_BURCA	35 kDa	125	126	0	0	309	275
Methyl-accepting chemotaxis sensory transducer OS=Burkholderia cenocepacia (strain AU 1054) GN=Bcen_3703 PE=4 SV=1	tr|Q1BP60|Q1BP60_BURCA	55 kDa	125	122	211	176	3	8
Glutamyl-tRNA(Gln) amidotransferase subunit A OS=Burkholderia cenocepacia (strain AU 1054) GN=gatA PE=3 SV=1	sp|Q1BSL2|GATA_BURCA	52 kDa	124	149	102	97	138	130
Amino acid/amide ABC transporter substrate-binding protein, HAAT family OS=Burkholderia cenocepacia (strain AU 1054) GN=Bcen_5783 PE=4 SV=1	tr|Q1BIA5|Q1BIA5_BURCA	40 kDa	124	113	33	36	196	190
Glutathione S-transferase-like protein OS=Burkholderia cenocepacia (strain AU 1054) GN=Bcen_2663 PE=3 SV=1	tr|Q1BS44|Q1BS44_BURCA	24 kDa	124	95	56	54	56	50
Phosphoribosylaminoimidazole-succinocarboxamide synthase OS=Burkholderia cenocepacia (strain AU 1054) GN=purC PE=3 SV=1	tr|Q1BTZ0|Q1BTZ0_BURCA	33 kDa	124	112	220	198	78	71
Cell division protein ftsA OS=Burkholderia cenocepacia (strain AU 1054) GN=Bcen_0081 PE=3 SV=1	tr|Q1BZF9|Q1BZF9_BURCA	44 kDa	124	123	156	120	98	114
Glutamate synthase (NADH) small subunit OS=Burkholderia cenocepacia (strain AU 1054) GN=Bcen_2704 PE=4 SV=1	tr|Q1BS03|Q1BS03_BURCA	51 kDa	122	163	180	161	54	50
dTDP-glucose 4,6-dehydratase OS=Burkholderia cenocepacia (strain AU 1054) GN=Bcen_0389 PE=3 SV=1	tr|Q1BYK4|Q1BYK4_BURCA	39 kDa	122	122	105	107	65	103
Glucose-6-phosphate isomerase OS=Burkholderia cenocepacia (strain AU 1054) GN=pgi PE=3 SV=2	sp|Q1BH79|G6PI_BURCA	59 kDa	121	121	86	105	388	407
Fructose-1,6-bisphosphatase class 1 OS=Burkholderia cenocepacia (strain AU 1054) GN=fbp PE=3 SV=1	sp|Q1BY59|F16PA_BURCA	37 kDa	121	103	142	141	135	105
Transcription-repair-coupling factor OS=Burkholderia cenocepacia (strain AU 1054) GN=mfd PE=3 SV=1	tr|Q1BHA6|Q1BHA6_BURCA	128 kDa	121	157	9	12	14	27
Aminotransferase OS=Burkholderia cenocepacia (strain AU 1054) GN=Bcen_4978 PE=3 SV=1	tr|Q1BKK2|Q1BKK2_BURCA	49 kDa	121	123	0	0	628	617
30S ribosomal protein S21 OS=Burkholderia cenocepacia (strain AU 1054) GN=rpsU PE=3 SV=1	tr|Q1BRJ4|Q1BRJ4_BURCA	8 kDa	121	132	162	170	88	51
Electron transfer flavoprotein, alpha subunit OS=Burkholderia cenocepacia (strain AU 1054) GN=Bcen_0584 PE=4 SV=1	tr|Q1BY10|Q1BY10_BURCA	32 kDa	119	91	53	53	137	86
Electron-transferring-flavoprotein dehydrogenase OS=Burkholderia cenocepacia (strain AU 1054) GN=Bcen_0979 PE=4 SV=1	tr|Q1BWW7|Q1BWW7_BURCA	61 kDa	118	111	110	145	275	324
Uncharacterized protein OS=Burkholderia cenocepacia (strain AU 1054) GN=Bcen_0115 PE=4 SV=1	tr|Q1BZC6|Q1BZC6_BURCA	21 kDa	118	112	105	106	99	79
ABC transporter related protein OS=Burkholderia cenocepacia (strain AU 1054) GN=Bcen_1749 PE=3 SV=1	tr|Q1BUQ3|Q1BUQ3_BURCA	73 kDa	117	118	287	337	73	101
Phenylalanine--tRNA ligase alpha subunit OS=Burkholderia cenocepacia (strain AU 1054) GN=pheS PE=3 SV=1	tr|Q1BWU9|Q1BWU9_BURCA	39 kDa	117	71	126	135	114	92
Site-determining protein OS=Burkholderia cenocepacia (strain AU 1054) GN=Bcen_0505 PE=3 SV=1	tr|Q1BY88|Q1BY88_BURCA	30 kDa	117	106	133	141	99	95
Ribonuclease II OS=Burkholderia cenocepacia (strain AU 1054) GN=Bcen_0129 PE=4 SV=1	tr|Q1BZB2|Q1BZB2_BURCA	76 kDa	117	116	194	200	84	77
(P)ppGpp synthetase I, SpoT/RelA OS=Burkholderia cenocepacia (strain AU 1054) GN=Bcen_0522 PE=3 SV=1	tr|Q1BY71|Q1BY71_BURCA	88 kDa	116	136	137	159	64	104
Histidine--tRNA ligase OS=Burkholderia cenocepacia (strain AU 1054) GN=hisS PE=3 SV=1	sp|Q1BGX3|SYH_BURCA	50 kDa	115	140	181	176	161	191
30S ribosomal protein S19 OS=Burkholderia cenocepacia (strain AU 1054) GN=rpsS PE=3 SV=1	sp|Q1BRV2|RS19_BURCA	10 kDa	115	166	229	246	167	117
Rod shape-determining protein MreB OS=Burkholderia cenocepacia (strain AU 1054) GN=Bcen_2496 PE=4 SV=1	tr|Q1BSL0|Q1BSL0_BURCA	37 kDa	115	95	149	188	136	89
Translation initiation factor IF-3 OS=Burkholderia cenocepacia (strain AU 1054) GN=infC PE=3 SV=1	tr|Q1BWV2|Q1BWV2_BURCA	18 kDa	115	116	170	188	88	78
Tetratricopeptide TPR_2 OS=Burkholderia cenocepacia (strain AU 1054) GN=Bcen_2869 PE=4 SV=1	tr|Q1BRJ0|Q1BRJ0_BURCA	85 kDa	114	134	304	308	66	64
Flagellar M-ring protein OS=Burkholderia cenocepacia (strain AU 1054) GN=Bcen_2450 PE=3 SV=1	tr|Q1BSQ6|Q1BSQ6_BURCA	62 kDa	114	99	249	236	86	92
Tyrosine--tRNA ligase OS=Burkholderia cenocepacia (strain AU 1054) GN=tyrS PE=3 SV=1	tr|Q1BZ41|Q1BZ41_BURCA	46 kDa	114	120	179	196	77	99
Putative reductase Bcen_5407 OS=Burkholderia cenocepacia (strain AU 1054) GN=Bcen_5407 PE=3 SV=1	sp|Q1BJC5|Y5407_BURCA	43 kDa	113	132	216	205	47	61
Chaperone protein DnaJ OS=Burkholderia cenocepacia (strain AU 1054) GN=dnaJ PE=3 SV=1	sp|Q1BYX2|DNAJ_BURCA	41 kDa	113	128	132	182	197	181
ABC transporter-like protein OS=Burkholderia cenocepacia (strain AU 1054) GN=Bcen_2698 PE=4 SV=1	tr|Q1BS09|Q1BS09_BURCA	66 kDa	113	141	31	47	63	89
DNA mismatch repair protein MutS OS=Burkholderia cenocepacia (strain AU 1054) GN=mutS PE=3 SV=1	sp|Q1BHQ1|MUTS_BURCA	96 kDa	112	99	221	185	38	70
Phenylacetate-CoA oxygenase, PaaG subunit OS=Burkholderia cenocepacia (strain AU 1054) GN=Bcen_2776 PE=4 SV=1	tr|Q1BRT1|Q1BRT1_BURCA	37 kDa	112	88	20	22	92	142
4-hydroxy-3-methylbut-2-enyl diphosphate reductase OS=Burkholderia cenocepacia (strain AU 1054) GN=ispH PE=3 SV=1	tr|Q1BUB4|Q1BUB4_BURCA	35 kDa	112	82	31	41	19	20
ATP-dependent Clp protease proteolytic subunit OS=Burkholderia cenocepacia (strain AU 1054) GN=clpP PE=3 SV=1	sp|Q1BH85|CLPP_BURCA	24 kDa	111	82	76	81	174	158
Tryptophan--tRNA ligase OS=Burkholderia cenocepacia (strain AU 1054) GN=trpS PE=3 SV=1	tr|Q1BHR0|Q1BHR0_BURCA	46 kDa	110	118	169	203	68	61
Methyl-accepting chemotaxis sensory transducer with Pas/Pac sensor OS=Burkholderia cenocepacia (strain AU 1054) GN=Bcen_3003 PE=4 SV=1	tr|Q1BR56|Q1BR56_BURCA	57 kDa	110	122	47	84	27	37
50S ribosomal protein L31 type B OS=Burkholderia cenocepacia (strain AU 1054) GN=rpmE2 PE=3 SV=1	sp|Q1BGZ5|RL31B_BURCA	10 kDa	109	93	166	176	79	52
Lipid A export ATP-binding/permease protein MsbA OS=Burkholderia cenocepacia (strain AU 1054) GN=msbA PE=3 SV=2	sp|Q1BUV6|MSBA_BURCA	65 kDa	108	125	53	68	57	82
Phosphoribosylformylglycinamidine cyclo-ligase OS=Burkholderia cenocepacia (strain AU 1054) GN=purM PE=3 SV=1	sp|Q1BYW4|PUR5_BURCA	37 kDa	108	111	175	183	145	114
DNA helicase OS=Burkholderia cenocepacia (strain AU 1054) GN=Bcen_0960 PE=4 SV=1	tr|Q1BWY6|Q1BWY6_BURCA	93 kDa	108	106	143	172	81	70
Lipoyl synthase OS=Burkholderia cenocepacia (strain AU 1054) GN=lipA PE=3 SV=1	tr|Q1BT82|Q1BT82_BURCA	37 kDa	107	85	180	204	53	64
30S ribosomal protein S15 OS=Burkholderia cenocepacia (strain AU 1054) GN=rpsO PE=3 SV=1	sp|Q1BV08|RS15_BURCA	10 kDa	106	122	225	266	127	83
Phosphomethylpyrimidine synthase OS=Burkholderia cenocepacia (strain AU 1054) GN=thiC PE=3 SV=1	sp|Q1BXK3|THIC_BURCA	71 kDa	106	123	101	92	151	167
Glycerol kinase OS=Burkholderia cenocepacia (strain AU 1054) GN=glpK PE=3 SV=1	sp|Q1BTT7|GLPK_BURCA	55 kDa	105	97	44	62	27	29
Aldehyde dehydrogenase OS=Burkholderia cenocepacia (strain AU 1054) GN=Bcen_3097 PE=4 SV=1	tr|Q1BQW2|Q1BQW2_BURCA	54 kDa	105	120	30	37	220	283
Fmu (Sun) OS=Burkholderia cenocepacia (strain AU 1054) GN=Bcen_1898 PE=4 SV=1	tr|Q1BUA4|Q1BUA4_BURCA	46 kDa	105	119	222	238	101	144
Peroxidase OS=Burkholderia cenocepacia (strain AU 1054) GN=Bcen_0329 PE=4 SV=1	tr|Q1BYR4|Q1BYR4_BURCA	24 kDa	105	94	23	31	91	86
TonB-dependent siderophore receptor OS=Burkholderia cenocepacia (strain AU 1054) GN=Bcen_3559 PE=3 SV=1	tr|Q1BPK2|Q1BPK2_BURCA	82 kDa	104	104	356	325	252	239
Porin, Gram-negative type OS=Burkholderia cenocepacia (strain AU 1054) GN=Bcen_2394 PE=4 SV=1	tr|Q1BSW2|Q1BSW2_BURCA	39 kDa	104	132	40	43	173	196
Protein-export membrane protein SecF OS=Burkholderia cenocepacia (strain AU 1054) GN=secF PE=3 SV=1	tr|Q1BZ06|Q1BZ06_BURCA	35 kDa	104	124	37	66	49	78
Aspartyl/glutamyl-tRNA(Asn/Gln) amidotransferase subunit B OS=Burkholderia cenocepacia (strain AU 1054) GN=gatB PE=3 SV=1	sp|Q1BSL3|GATB_BURCA	54 kDa	103	121	62	82	97	69
D-amino acid dehydrogenase OS=Burkholderia cenocepacia (strain AU 1054) GN=dadA PE=3 SV=1	sp|Q1BY09|DADA_BURCA	46 kDa	103	92	38	45	49	67
L-serine ammonia-lyase OS=Burkholderia cenocepacia (strain AU 1054) GN=Bcen_2913 PE=4 SV=1	tr|Q1BRE6|Q1BRE6_BURCA	49 kDa	103	95	40	35	50	50
Uncharacterized protein OS=Burkholderia cenocepacia (strain AU 1054) GN=Bcen_2883 PE=4 SV=1	tr|Q1BRH6|Q1BRH6_BURCA	145 kDa	103	85	100	99	68	85
RND efflux system, outer membrane lipoprotein, NodT OS=Burkholderia cenocepacia (strain AU 1054) GN=Bcen_1997 PE=4 SV=1	tr|Q1BU07|Q1BU07_BURCA	54 kDa	103	132	290	224	388	391
Signal peptidase I OS=Burkholderia cenocepacia (strain AU 1054) GN=Bcen_0653 PE=3 SV=1	tr|Q1BXU2|Q1BXU2_BURCA	34 kDa	103	114	132	154	92	99
Adenylate kinase OS=Burkholderia cenocepacia (strain AU 1054) GN=adk PE=3 SV=1	sp|Q1BU66|KAD_BURCA	24 kDa	102	102	27	27	23	30
Ornithine decarboxylase OS=Burkholderia cenocepacia (strain AU 1054) GN=Bcen_4358 PE=4 SV=1	tr|Q1BMB2|Q1BMB2_BURCA	83 kDa	102	114	150	180	421	552
Methyl-accepting chemotaxis sensory transducer OS=Burkholderia cenocepacia (strain AU 1054) GN=Bcen_3992 PE=4 SV=1	tr|Q1BNC4|Q1BNC4_BURCA	62 kDa	102	103	198	176	44	51
Tetratricopeptide TPR_2 OS=Burkholderia cenocepacia (strain AU 1054) GN=Bcen_2185 PE=4 SV=1	tr|Q1BTG9|Q1BTG9_BURCA	67 kDa	102	110	81	98	153	147
Uncharacterized protein OS=Burkholderia cenocepacia (strain AU 1054) GN=Bcen_0814 PE=4 SV=1	tr|Q1BXD1|Q1BXD1_BURCA	19 kDa	102	84	73	96	62	48
Uncharacterized protein OS=Burkholderia cenocepacia (strain AU 1054) GN=Bcen_4972 PE=4 SV=1	tr|Q1BKK8|Q1BKK8_BURCA	18 kDa	101	85	6	6	262	144
Uncharacterized protein OS=Burkholderia cenocepacia (strain AU 1054) GN=Bcen_4624 PE=4 SV=1	tr|Q1BLK1|Q1BLK1_BURCA	108 kDa	101	147	3	15	61	91
Isocitrate dehydrogenase [NADP] OS=Burkholderia cenocepacia (strain AU 1054) GN=Bcen_1913 PE=3 SV=1	tr|Q1BU89|Q1BU89_BURCA	46 kDa	101	132	53	33	209	204
Oxidoreductase FAD/NAD(P)-binding protein OS=Burkholderia cenocepacia (strain AU 1054) GN=Bcen_1879 PE=4 SV=1	tr|Q1BUC3|Q1BUC3_BURCA	38 kDa	101	85	128	145	42	50
Amino acid ABC transporter substrate-binding protein, PAAT family OS=Burkholderia cenocepacia (strain AU 1054) GN=Bcen_0708 PE=3 SV=1	tr|Q1BXN7|Q1BXN7_BURCA	28 kDa	101	73	39	31	34	25
Uncharacterized protein OS=Burkholderia cenocepacia (strain AU 1054) GN=Bcen_4836 PE=4 SV=1	tr|Q1BKZ0|Q1BKZ0_BURCA	21 kDa	100	104	193	160	23	28
2,5-dioxopentanoate dehydrogenase (NAD+) OS=Burkholderia cenocepacia (strain AU 1054) GN=Bcen_3958 PE=4 SV=1	tr|Q1BNF8|Q1BNF8_BURCA	51 kDa	100	108	100	91	253	262
CheW protein OS=Burkholderia cenocepacia (strain AU 1054) GN=Bcen_2850 PE=4 SV=1	tr|Q1BRK8|Q1BRK8_BURCA	19 kDa	100	83	61	73	33	38
Hydrophobe/amphiphile efflux-1 HAE1 OS=Burkholderia cenocepacia (strain AU 1054) GN=Bcen_1143 PE=4 SV=1	tr|Q1BWF5|Q1BWF5_BURCA	112 kDa	100	156	25	46	90	107
Efflux pump, RND superfamily OS=Burkholderia cenocepacia (strain AU 1054) GN=Bcen_5183 PE=4 SV=1	tr|Q1BJZ8|Q1BJZ8_BURCA	93 kDa	99	99	66	87	89	91
Alcohol dehydrogenase, zinc-binding protein OS=Burkholderia cenocepacia (strain AU 1054) GN=Bcen_1994 PE=3 SV=1	tr|Q1BU10|Q1BU10_BURCA	40 kDa	99	116	62	88	134	175
3-oxoacyl-[acyl-carrier-protein] synthase 2 OS=Burkholderia cenocepacia (strain AU 1054) GN=Bcen_0645 PE=3 SV=1	tr|Q1BXV0|Q1BXV0_BURCA	43 kDa	99	112	49	51	64	65
Poly(A) polymerase I OS=Burkholderia cenocepacia (strain AU 1054) GN=pcnB PE=3 SV=1	tr|Q1BYW7|Q1BYW7_BURCA	58 kDa	99	92	120	101	74	75
Alkyl hydroperoxide reductase AhpD OS=Burkholderia cenocepacia (strain AU 1054) GN=ahpD PE=3 SV=1	tr|Q1BHA3|Q1BHA3_BURCA	19 kDa	97	111	52	59	92	87
Response regulator receiver protein OS=Burkholderia cenocepacia (strain AU 1054) GN=Bcen_4627 PE=4 SV=1	tr|Q1BLJ8|Q1BLJ8_BURCA	46 kDa	97	81	37	51	70	76
Serine--tRNA ligase OS=Burkholderia cenocepacia (strain AU 1054) GN=serS PE=3 SV=1	tr|Q1BY93|Q1BY93_BURCA	52 kDa	97	88	121	127	71	73
Chaperone protein HscA homolog OS=Burkholderia cenocepacia (strain AU 1054) GN=hscA PE=3 SV=1	sp|Q1BHT5|HSCA_BURCA	66 kDa	96	88	132	146	82	60
Magnesium-translocating P-type ATPase OS=Burkholderia cenocepacia (strain AU 1054) GN=Bcen_3803 PE=3 SV=1	tr|Q1BNW0|Q1BNW0_BURCA	101 kDa	96	121	4	9	0	0
N-succinylglutamate 5-semialdehyde dehydrogenase OS=Burkholderia cenocepacia (strain AU 1054) GN=astD PE=3 SV=1	sp|Q1BXP1|ASTD_BURCA	52 kDa	95	76	49	27	45	35
Homoserine dehydrogenase OS=Burkholderia cenocepacia (strain AU 1054) GN=Bcen_6225 PE=3 SV=1	tr|Q1BH16|Q1BH16_BURCA	47 kDa	95	79	143	117	48	47
Aspartate-semialdehyde dehydrogenase OS=Burkholderia cenocepacia (strain AU 1054) GN=asd PE=3 SV=1	tr|Q1BM59|Q1BM59_BURCA	41 kDa	95	102	20	26	46	39
ATP synthase F0, C subunit OS=Burkholderia cenocepacia (strain AU 1054) GN=Bcen_2954 PE=4 SV=1	tr|Q1BRA5|Q1BRA5_BURCA	9 kDa	95	87	93	70	127	88
Lipoprotein OS=Burkholderia cenocepacia (strain AU 1054) GN=Bcen_2220 PE=3 SV=1	tr|Q1BTD4|Q1BTD4_BURCA	29 kDa	95	105	32	31	34	30
Cytochrome bd quinol oxidase subunit 1 apoprotein OS=Burkholderia cenocepacia (strain AU 1054) GN=Bcen_2203 PE=4 SV=1	tr|Q1BTF1|Q1BTF1_BURCA	59 kDa	95	153	53	104	145	187
Amino acid ABC transporter ATP-binding protein, PAAT family OS=Burkholderia cenocepacia (strain AU 1054) GN=Bcen_0698 PE=3 SV=1	tr|Q1BXP7|Q1BXP7_BURCA	30 kDa	95	95	99	115	83	77
Arginine biosynthesis bifunctional protein ArgJ OS=Burkholderia cenocepacia (strain AU 1054) GN=argJ PE=3 SV=1	tr|Q1BZF3|Q1BZF3_BURCA	43 kDa	95	78	69	72	69	70
Acetyl-coenzyme A carboxylase carboxyl transferase subunit alpha OS=Burkholderia cenocepacia (strain AU 1054) GN=accA PE=3 SV=1	sp|Q1BHN9|ACCA_BURCA	36 kDa	93	76	152	163	74	97
Penicillin-binding protein 1A OS=Burkholderia cenocepacia (strain AU 1054) GN=Bcen_2720 PE=4 SV=1	tr|Q1BRY7|Q1BRY7_BURCA	87 kDa	93	98	192	233	114	114
2,3-bisphosphoglycerate-dependent phosphoglycerate mutase OS=Burkholderia cenocepacia (strain AU 1054) GN=gpmA PE=3 SV=1	tr|Q1BTB1|Q1BTB1_BURCA	30 kDa	93	71	25	27	32	37
Acetyl-CoA acetyltransferase OS=Burkholderia cenocepacia (strain AU 1054) GN=Bcen_2158 PE=3 SV=1	tr|Q1BTJ6|Q1BTJ6_BURCA	40 kDa	93	65	0	0	170	113
Branched chain amino acid aminotransferase apoenzyme OS=Burkholderia cenocepacia (strain AU 1054) GN=Bcen_2020 PE=3 SV=1	tr|Q1BTY4|Q1BTY4_BURCA	34 kDa	93	108	76	91	214	241
Protein-L-isoaspartate O-methyltransferase OS=Burkholderia cenocepacia (strain AU 1054) GN=Bcen_0433 PE=3 SV=1	tr|Q1BYG0|Q1BYG0_BURCA	24 kDa	93	70	114	90	67	37
Protein-export protein SecB OS=Burkholderia cenocepacia (strain AU 1054) GN=secB PE=3 SV=1	sp|Q1BTB4|SECB_BURCA	18 kDa	92	101	116	81	151	105
30S ribosomal protein S16 OS=Burkholderia cenocepacia (strain AU 1054) GN=rpsP PE=3 SV=1	sp|Q1BY04|RS16_BURCA	9 kDa	92	97	173	99	114	61
Secretion protein HlyD OS=Burkholderia cenocepacia (strain AU 1054) GN=Bcen_4968 PE=4 SV=1	tr|Q1BKL2|Q1BKL2_BURCA	40 kDa	92	87	0	0	268	265
Formate dehydrogenase (Quinone-dependent) catalytic subunit OS=Burkholderia cenocepacia (strain AU 1054) GN=Bcen_4382 PE=4 SV=1	tr|Q1BM90|Q1BM90_BURCA	91 kDa	92	81	234	191	72	111
PTS system IIA component, Glc family / Phosphocarrier protein HPr OS=Burkholderia cenocepacia (strain AU 1054) GN=Bcen_2209 PE=4 SV=1	tr|Q1BTE5|Q1BTE5_BURCA	90 kDa	92	72	45	47	63	56
Uncharacterized protein OS=Burkholderia cenocepacia (strain AU 1054) GN=Bcen_1812 PE=4 SV=1	tr|Q1BUJ0|Q1BUJ0_BURCA	70 kDa	92	101	112	113	88	86
GTPase Obg OS=Burkholderia cenocepacia (strain AU 1054) GN=obg PE=3 SV=1	sp|Q1BZE0|OBG_BURCA	40 kDa	91	94	137	153	38	31
Uncharacterized protein OS=Burkholderia cenocepacia (strain AU 1054) GN=Bcen_4437 PE=4 SV=1	tr|Q1BM36|Q1BM36_BURCA	18 kDa	91	83	106	113	102	64
Pyruvate ferredoxin/flavodoxin oxidoreductase OS=Burkholderia cenocepacia (strain AU 1054) GN=Bcen_2787 PE=4 SV=1	tr|Q1BRS0|Q1BRS0_BURCA	130 kDa	91	84	0	0	309	407
Cyclic peptide transporter OS=Burkholderia cenocepacia (strain AU 1054) GN=Bcen_1159 PE=4 SV=1	tr|Q1BWD9|Q1BWD9_BURCA	66 kDa	91	101	17	19	70	127
Phospho-2-dehydro-3-deoxyheptonate aldolase OS=Burkholderia cenocepacia (strain AU 1054) GN=Bcen_0254 PE=3 SV=1	tr|Q1BYY7|Q1BYY7_BURCA	39 kDa	91	77	126	143	47	44
Aminomethyltransferase OS=Burkholderia cenocepacia (strain AU 1054) GN=gcvT PE=3 SV=1	tr|Q1BRF0|Q1BRF0_BURCA	43 kDa	90	76	72	73	88	66
Ribosome-recycling factor OS=Burkholderia cenocepacia (strain AU 1054) GN=frr PE=3 SV=1	sp|Q1BHH9|RRF_BURCA	21 kDa	89	86	12	19	19	19
ATP synthase epsilon chain 1 OS=Burkholderia cenocepacia (strain AU 1054) GN=atpC1 PE=3 SV=1	sp|Q1BRB1|ATPE1_BURCA	15 kDa	89	93	84	118	69	69
Carbon starvation protein CstA OS=Burkholderia cenocepacia (strain AU 1054) GN=Bcen_5298 PE=4 SV=1	tr|Q1BJN3|Q1BJN3_BURCA	74 kDa	89	119	29	34	63	86
Uncharacterized protein OS=Burkholderia cenocepacia (strain AU 1054) GN=Bcen_1050 PE=4 SV=1	tr|Q1BWP8|Q1BWP8_BURCA	26 kDa	89	68	76	65	81	69
Extracellular solute-binding protein, family 1 OS=Burkholderia cenocepacia (strain AU 1054) GN=Bcen_0730 PE=4 SV=1	tr|Q1BXL5|Q1BXL5_BURCA	37 kDa	89	87	22	15	81	80
Thioredoxin reductase OS=Burkholderia cenocepacia (strain AU 1054) GN=Bcen_0495 PE=3 SV=1	tr|Q1BY98|Q1BY98_BURCA	34 kDa	89	79	95	95	57	48
NADH-quinone oxidoreductase subunit C OS=Burkholderia cenocepacia (strain AU 1054) GN=nuoC PE=3 SV=1	sp|Q1BV15|NUOC_BURCA	23 kDa	88	58	94	99	69	73
Helicase c2 OS=Burkholderia cenocepacia (strain AU 1054) GN=Bcen_6284 PE=4 SV=1	tr|Q1BGV8|Q1BGV8_BURCA	81 kDa	88	82	146	197	29	53
Lytic transglycosylase, catalytic OS=Burkholderia cenocepacia (strain AU 1054) GN=Bcen_2420 PE=4 SV=1	tr|Q1BST6|Q1BST6_BURCA	72 kDa	88	100	169	142	233	218
Single-stranded DNA-binding protein OS=Burkholderia cenocepacia (strain AU 1054) GN=Bcen_2163 PE=4 SV=1	tr|Q1BTJ1|Q1BTJ1_BURCA	19 kDa	88	86	94	108	176	145
Adenosine kinase OS=Burkholderia cenocepacia (strain AU 1054) GN=Bcen_0117 PE=4 SV=1	tr|Q1BZC4|Q1BZC4_BURCA	34 kDa	88	65	76	86	42	58
Methyl-accepting chemotaxis sensory transducer OS=Burkholderia cenocepacia (strain AU 1054) GN=Bcen_2221 PE=4 SV=1	tr|Q1BTD3|Q1BTD3_BURCA	57 kDa	87	121	115	95	0	0
UTP--glucose-1-phosphate uridylyltransferase OS=Burkholderia cenocepacia (strain AU 1054) GN=Bcen_0958 PE=3 SV=1	tr|Q1BWY8|Q1BWY8_BURCA	32 kDa	87	79	153	131	87	61
Site-specific DNA-methyltransferase (Adenine-specific) OS=Burkholderia cenocepacia (strain AU 1054) GN=Bcen_0042 PE=4 SV=1	tr|Q1BZJ7|Q1BZJ7_BURCA	75 kDa	87	87	151	132	31	43
Cysteine synthase OS=Burkholderia cenocepacia (strain AU 1054) GN=Bcen_0576 PE=3 SV=1	tr|Q1BY18|Q1BY18_BURCA	35 kDa	86	78	24	27	50	53
23S rRNA (uracil(1939)-C(5))-methyltransferase RlmD OS=Burkholderia cenocepacia (strain AU 1054) GN=rlmD PE=3 SV=1	sp|Q1BGX9|RLMD_BURCA	51 kDa	85	69	118	111	140	124
2-dehydro-3-deoxyphosphooctonate aldolase OS=Burkholderia cenocepacia (strain AU 1054) GN=kdsA PE=3 SV=1	sp|Q1BHS1|KDSA_BURCA	31 kDa	85	83	50	76	79	81
Putative serine protein kinase, PrkA OS=Burkholderia cenocepacia (strain AU 1054) GN=Bcen_1133 PE=4 SV=1	tr|Q1BWG5|Q1BWG5_BURCA	73 kDa	85	89	28	37	308	385
Signal recognition particle protein OS=Burkholderia cenocepacia (strain AU 1054) GN=ffh PE=3 SV=1	tr|Q1BZD3|Q1BZD3_BURCA	49 kDa	85	81	160	139	66	79
4-hydroxy-tetrahydrodipicolinate synthase OS=Burkholderia cenocepacia (strain AU 1054) GN=dapA PE=3 SV=1	tr|Q1BHQ8|Q1BHQ8_BURCA	32 kDa	84	66	41	49	49	42
Uncharacterized protein OS=Burkholderia cenocepacia (strain AU 1054) GN=Bcen_5923 PE=4 SV=1	tr|Q1BHW7|Q1BHW7_BURCA	36 kDa	84	47	81	84	74	97
Alpha-2-macroglobulin-like protein OS=Burkholderia cenocepacia (strain AU 1054) GN=Bcen_3234 PE=4 SV=1	tr|Q1BQH6|Q1BQH6_BURCA	217 kDa	84	99	23	21	137	145
Succinyl-diaminopimelate desuccinylase OS=Burkholderia cenocepacia (strain AU 1054) GN=dapE PE=3 SV=1	sp|Q1BHJ5|DAPE_BURCA	41 kDa	83	67	47	30	26	36
NAD/NADP-dependent betaine aldehyde dehydrogenase OS=Burkholderia cenocepacia (strain AU 1054) GN=betB PE=3 SV=1	sp|Q1BQE1|BETB_BURCA	52 kDa	83	83	27	32	83	81
Amino acid/amide ABC transporter substrate-binding protein, HAAT family OS=Burkholderia cenocepacia (strain AU 1054) GN=Bcen_2829 PE=4 SV=1	tr|Q1BRM9|Q1BRM9_BURCA	41 kDa	83	76	25	28	88	58
RNA polymerase-binding transcription factor DksA OS=Burkholderia cenocepacia (strain AU 1054) GN=dksA PE=3 SV=1	tr|Q1BSN0|Q1BSN0_BURCA	16 kDa	83	70	29	32	29	20
Uncharacterized protein OS=Burkholderia cenocepacia (strain AU 1054) GN=Bcen_1848 PE=4 SV=1	tr|Q1BUF4|Q1BUF4_BURCA	26 kDa	83	83	93	96	184	136
Cobaltochelatase CobN subunit OS=Burkholderia cenocepacia (strain AU 1054) GN=Bcen_1177 PE=4 SV=1	tr|Q1BWC1|Q1BWC1_BURCA	140 kDa	83	76	54	50	90	109
N-succinylarginine dihydrolase OS=Burkholderia cenocepacia (strain AU 1054) GN=astB PE=3 SV=1	sp|Q1BXP0|ASTB_BURCA	48 kDa	82	84	29	42	33	24
2-amino-3-ketobutyrate coenzyme A ligase OS=Burkholderia cenocepacia (strain AU 1054) GN=Bcen_5158 PE=3 SV=1	tr|Q1BK23|Q1BK23_BURCA	43 kDa	82	107	9	13	84	106
Rhs element Vgr protein OS=Burkholderia cenocepacia (strain AU 1054) GN=Bcen_2648 PE=4 SV=1	tr|Q1BS59|Q1BS59_BURCA	113 kDa	82	92	28	23	74	71
Cold-shock DNA-binding protein family OS=Burkholderia cenocepacia (strain AU 1054) GN=Bcen_2602 PE=4 SV=1	tr|Q1BSA5|Q1BSA5_BURCA	7 kDa	82	68	52	25	31	18
Peptidase M23B OS=Burkholderia cenocepacia (strain AU 1054) GN=Bcen_6258 PE=4 SV=1	tr|Q1BGY3|Q1BGY3_BURCA	30 kDa	81	89	113	117	108	120
Uncharacterized protein OS=Burkholderia cenocepacia (strain AU 1054) GN=Bcen_2642 PE=4 SV=1	tr|Q1BS65|Q1BS65_BURCA	50 kDa	81	84	44	52	112	123
Cellulose synthase, subunit B OS=Burkholderia cenocepacia (strain AU 1054) GN=Bcen_0897 PE=4 SV=1	tr|Q1BX49|Q1BX49_BURCA	82 kDa	81	67	114	107	135	134
ADP-L-glycero-D-manno-heptose-6-epimerase OS=Burkholderia cenocepacia (strain AU 1054) GN=hldD PE=3 SV=1	sp|Q1BY20|HLDD_BURCA	37 kDa	80	78	67	67	122	125
Uncharacterized protein OS=Burkholderia cenocepacia (strain AU 1054) GN=Bcen_6210 PE=4 SV=1	tr|Q1BH31|Q1BH31_BURCA	23 kDa	80	71	119	107	23	36
Methylenetetrahydrofolate reductase OS=Burkholderia cenocepacia (strain AU 1054) GN=Bcen_2833 PE=3 SV=1	tr|Q1BRM5|Q1BRM5_BURCA	31 kDa	80	70	95	76	91	80
Uncharacterized conserved protein UCP028301 OS=Burkholderia cenocepacia (strain AU 1054) GN=Bcen_2639 PE=4 SV=1	tr|Q1BS68|Q1BS68_BURCA	19 kDa	80	61	38	43	125	105
Phosphoribosylglycinamide formyltransferase 2 OS=Burkholderia cenocepacia (strain AU 1054) GN=purT PE=3 SV=1	sp|Q1BUU4|PURT_BURCA	43 kDa	79	63	143	153	105	115
3-oxoacyl-[acyl-carrier-protein] reductase OS=Burkholderia cenocepacia (strain AU 1054) GN=Bcen_0643 PE=3 SV=1	tr|Q1BXV2|Q1BXV2_BURCA	26 kDa	79	110	139	126	68	64
tRNA uridine 5-carboxymethylaminomethyl modification enzyme MnmG OS=Burkholderia cenocepacia (strain AU 1054) GN=mnmG PE=3 SV=1	sp|Q1BR97|MNMG_BURCA	72 kDa	78	91	117	145	35	37
FAD dependent oxidoreductase OS=Burkholderia cenocepacia (strain AU 1054) GN=Bcen_5991 PE=4 SV=1	tr|Q1BHP9|Q1BHP9_BURCA	59 kDa	78	108	182	139	94	111
Squalene cyclase OS=Burkholderia cenocepacia (strain AU 1054) GN=Bcen_5180 PE=4 SV=1	tr|Q1BK01|Q1BK01_BURCA	73 kDa	78	74	100	121	104	118
OmpA/MotB OS=Burkholderia cenocepacia (strain AU 1054) GN=Bcen_0316 PE=3 SV=1	tr|Q1BYS7|Q1BYS7_BURCA	19 kDa	78	79	120	119	315	117
Cysteine--tRNA ligase OS=Burkholderia cenocepacia (strain AU 1054) GN=cysS PE=3 SV=1	sp|Q1BHP1|SYC_BURCA	52 kDa	77	71	17	23	35	36
50S ribosomal protein L29 OS=Burkholderia cenocepacia (strain AU 1054) GN=rpmC PE=3 SV=1	sp|Q1BRV6|RL29_BURCA	7 kDa	77	96	138	129	57	36
Acetylglutamate kinase OS=Burkholderia cenocepacia (strain AU 1054) GN=argB PE=3 SV=2	sp|Q1BSM4|ARGB_BURCA	32 kDa	77	70	101	108	56	34
tRNA-2-methylthio-N(6)-dimethylallyladenosine synthase OS=Burkholderia cenocepacia (strain AU 1054) GN=miaB PE=3 SV=1	sp|Q1BTS3|MIAB_BURCA	51 kDa	77	82	101	88	19	12
50S ribosomal protein L35 OS=Burkholderia cenocepacia (strain AU 1054) GN=rpmI PE=3 SV=1	sp|Q1BWV1|RL35_BURCA	7 kDa	77	44	55	76	39	14
Isochorismate synthase OS=Burkholderia cenocepacia (strain AU 1054) GN=Bcen_3364 PE=4 SV=1	tr|Q1BQ46|Q1BQ46_BURCA	51 kDa	77	98	71	56	277	268
Delta-aminolevulinic acid dehydratase OS=Burkholderia cenocepacia (strain AU 1054) GN=Bcen_2729 PE=3 SV=1	tr|Q1BRX8|Q1BRX8_BURCA	37 kDa	77	66	55	64	139	123
L-threonine ammonia-lyase OS=Burkholderia cenocepacia (strain AU 1054) GN=Bcen_2124 PE=4 SV=1	tr|Q1BTN0|Q1BTN0_BURCA	55 kDa	77	73	22	17	85	78
Electron transfer flavoprotein beta-subunit OS=Burkholderia cenocepacia (strain AU 1054) GN=Bcen_0583 PE=4 SV=1	tr|Q1BY11|Q1BY11_BURCA	27 kDa	77	69	44	40	75	71
3-oxoacyl-[acyl-carrier-protein] reductase OS=Burkholderia cenocepacia (strain AU 1054) GN=Bcen_6290 PE=3 SV=1	tr|Q1BGV2|Q1BGV2_BURCA	26 kDa	76	79	69	68	143	129
DNA ligase OS=Burkholderia cenocepacia (strain AU 1054) GN=ligA PE=3 SV=2	sp|Q1BHI7|DNLJ_BURCA	75 kDa	75	79	165	146	90	101
Transcriptional regulator, IclR family OS=Burkholderia cenocepacia (strain AU 1054) GN=Bcen_5945 PE=4 SV=1	tr|Q1BHU5|Q1BHU5_BURCA	30 kDa	75	59	68	87	107	88
Glucose-6-phosphate 1-dehydrogenase OS=Burkholderia cenocepacia (strain AU 1054) GN=zwf PE=3 SV=1	tr|Q1BJ77|Q1BJ77_BURCA	55 kDa	75	78	79	91	109	130
Amino acid/amide ABC transporter ATP-binding protein 1, HAAT family OS=Burkholderia cenocepacia (strain AU 1054) GN=Bcen_1884 PE=4 SV=1	tr|Q1BUB8|Q1BUB8_BURCA	28 kDa	75	76	93	89	94	94
Cellulose synthase operon C-like protein OS=Burkholderia cenocepacia (strain AU 1054) GN=Bcen_0899 PE=4 SV=1	tr|Q1BX47|Q1BX47_BURCA	140 kDa	75	78	63	59	22	21
YceI OS=Burkholderia cenocepacia (strain AU 1054) GN=Bcen_0232 PE=4 SV=1	tr|Q1BZ09|Q1BZ09_BURCA	21 kDa	75	81	22	23	63	51
Dihydroorotase OS=Burkholderia cenocepacia (strain AU 1054) GN=pyrC PE=3 SV=1	tr|Q1BZ49|Q1BZ49_BURCA	40 kDa	75	66	39	44	40	45
Phosphoglucosamine mutase OS=Burkholderia cenocepacia (strain AU 1054) GN=glmM PE=3 SV=1	sp|Q1BXC7|GLMM_BURCA	47 kDa	74	87	110	134	31	40
DNA-directed RNA polymerase subunit omega OS=Burkholderia cenocepacia (strain AU 1054) GN=rpoZ PE=3 SV=1	sp|Q1BY72|RPOZ_BURCA	7 kDa	74	51	45	33	12	8
Protease FtsH subunit HflK OS=Burkholderia cenocepacia (strain AU 1054) GN=Bcen_6274 PE=4 SV=1	tr|Q1BGW8|Q1BGW8_BURCA	49 kDa	74	79	110	88	241	247
Succinylglutamate desuccinylase/aspartoacylase OS=Burkholderia cenocepacia (strain AU 1054) GN=Bcen_5437 PE=4 SV=1	tr|Q1BJ95|Q1BJ95_BURCA	40 kDa	74	49	16	15	113	86
Secretion protein HlyD OS=Burkholderia cenocepacia (strain AU 1054) GN=Bcen_1024 PE=4 SV=1	tr|Q1BWS3|Q1BWS3_BURCA	43 kDa	74	67	79	85	148	158
50S ribosomal protein L30 OS=Burkholderia cenocepacia (strain AU 1054) GN=rpmD PE=3 SV=1	sp|Q1BRW6|RL30_BURCA	7 kDa	73	44	102	57	30	14
NADH-quinone oxidoreductase subunit B OS=Burkholderia cenocepacia (strain AU 1054) GN=nuoB PE=3 SV=1	sp|Q1BV14|NUOB_BURCA	18 kDa	73	75	89	83	77	67
GTP-binding signal recognition particle SRP54, G-domain protein OS=Burkholderia cenocepacia (strain AU 1054) GN=Bcen_2838 PE=4 SV=1	tr|Q1BRM0|Q1BRM0_BURCA	62 kDa	73	71	184	196	7	9
Fatty acid desaturase OS=Burkholderia cenocepacia (strain AU 1054) GN=Bcen_1896 PE=4 SV=1	tr|Q1BUA6|Q1BUA6_BURCA	46 kDa	73	90	70	116	41	50
Carbohydrate ABC transporter membrane protein 1, CUT1 family OS=Burkholderia cenocepacia (strain AU 1054) GN=Bcen_0490 PE=3 SV=1	tr|Q1BYA3|Q1BYA3_BURCA	34 kDa	72	104	7	14	56	61
Phosphatidylserine decarboxylase proenzyme OS=Burkholderia cenocepacia (strain AU 1054) GN=psd PE=3 SV=1	sp|Q1BV00|PSD_BURCA	23 kDa	71	53	101	93	87	77
Superoxide dismutase OS=Burkholderia cenocepacia (strain AU 1054) GN=Bcen_1931 PE=3 SV=1	tr|Q1BU71|Q1BU71_BURCA	21 kDa	71	126	22	12	26	21
23S rRNA (guanosine-2'-O-)-methyltransferase RlmB OS=Burkholderia cenocepacia (strain AU 1054) GN=rlmB PE=3 SV=1	tr|Q1BWN1|Q1BWN1_BURCA	26 kDa	71	64	86	75	45	52
3,4-dihydroxy-2-butanone 4-phosphate synthase OS=Burkholderia cenocepacia (strain AU 1054) GN=Bcen_0478 PE=3 SV=1	tr|Q1BYB5|Q1BYB5_BURCA	41 kDa	71	48	102	157	76	97
Uncharacterized protein OS=Burkholderia cenocepacia (strain AU 1054) GN=Bcen_0452 PE=4 SV=1	tr|Q1BYE1|Q1BYE1_BURCA	26 kDa	71	61	81	81	32	21
Lipopolysaccharide biosynthesis OS=Burkholderia cenocepacia (strain AU 1054) GN=Bcen_0295 PE=4 SV=1	tr|Q1BYU8|Q1BYU8_BURCA	43 kDa	71	71	88	129	107	145
Uncharacterized protein OS=Burkholderia cenocepacia (strain AU 1054) GN=Bcen_0289 PE=4 SV=1	tr|Q1BYV4|Q1BYV4_BURCA	53 kDa	71	96	124	113	51	63
Putative RNA methylase OS=Burkholderia cenocepacia (strain AU 1054) GN=Bcen_0224 PE=4 SV=1	tr|Q1BZ17|Q1BZ17_BURCA	47 kDa	71	89	106	100	91	94
Porin, Gram-negative type OS=Burkholderia cenocepacia (strain AU 1054) GN=Bcen_0066 PE=4 SV=1	tr|Q1BZH4|Q1BZH4_BURCA	40 kDa	71	55	25	23	135	91
Putative phosphoenolpyruvate synthase regulatory protein OS=Burkholderia cenocepacia (strain AU 1054) GN=Bcen_6074 PE=3 SV=1	sp|Q1BHG6|PSRP_BURCA	31 kDa	70	55	70	95	42	39
1-deoxy-D-xylulose 5-phosphate reductoisomerase OS=Burkholderia cenocepacia (strain AU 1054) GN=dxr PE=3 SV=1	sp|Q1BHH6|DXR_BURCA	42 kDa	70	77	103	85	47	43
Protein HflC OS=Burkholderia cenocepacia (strain AU 1054) GN=Bcen_6275 PE=3 SV=1	tr|Q1BGW7|Q1BGW7_BURCA	32 kDa	70	59	65	95	118	108
TonB-dependent siderophore receptor OS=Burkholderia cenocepacia (strain AU 1054) GN=Bcen_3374 PE=3 SV=1	tr|Q1BQ36|Q1BQ36_BURCA	81 kDa	70	56	23	23	204	250
RNAse G OS=Burkholderia cenocepacia (strain AU 1054) GN=Bcen_1689 PE=4 SV=1	tr|Q1BUW2|Q1BUW2_BURCA	55 kDa	70	67	50	61	70	82
Rhs element Vgr protein OS=Burkholderia cenocepacia (strain AU 1054) GN=Bcen_1411 PE=4 SV=1	tr|Q1BVN8|Q1BVN8_BURCA	104 kDa	70	59	23	23	33	41
ATP synthase subunit delta OS=Burkholderia cenocepacia (strain AU 1054) GN=atpH PE=3 SV=1	sp|Q1BRA7|ATPD_BURCA	19 kDa	69	61	83	71	47	40
Outer membrane protein assembly factor BamB OS=Burkholderia cenocepacia (strain AU 1054) GN=bamB PE=3 SV=1	tr|Q1BGX1|Q1BGX1_BURCA	40 kDa	69	44	76	89	112	104
AMP-dependent synthetase and ligase OS=Burkholderia cenocepacia (strain AU 1054) GN=Bcen_3367 PE=4 SV=1	tr|Q1BQ43|Q1BQ43_BURCA	60 kDa	69	103	50	48	120	158
Short chain enoyl-CoA hydratase OS=Burkholderia cenocepacia (strain AU 1054) GN=Bcen_2561 PE=3 SV=1	tr|Q1BSE5|Q1BSE5_BURCA	28 kDa	69	51	15	13	84	76
Sulfate adenylyltransferase OS=Burkholderia cenocepacia (strain AU 1054) GN=Bcen_1861 PE=4 SV=1	tr|Q1BUE1|Q1BUE1_BURCA	36 kDa	69	67	42	49	38	47
Chemotaxis response regulator protein-glutamate methylesterase 1 OS=Burkholderia cenocepacia (strain AU 1054) GN=cheB1 PE=3 SV=1	sp|Q1BRL2|CHEB1_BURCA	39 kDa	68	62	96	105	2	3
Uncharacterized protein OS=Burkholderia cenocepacia (strain AU 1054) GN=Bcen_6269 PE=4 SV=1	tr|Q1BGX2|Q1BGX2_BURCA	23 kDa	68	54	58	63	35	27
AMP nucleosidase OS=Burkholderia cenocepacia (strain AU 1054) GN=Bcen_4496 PE=4 SV=1	tr|Q1BLX7|Q1BLX7_BURCA	74 kDa	68	64	42	52	161	160
N-acetyl-gamma-glutamyl-phosphate reductase OS=Burkholderia cenocepacia (strain AU 1054) GN=argC PE=3 SV=1	tr|Q1BRR5|Q1BRR5_BURCA	37 kDa	68	68	21	16	22	25
Ribose-phosphate pyrophosphokinase OS=Burkholderia cenocepacia (strain AU 1054) GN=prs PE=3 SV=1	tr|Q1BTG6|Q1BTG6_BURCA	35 kDa	68	73	100	120	148	105
Probable protein kinase UbiB OS=Burkholderia cenocepacia (strain AU 1054) GN=ubiB PE=3 SV=1	tr|Q1BTN7|Q1BTN7_BURCA	60 kDa	68	90	77	97	47	106
Acetyl-CoA C-acyltransferase OS=Burkholderia cenocepacia (strain AU 1054) GN=Bcen_2107 PE=3 SV=1	tr|Q1BTP7|Q1BTP7_BURCA	42 kDa	68	65	84	84	132	163
Amino acid/amide ABC transporter ATP-binding protein 2, HAAT family OS=Burkholderia cenocepacia (strain AU 1054) GN=Bcen_1883 PE=3 SV=1	tr|Q1BUB9|Q1BUB9_BURCA	26 kDa	68	49	65	76	77	66
Lytic transglycosylase, catalytic OS=Burkholderia cenocepacia (strain AU 1054) GN=Bcen_0807 PE=4 SV=1	tr|Q1BXD8|Q1BXD8_BURCA	57 kDa	68	77	116	123	32	34
Gluconate permease GntT OS=Burkholderia cenocepacia (strain AU 1054) GN=Bcen_0179 PE=4 SV=1	tr|Q1BZ62|Q1BZ62_BURCA	48 kDa	68	104	30	34	57	87
Uncharacterized protein OS=Burkholderia cenocepacia (strain AU 1054) GN=Bcen_5856 PE=4 SV=1	tr|Q1BI34|Q1BI34_BURCA	124 kDa	67	68	88	88	75	65
Phosphoesterase OS=Burkholderia cenocepacia (strain AU 1054) GN=Bcen_3923 PE=4 SV=1	tr|Q1BNJ3|Q1BNJ3_BURCA	61 kDa	67	82	74	70	130	151
Phenylacetate-CoA oxygenase/reductase, PaaK subunit OS=Burkholderia cenocepacia (strain AU 1054) GN=Bcen_2780 PE=4 SV=1	tr|Q1BRS7|Q1BRS7_BURCA	40 kDa	67	64	13	13	78	76
Uncharacterized protein OS=Burkholderia cenocepacia (strain AU 1054) GN=Bcen_1446 PE=4 SV=1	tr|Q1BVK3|Q1BVK3_BURCA	78 kDa	67	78	81	57	144	164
RNA-binding protein Hfq OS=Burkholderia cenocepacia (strain AU 1054) GN=hfq PE=3 SV=1	tr|Q1BWP7|Q1BWP7_BURCA	21 kDa	67	79	92	118	216	151
Outer membrane protein assembly factor BamE OS=Burkholderia cenocepacia (strain AU 1054) GN=bamE PE=3 SV=1	tr|Q1BZ74|Q1BZ74_BURCA	27 kDa	67	45	54	57	41	40
Bifunctional protein GlmU OS=Burkholderia cenocepacia (strain AU 1054) GN=glmU PE=3 SV=1	sp|Q1BSY8|GLMU_BURCA	48 kDa	66	50	59	61	24	38
Import inner membrane translocase, subunit Tim44 OS=Burkholderia cenocepacia (strain AU 1054) GN=Bcen_2119 PE=4 SV=1	tr|Q1BTN5|Q1BTN5_BURCA	36 kDa	66	71	75	65	70	51
Phosphate-binding protein PstS OS=Burkholderia cenocepacia (strain AU 1054) GN=Bcen_0819 PE=3 SV=1	tr|Q1BXC6|Q1BXC6_BURCA	36 kDa	66	72	16	18	18	28
3-oxoacyl-[acyl-carrier-protein] synthase 3 OS=Burkholderia cenocepacia (strain AU 1054) GN=fabH PE=3 SV=1	sp|Q1BXV4|FABH_BURCA	35 kDa	65	48	61	78	67	70
Outer membrane chaperone Skp (OmpH) OS=Burkholderia cenocepacia (strain AU 1054) GN=Bcen_6067 PE=3 SV=1	tr|Q1BHH3|Q1BHH3_BURCA	18 kDa	65	40	18	37	34	26
VacJ-like lipoprotein OS=Burkholderia cenocepacia (strain AU 1054) GN=Bcen_2690 PE=4 SV=1	tr|Q1BS17|Q1BS17_BURCA	33 kDa	65	53	115	89	287	242
Uncharacterized protein OS=Burkholderia cenocepacia (strain AU 1054) GN=Bcen_2218 PE=4 SV=1	tr|Q1BTD6|Q1BTD6_BURCA	33 kDa	65	43	7	6	62	60
Cobyrinic acid a,c-diamide synthase OS=Burkholderia cenocepacia (strain AU 1054) GN=Bcen_0441 PE=4 SV=1	tr|Q1BYF2|Q1BYF2_BURCA	35 kDa	65	55	23	26	58	75
Cell division protein ZipA OS=Burkholderia cenocepacia (strain AU 1054) GN=Bcen_6052 PE=3 SV=1	tr|Q1BHI8|Q1BHI8_BURCA	46 kDa	64	67	83	79	60	79
Sodium:dicarboxylate symporter OS=Burkholderia cenocepacia (strain AU 1054) GN=Bcen_5075 PE=4 SV=1	tr|Q1BKA6|Q1BKA6_BURCA	46 kDa	64	88	51	50	48	65
Farnesyl-diphosphate synthase OS=Burkholderia cenocepacia (strain AU 1054) GN=Bcen_4487 PE=3 SV=1	tr|Q1BLY6|Q1BLY6_BURCA	31 kDa	64	48	42	72	26	30
YD repeat protein OS=Burkholderia cenocepacia (strain AU 1054) GN=Bcen_2647 PE=4 SV=1	tr|Q1BS60|Q1BS60_BURCA	103 kDa	64	53	17	29	79	97
Uncharacterized protein OS=Burkholderia cenocepacia (strain AU 1054) GN=Bcen_0519 PE=4 SV=1	tr|Q1BY74|Q1BY74_BURCA	36 kDa	64	49	38	49	148	119
2-keto-3-deoxy-phosphogluconate aldolase OS=Burkholderia cenocepacia (strain AU 1054) GN=Bcen_0178 PE=4 SV=1	tr|Q1BZ63|Q1BZ63_BURCA	22 kDa	64	60	25	17	18	8
50S ribosomal protein L36 OS=Burkholderia cenocepacia (strain AU 1054) GN=rpmJ PE=3 SV=1	sp|Q1BRX0|RL36_BURCA	4 kDa	63	37	30	48	4	20
Histidine kinase OS=Burkholderia cenocepacia (strain AU 1054) GN=Bcen_5939 PE=4 SV=1	tr|Q1BHV1|Q1BHV1_BURCA	94 kDa	63	64	59	44	27	76
4-hydroxy-3-methylbut-2-enyl diphosphate reductase OS=Burkholderia cenocepacia (strain AU 1054) GN=ispH PE=3 SV=1	tr|Q1BJM3|Q1BJM3_BURCA	34 kDa	63	71	32	34	22	24
Sugar nucleotidyltransferases-like protein OS=Burkholderia cenocepacia (strain AU 1054) GN=Bcen_4244 PE=4 SV=1	tr|Q1BMM5|Q1BMM5_BURCA	28 kDa	63	53	72	111	47	57
Permease YjgP/YjgQ OS=Burkholderia cenocepacia (strain AU 1054) GN=Bcen_1856 PE=4 SV=1	tr|Q1BUE6|Q1BUE6_BURCA	41 kDa	63	69	59	73	66	104
Putative transcriptional regulator, XRE family OS=Burkholderia cenocepacia (strain AU 1054) GN=Bcen_0976 PE=4 SV=1	tr|Q1BWX0|Q1BWX0_BURCA	17 kDa	63	45	60	44	55	47
UvrABC system protein B OS=Burkholderia cenocepacia (strain AU 1054) GN=uvrB PE=3 SV=1	tr|Q1BI23|Q1BI23_BURCA	80 kDa	62	64	107	89	61	67
O-succinylhomoserine sulfhydrylase OS=Burkholderia cenocepacia (strain AU 1054) GN=Bcen_4401 PE=3 SV=1	tr|Q1BM72|Q1BM72_BURCA	43 kDa	62	50	61	82	114	106
Aminotransferase, class I and II OS=Burkholderia cenocepacia (strain AU 1054) GN=Bcen_1739 PE=4 SV=1	tr|Q1BUR3|Q1BUR3_BURCA	43 kDa	62	77	36	32	79	61
Alpha/beta hydrolase fold protein OS=Burkholderia cenocepacia (strain AU 1054) GN=Bcen_1450 PE=4 SV=1	tr|Q1BVJ9|Q1BVJ9_BURCA	31 kDa	62	44	20	26	83	60
Probable thiol peroxidase OS=Burkholderia cenocepacia (strain AU 1054) GN=tpx PE=3 SV=1	tr|Q1BZC3|Q1BZC3_BURCA	17 kDa	62	58	31	26	41	31
Putrescine-binding periplasmic protein OS=Burkholderia cenocepacia (strain AU 1054) GN=Bcen_6328 PE=3 SV=1	tr|Q1BGR4|Q1BGR4_BURCA	40 kDa	61	67	57	34	85	78
ParB family protein OS=Burkholderia cenocepacia (strain AU 1054) GN=Bcen_5827 PE=4 SV=1	tr|Q1BI63|Q1BI63_BURCA	37 kDa	61	45	72	79	27	27
UDP-N-acetylglucosamine 1-carboxyvinyltransferase OS=Burkholderia cenocepacia (strain AU 1054) GN=Bcen_3974 PE=4 SV=1	tr|Q1BNE2|Q1BNE2_BURCA	49 kDa	61	68	75	89	32	62
Propionyl-CoA carboxylase OS=Burkholderia cenocepacia (strain AU 1054) GN=Bcen_3128 PE=4 SV=1	tr|Q1BQT1|Q1BQT1_BURCA	57 kDa	61	54	11	8	319	302
Acetylornithine aminotransferase OS=Burkholderia cenocepacia (strain AU 1054) GN=argD PE=3 SV=1	tr|Q1BUC2|Q1BUC2_BURCA	51 kDa	61	65	76	82	60	71
3-carboxymuconate cyclase-like protein OS=Burkholderia cenocepacia (strain AU 1054) GN=Bcen_1710 PE=4 SV=1	tr|Q1BUU1|Q1BUU1_BURCA	44 kDa	61	63	19	13	46	30
Glutamate-ammonia-ligase adenylyltransferase OS=Burkholderia cenocepacia (strain AU 1054) GN=glnE PE=3 SV=1	tr|Q1BYY3|Q1BYY3_BURCA	109 kDa	61	67	28	39	96	115
Pantothenate synthetase OS=Burkholderia cenocepacia (strain AU 1054) GN=panC PE=3 SV=1	sp|Q1BUH1|PANC_BURCA	31 kDa	60	55	25	34	24	17
UDP-N-acetylmuramate--L-alanine ligase OS=Burkholderia cenocepacia (strain AU 1054) GN=murC PE=3 SV=1	sp|Q1BZG2|MURC_BURCA	49 kDa	60	68	103	116	86	63
Anthranilate synthase, component I OS=Burkholderia cenocepacia (strain AU 1054) GN=Bcen_2571 PE=4 SV=1	tr|Q1BSD5|Q1BSD5_BURCA	55 kDa	60	84	48	47	60	65
ABC transporter related protein OS=Burkholderia cenocepacia (strain AU 1054) GN=Bcen_2176 PE=3 SV=1	tr|Q1BTH8|Q1BTH8_BURCA	28 kDa	60	38	78	89	48	37
Acyl-CoA dehydrogenase-like protein OS=Burkholderia cenocepacia (strain AU 1054) GN=Bcen_1555 PE=3 SV=1	tr|Q1BV95|Q1BV95_BURCA	63 kDa	60	70	50	65	51	75
Radical SAM OS=Burkholderia cenocepacia (strain AU 1054) GN=Bcen_0692 PE=4 SV=1	tr|Q1BXQ3|Q1BXQ3_BURCA	54 kDa	60	90	211	219	73	87
Peptidase S1C, Do OS=Burkholderia cenocepacia (strain AU 1054) GN=Bcen_0650 PE=4 SV=1	tr|Q1BXU5|Q1BXU5_BURCA	52 kDa	60	55	50	57	52	59
NADH-quinone oxidoreductase subunit I OS=Burkholderia cenocepacia (strain AU 1054) GN=nuoI PE=3 SV=1	sp|Q1BV21|NUOI_BURCA	19 kDa	59	58	93	78	68	63
Phage shock protein A, PspA OS=Burkholderia cenocepacia (strain AU 1054) GN=Bcen_6130 PE=4 SV=1	tr|Q1BHB1|Q1BHB1_BURCA	24 kDa	59	45	9	14	12	7
Peptidyl-prolyl cis-trans isomerase OS=Burkholderia cenocepacia (strain AU 1054) GN=Bcen_5997 PE=3 SV=1	tr|Q1BHP3|Q1BHP3_BURCA	20 kDa	59	58	13	10	32	25
Amino acid/peptide transporter OS=Burkholderia cenocepacia (strain AU 1054) GN=Bcen_5316 PE=4 SV=1	tr|Q1BJL5|Q1BJL5_BURCA	55 kDa	59	86	6	20	37	61
Peptidoglycan glycosyltransferase OS=Burkholderia cenocepacia (strain AU 1054) GN=Bcen_4006 PE=4 SV=1	tr|Q1BNB0|Q1BNB0_BURCA	93 kDa	59	71	44	44	26	27
Histidinol dehydrogenase OS=Burkholderia cenocepacia (strain AU 1054) GN=hisD PE=3 SV=1	tr|Q1BS25|Q1BS25_BURCA	46 kDa	59	66	35	33	71	79
N-acetylmuramoyl-L-alanine amidase OS=Burkholderia cenocepacia (strain AU 1054) GN=Bcen_1952 PE=4 SV=1	tr|Q1BU50|Q1BU50_BURCA	54 kDa	59	45	70	95	9	12
Lysine/ornithine N-monooxygenase OS=Burkholderia cenocepacia (strain AU 1054) GN=Bcen_1163 PE=4 SV=1	tr|Q1BWD5|Q1BWD5_BURCA	51 kDa	59	77	54	57	114	116
Secretion protein HlyD OS=Burkholderia cenocepacia (strain AU 1054) GN=Bcen_1142 PE=4 SV=1	tr|Q1BWF6|Q1BWF6_BURCA	42 kDa	59	75	49	50	86	101
L-glutamate ABC transporter ATP-binding protein / L-aspartate ABC transporter ATP-binding protein OS=Burkholderia cenocepacia (strain AU 1054) GN=Bcen_0189 PE=3 SV=1	tr|Q1BZ52|Q1BZ52_BURCA	27 kDa	59	35	52	60	58	72
AMP-dependent synthetase and ligase OS=Burkholderia cenocepacia (strain AU 1054) GN=Bcen_0064 PE=4 SV=1	tr|Q1BZH6|Q1BZH6_BURCA	61 kDa	59	73	58	52	87	83
GTP cyclohydrolase FolE2 2 OS=Burkholderia cenocepacia (strain AU 1054) GN=folE2-2 PE=3 SV=1	sp|Q1BLY8|GCH42_BURCA	30 kDa	58	36	33	41	71	58
Biotin synthase OS=Burkholderia cenocepacia (strain AU 1054) GN=bioB PE=3 SV=1	sp|Q1BT34|BIOB_BURCA	37 kDa	58	52	107	117	54	24
Ubiquinone/menaquinone biosynthesis C-methyltransferase UbiE OS=Burkholderia cenocepacia (strain AU 1054) GN=ubiE PE=3 SV=1	sp|Q1BTN4|UBIE_BURCA	27 kDa	58	61	69	72	35	37
Ribose import ATP-binding protein RbsA 1 OS=Burkholderia cenocepacia (strain AU 1054) GN=rbsA1 PE=3 SV=1	sp|Q1BWN5|RBSA1_BURCA	56 kDa	58	54	3	0	170	149
Gamma-glutamyl phosphate reductase OS=Burkholderia cenocepacia (strain AU 1054) GN=proA PE=3 SV=2	sp|Q1BZ67|PROA_BURCA	45 kDa	58	62	37	36	132	124
3-hydroxybutyrate dehydrogenase OS=Burkholderia cenocepacia (strain AU 1054) GN=Bcen_5865 PE=3 SV=1	tr|Q1BI25|Q1BI25_BURCA (+1)	27 kDa	58	66	22	26	110	96
Uncharacterized protein OS=Burkholderia cenocepacia (strain AU 1054) GN=Bcen_5310 PE=4 SV=1	tr|Q1BJM1|Q1BJM1_BURCA	48 kDa	58	103	134	129	40	42
GTP cyclohydrolase 1 OS=Burkholderia cenocepacia (strain AU 1054) GN=folE PE=3 SV=1	tr|Q1BK65|Q1BK65_BURCA	24 kDa	58	52	56	64	57	59
Uncharacterized protein OS=Burkholderia cenocepacia (strain AU 1054) GN=Bcen_2626 PE=4 SV=1	tr|Q1BS81|Q1BS81_BURCA	85 kDa	58	43	36	39	30	58
Uncharacterized protein OS=Burkholderia cenocepacia (strain AU 1054) GN=Bcen_1606 PE=4 SV=1	tr|Q1BV44|Q1BV44_BURCA	45 kDa	58	97	124	141	94	114
3-hydroxyacyl-[acyl-carrier-protein] dehydratase FabZ OS=Burkholderia cenocepacia (strain AU 1054) GN=fabZ PE=3 SV=1	sp|Q1BHH1|FABZ_BURCA	17 kDa	57	71	116	64	178	108
Lipoprotein releasing system, transmembrane protein, LolC/E family OS=Burkholderia cenocepacia (strain AU 1054) GN=Bcen_5963 PE=4 SV=1	tr|Q1BHS7|Q1BHS7_BURCA	45 kDa	57	64	47	60	62	78
Phospho-2-dehydro-3-deoxyheptonate aldolase OS=Burkholderia cenocepacia (strain AU 1054) GN=Bcen_5252 PE=3 SV=1	tr|Q1BJS9|Q1BJS9_BURCA	41 kDa	57	43	35	45	17	23
Tryptophan synthase beta chain OS=Burkholderia cenocepacia (strain AU 1054) GN=trpB PE=3 SV=1	tr|Q1BM64|Q1BM64_BURCA	43 kDa	57	62	58	40	47	37
Transcriptional regulator, LysR family OS=Burkholderia cenocepacia (strain AU 1054) GN=Bcen_2518 PE=4 SV=1	tr|Q1BSI8|Q1BSI8_BURCA	39 kDa	57	58	109	122	239	213
Malonyl CoA-acyl carrier protein transacylase OS=Burkholderia cenocepacia (strain AU 1054) GN=Bcen_0642 PE=3 SV=1	tr|Q1BXV3|Q1BXV3_BURCA	32 kDa	57	34	10	9	9	14
dTDP-4-dehydrorhamnose reductase OS=Burkholderia cenocepacia (strain AU 1054) GN=Bcen_0392 PE=4 SV=1	tr|Q1BYK1|Q1BYK1_BURCA	32 kDa	57	48	77	81	59	62
UDP-3-O-acylglucosamine N-acyltransferase OS=Burkholderia cenocepacia (strain AU 1054) GN=lpxD PE=3 SV=1	sp|Q1BHH2|LPXD_BURCA	37 kDa	56	54	71	64	38	34
1-(5-phosphoribosyl)-5-[(5-phosphoribosylamino)methylideneamino] imidazole-4-carboxamide isomerase OS=Burkholderia cenocepacia (strain AU 1054) GN=hisA PE=3 SV=1	sp|Q1BS30|HIS4_BURCA	27 kDa	56	37	71	69	24	14
Quinolinate synthase A OS=Burkholderia cenocepacia (strain AU 1054) GN=nadA PE=3 SV=1	sp|Q1BUA7|NADA_BURCA	41 kDa	56	84	21	23	14	17
3-hydroxyacyl-CoA dehydrogenase / short chain enoyl-CoA hydratase OS=Burkholderia cenocepacia (strain AU 1054) GN=Bcen_6173 PE=4 SV=1	tr|Q1BH68|Q1BH68_BURCA	74 kDa	56	53	65	68	151	158
Sel1-like repeat protein OS=Burkholderia cenocepacia (strain AU 1054) GN=Bcen_5716 PE=4 SV=1	tr|Q1BIH0|Q1BIH0_BURCA	75 kDa	56	66	35	27	119	157
ParB family protein OS=Burkholderia cenocepacia (strain AU 1054) GN=Bcen_5165 PE=4 SV=1	tr|Q1BK16|Q1BK16_BURCA	39 kDa	56	51	74	73	41	28
Cytochrome c, class I OS=Burkholderia cenocepacia (strain AU 1054) GN=Bcen_2057 PE=4 SV=1	tr|Q1BTU7|Q1BTU7_BURCA	27 kDa	56	54	40	54	28	27
Polyhydroxyalkanoate depolymerase, intracellular OS=Burkholderia cenocepacia (strain AU 1054) GN=Bcen_1712 PE=4 SV=1	tr|Q1BUT9|Q1BUT9_BURCA	55 kDa	56	67	70	55	55	49
Triosephosphate isomerase OS=Burkholderia cenocepacia (strain AU 1054) GN=tpiA PE=3 SV=1	tr|Q1BV11|Q1BV11_BURCA	26 kDa	56	32	6	15	17	12
Universal stress protein OS=Burkholderia cenocepacia (strain AU 1054) GN=Bcen_1440 PE=3 SV=1	tr|Q1BVK9|Q1BVK9_BURCA	17 kDa	56	58	40	32	64	60
Mannose-6-phosphate isomerase, type 2 OS=Burkholderia cenocepacia (strain AU 1054) GN=Bcen_0397 PE=3 SV=1	tr|Q1BYJ6|Q1BYJ6_BURCA	42 kDa	56	79	62	71	63	99
Tryptophan synthase alpha chain OS=Burkholderia cenocepacia (strain AU 1054) GN=trpA PE=3 SV=1	sp|Q1BM66|TRPA_BURCA	28 kDa	55	53	71	64	32	28
Imidazole glycerol phosphate synthase subunit HisF OS=Burkholderia cenocepacia (strain AU 1054) GN=hisF PE=3 SV=1	sp|Q1BS31|HIS6_BURCA	27 kDa	55	33	17	24	10	13
Ornithine carbamoyltransferase OS=Burkholderia cenocepacia (strain AU 1054) GN=argF PE=3 SV=1	sp|Q1BU60|OTC_BURCA	35 kDa	55	59	52	38	75	71
3-phosphoshikimate 1-carboxyvinyltransferase OS=Burkholderia cenocepacia (strain AU 1054) GN=aroA PE=3 SV=1	sp|Q1BY28|AROA_BURCA	46 kDa	55	64	85	104	39	69
Glutamate-1-semialdehyde 2,1-aminomutase OS=Burkholderia cenocepacia (strain AU 1054) GN=hemL PE=3 SV=1	sp|Q1BYB1|GSA_BURCA	45 kDa	55	76	63	47	66	70
Protein TolB OS=Burkholderia cenocepacia (strain AU 1054) GN=tolB PE=3 SV=1	sp|Q1BYS6|TOLB_BURCA	46 kDa	55	77	69	88	139	129
Protein GrpE OS=Burkholderia cenocepacia (strain AU 1054) GN=grpE PE=3 SV=1	sp|Q1BYX5|GRPE_BURCA	19 kDa	55	43	20	25	33	26
ABC transporter related protein OS=Burkholderia cenocepacia (strain AU 1054) GN=Bcen_6041 PE=3 SV=1	tr|Q1BHJ9|Q1BHJ9_BURCA	71 kDa	55	61	104	102	33	31
ProQ activator of osmoprotectant transporter ProP OS=Burkholderia cenocepacia (strain AU 1054) GN=Bcen_5820 PE=4 SV=1	tr|Q1BI70|Q1BI70_BURCA	24 kDa	55	31	44	70	45	35
6-phosphogluconolactonase OS=Burkholderia cenocepacia (strain AU 1054) GN=Bcen_0487 PE=4 SV=1	tr|Q1BYA6|Q1BYA6_BURCA	24 kDa	55	50	12	13	7	9
Probable potassium transport system protein kup OS=Burkholderia cenocepacia (strain AU 1054) GN=kup PE=3 SV=2	sp|Q1BGW2|KUP_BURCA	69 kDa	54	54	24	28	21	32
Acetyl-coenzyme A carboxylase carboxyl transferase subunit beta OS=Burkholderia cenocepacia (strain AU 1054) GN=accD PE=3 SV=1	sp|Q1BM67|ACCD_BURCA	32 kDa	54	49	111	134	28	35
Indole-3-glycerol phosphate synthase OS=Burkholderia cenocepacia (strain AU 1054) GN=trpC PE=3 SV=1	sp|Q1BSD2|TRPC_BURCA	29 kDa	54	46	19	13	23	16
33 kDa chaperonin OS=Burkholderia cenocepacia (strain AU 1054) GN=Bcen_5973 PE=4 SV=1	tr|Q1BHR7|Q1BHR7_BURCA	34 kDa	54	59	45	39	15	20
Chromosomal replication initiator protein DnaA OS=Burkholderia cenocepacia (strain AU 1054) GN=dnaA PE=3 SV=1	tr|Q1BSF3|Q1BSF3_BURCA	62 kDa	54	71	126	123	51	76
Exodeoxyribonuclease III (Xth) OS=Burkholderia cenocepacia (strain AU 1054) GN=Bcen_2491 PE=4 SV=1	tr|Q1BSL5|Q1BSL5_BURCA	29 kDa	54	56	56	53	58	63
Thiol:disulfide interchange protein OS=Burkholderia cenocepacia (strain AU 1054) GN=Bcen_2307 PE=3 SV=1	tr|Q1BT47|Q1BT47_BURCA	23 kDa	54	53	32	24	46	37
Uncharacterized protein OS=Burkholderia cenocepacia (strain AU 1054) GN=Bcen_0714 PE=4 SV=1	tr|Q1BXN1|Q1BXN1_BURCA	53 kDa	54	54	69	138	20	30
Glucose-1-phosphate thymidylyltransferase OS=Burkholderia cenocepacia (strain AU 1054) GN=Bcen_0390 PE=3 SV=1	tr|Q1BYK3|Q1BYK3_BURCA	33 kDa	54	56	72	85	87	74
Protein translocase subunit yajC OS=Burkholderia cenocepacia (strain AU 1054) GN=Bcen_0237 PE=4 SV=1	tr|Q1BZ04|Q1BZ04_BURCA	11 kDa	54	90	56	56	55	30
Methyl-accepting chemotaxis sensory transducer OS=Burkholderia cenocepacia (strain AU 1054) GN=Bcen_6463 PE=4 SV=1	tr|Q1BGD1|Q1BGD1_BURCA	68 kDa	53	77	71	52	2	6
Aldehyde dehydrogenase OS=Burkholderia cenocepacia (strain AU 1054) GN=Bcen_6321 PE=3 SV=1	tr|Q1BGS1|Q1BGS1_BURCA	51 kDa	53	45	12	13	67	66
Ankyrin repeat protein OS=Burkholderia cenocepacia (strain AU 1054) GN=Bcen_6189 PE=4 SV=1	tr|Q1BH52|Q1BH52_BURCA	25 kDa	53	38	11	12	15	10
Uncharacterized protein OS=Burkholderia cenocepacia (strain AU 1054) GN=Bcen_5164 PE=4 SV=1	tr|Q1BK17|Q1BK17_BURCA	51 kDa	53	63	119	70	54	47
Flagellin-like protein OS=Burkholderia cenocepacia (strain AU 1054) GN=Bcen_2866 PE=4 SV=1	tr|Q1BRJ3|Q1BRJ3_BURCA	45 kDa	53	62	439	438	83	41
ABC transporter related protein OS=Burkholderia cenocepacia (strain AU 1054) GN=Bcen_1785 PE=4 SV=1	tr|Q1BUL7|Q1BUL7_BURCA	49 kDa	53	56	107	129	53	73
DNA translocase FtsK OS=Burkholderia cenocepacia (strain AU 1054) GN=Bcen_0496 PE=4 SV=1	tr|Q1BY97|Q1BY97_BURCA	84 kDa	53	51	45	23	6	16
Translation initiation factor IF-1 2 OS=Burkholderia cenocepacia (strain AU 1054) GN=infA2 PE=3 SV=1	sp|Q1BNL1|IF12_BURCA	10 kDa	52	63	95	109	44	42
NH(3)-dependent NAD(+) synthetase OS=Burkholderia cenocepacia (strain AU 1054) GN=nadE PE=3 SV=1	sp|Q1BQX0|NADE_BURCA	31 kDa	52	39	74	80	88	89
DegT/DnrJ/EryC1/StrS aminotransferase OS=Burkholderia cenocepacia (strain AU 1054) GN=Bcen_6220 PE=3 SV=1	tr|Q1BH21|Q1BH21_BURCA	44 kDa	52	56	63	63	81	73
Succinyldiaminopimelate aminotransferase apoenzyme OS=Burkholderia cenocepacia (strain AU 1054) GN=Bcen_6048 PE=4 SV=1	tr|Q1BHJ2|Q1BHJ2_BURCA	45 kDa	52	44	16	23	38	31
Protein phosphatase CheZ OS=Burkholderia cenocepacia (strain AU 1054) GN=Bcen_2844 PE=3 SV=1	tr|Q1BRL4|Q1BRL4_BURCA	27 kDa	52	48	52	62	8	7
ImpA-like protein OS=Burkholderia cenocepacia (strain AU 1054) GN=Bcen_2631 PE=4 SV=1	tr|Q1BS76|Q1BS76_BURCA	42 kDa	52	60	43	41	56	65
PhoH-like protein OS=Burkholderia cenocepacia (strain AU 1054) GN=Bcen_2082 PE=4 SV=1	tr|Q1BTS2|Q1BTS2_BURCA	39 kDa	52	49	60	70	67	61
Glycosyl transferase, family 2 OS=Burkholderia cenocepacia (strain AU 1054) GN=Bcen_0396 PE=4 SV=1	tr|Q1BYJ7|Q1BYJ7_BURCA	69 kDa	52	39	68	82	26	28
Poly(R)-hydroxyalkanoic acid synthase, class I OS=Burkholderia cenocepacia (strain AU 1054) GN=Bcen_6288 PE=4 SV=1	tr|Q1BGV4|Q1BGV4_BURCA	68 kDa	51	45	32	27	63	58
Uncharacterized protein OS=Burkholderia cenocepacia (strain AU 1054) GN=Bcen_5510 PE=4 SV=1	tr|Q1BJ23|Q1BJ23_BURCA	19 kDa	51	40	3	19	214	293
Amino acid ABC transporter substrate-binding protein, PAAT family OS=Burkholderia cenocepacia (strain AU 1054) GN=Bcen_5438 PE=4 SV=1	tr|Q1BJ94|Q1BJ94_BURCA	28 kDa	51	46	9	9	65	56
Glycerol-3-phosphate dehydrogenase OS=Burkholderia cenocepacia (strain AU 1054) GN=Bcen_2066 PE=3 SV=1	tr|Q1BTT8|Q1BTT8_BURCA	56 kDa	51	63	203	196	52	81
Cobalamin (Vitamin B12) biosynthesis CobW OS=Burkholderia cenocepacia (strain AU 1054) GN=Bcen_1176 PE=4 SV=1	tr|Q1BWC2|Q1BWC2_BURCA	39 kDa	51	78	92	85	77	54
Ribosomal protein S12 methylthiotransferase RimO OS=Burkholderia cenocepacia (strain AU 1054) GN=rimO PE=3 SV=1	sp|Q1BGU5|RIMO_BURCA	49 kDa	50	65	150	121	22	30
Acyl-[acyl-carrier-protein]--UDP-N-acetylglucosamine O-acyltransferase OS=Burkholderia cenocepacia (strain AU 1054) GN=lpxA PE=3 SV=1	sp|Q1BHH0|LPXA_BURCA	28 kDa	50	58	77	68	101	87
Bifunctional protein FolD OS=Burkholderia cenocepacia (strain AU 1054) GN=folD PE=3 SV=1	sp|Q1BHV3|FOLD_BURCA	30 kDa	50	54	76	77	35	23
3-isopropylmalate dehydratase large subunit OS=Burkholderia cenocepacia (strain AU 1054) GN=leuC PE=3 SV=1	sp|Q1BM55|LEUC_BURCA	51 kDa	50	45	60	51	24	27
Probable GTP-binding protein EngB OS=Burkholderia cenocepacia (strain AU 1054) GN=engB PE=3 SV=1	sp|Q1BRX9|ENGB_BURCA	24 kDa	50	42	60	56	28	18
Imidazoleglycerol-phosphate dehydratase OS=Burkholderia cenocepacia (strain AU 1054) GN=hisB PE=3 SV=1	sp|Q1BS27|HIS7_BURCA	22 kDa	50	32	20	20	63	44
Dihydroorotate dehydrogenase (quinone) OS=Burkholderia cenocepacia (strain AU 1054) GN=pyrD PE=3 SV=2	sp|Q1BWM4|PYRD_BURCA	37 kDa	50	47	108	100	37	28
Saccharopine dehydrogenase OS=Burkholderia cenocepacia (strain AU 1054) GN=Bcen_6355 PE=4 SV=1	tr|Q1BGN7|Q1BGN7_BURCA	40 kDa	50	30	2	3	102	101
Two component transcriptional regulator, winged helix family OS=Burkholderia cenocepacia (strain AU 1054) GN=Bcen_6141 PE=4 SV=1	tr|Q1BHA0|Q1BHA0_BURCA	28 kDa	50	44	54	42	57	49
Uncharacterized protein OS=Burkholderia cenocepacia (strain AU 1054) GN=Bcen_5780 PE=4 SV=1	tr|Q1BIA8|Q1BIA8_BURCA	25 kDa	50	38	68	56	23	29
Twin-arginine translocation pathway signal OS=Burkholderia cenocepacia (strain AU 1054) GN=Bcen_3960 PE=4 SV=1	tr|Q1BNF6|Q1BNF6_BURCA	78 kDa	50	80	32	62	115	199
RHS protein OS=Burkholderia cenocepacia (strain AU 1054) GN=Bcen_2646 PE=4 SV=1	tr|Q1BS61|Q1BS61_BURCA	66 kDa	50	36	10	12	57	73
Permease YjgP/YjgQ OS=Burkholderia cenocepacia (strain AU 1054) GN=Bcen_1857 PE=4 SV=1	tr|Q1BUE5|Q1BUE5_BURCA	43 kDa	50	55	39	40	69	104
NADH dehydrogenase subunit L OS=Burkholderia cenocepacia (strain AU 1054) GN=Bcen_1626 PE=4 SV=1	tr|Q1BV24|Q1BV24_BURCA	75 kDa	50	78	23	34	44	68
Amino acid ABC transporter substrate-binding protein, PAAT family OS=Burkholderia cenocepacia (strain AU 1054) GN=Bcen_1073 PE=3 SV=1	tr|Q1BWM5|Q1BWM5_BURCA	28 kDa	50	53	21	15	13	17
Pyridoxine 5'-phosphate synthase OS=Burkholderia cenocepacia (strain AU 1054) GN=pdxJ PE=3 SV=1	tr|Q1BXT8|Q1BXT8_BURCA	28 kDa	50	35	19	22	26	19
30S ribosomal protein S20 OS=Burkholderia cenocepacia (strain AU 1054) GN=rpsT PE=3 SV=1	sp|Q1BU63|RS20_BURCA	10 kDa	49	42	37	79	38	19
Probable transcriptional regulatory protein Bcen_1682 OS=Burkholderia cenocepacia (strain AU 1054) GN=Bcen_1682 PE=3 SV=1	sp|Q1BUW9|Y1682_BURCA	26 kDa	49	58	44	38	27	15
Phosphoserine aminotransferase OS=Burkholderia cenocepacia (strain AU 1054) GN=serC PE=3 SV=1	sp|Q1BY31|SERC_BURCA	39 kDa	49	41	41	38	26	23
Thioredoxin OS=Burkholderia cenocepacia (strain AU 1054) GN=Bcen_6251 PE=3 SV=1	tr|Q1BGZ0|Q1BGZ0_BURCA	12 kDa	49	42	21	23	19	15
2-methylcitrate dehydratase (Trans-methylaconitate-forming) OS=Burkholderia cenocepacia (strain AU 1054) GN=Bcen_5346 PE=4 SV=1	tr|Q1BJI5|Q1BJI5_BURCA	94 kDa	49	43	23	23	296	264
Uncharacterized protein OS=Burkholderia cenocepacia (strain AU 1054) GN=Bcen_4412 PE=4 SV=1	tr|Q1BM61|Q1BM61_BURCA	69 kDa	49	47	130	88	25	17
Extracellular solute-binding protein, family 1 OS=Burkholderia cenocepacia (strain AU 1054) GN=Bcen_4122 PE=4 SV=1	tr|Q1BMZ4|Q1BMZ4_BURCA	40 kDa	49	51	15	12	17	17
Protein translocase subunit SecE OS=Burkholderia cenocepacia (strain AU 1054) GN=secE PE=3 SV=1	tr|Q1BRT4|Q1BRT4_BURCA	14 kDa	49	83	49	78	66	74
Sporulation related protein OS=Burkholderia cenocepacia (strain AU 1054) GN=Bcen_2306 PE=4 SV=1	tr|Q1BT48|Q1BT48_BURCA	31 kDa	49	61	87	77	32	26
Fumarylacetoacetate (FAA) hydrolase OS=Burkholderia cenocepacia (strain AU 1054) GN=Bcen_2298 PE=4 SV=1	tr|Q1BT56|Q1BT56_BURCA	36 kDa	49	54	65	80	73	46
UPF0250 protein Bcen_2276 OS=Burkholderia cenocepacia (strain AU 1054) GN=Bcen_2276 PE=3 SV=1	tr|Q1BT78|Q1BT78_BURCA	11 kDa	49	38	22	13	14	18
Phosphoadenylylsulfate reductase (Thioredoxin) OS=Burkholderia cenocepacia (strain AU 1054) GN=Bcen_1862 PE=4 SV=1	tr|Q1BUE0|Q1BUE0_BURCA	28 kDa	49	48	20	18	8	15
Cobyrinic acid a,c-diamide synthase OS=Burkholderia cenocepacia (strain AU 1054) GN=Bcen_1824 PE=4 SV=1	tr|Q1BUH8|Q1BUH8_BURCA	38 kDa	49	44	83	93	53	40
NADH dehydrogenase subunit E OS=Burkholderia cenocepacia (strain AU 1054) GN=Bcen_1633 PE=4 SV=1	tr|Q1BV17|Q1BV17_BURCA	18 kDa	49	32	28	31	27	19
Peptidase M14, carboxypeptidase A OS=Burkholderia cenocepacia (strain AU 1054) GN=Bcen_1610 PE=4 SV=1	tr|Q1BV40|Q1BV40_BURCA	43 kDa	49	53	31	32	75	67
Monosaccharide ABC transporter substrate-binding protein, CUT2 family OS=Burkholderia cenocepacia (strain AU 1054) GN=Bcen_1126 PE=4 SV=1	tr|Q1BWH2|Q1BWH2_BURCA	34 kDa	49	36	11	8	156	116
Inner-membrane translocator OS=Burkholderia cenocepacia (strain AU 1054) GN=Bcen_1062 PE=4 SV=1	tr|Q1BWN6|Q1BWN6_BURCA	36 kDa	49	58	0	4	37	60
Alpha/beta hydrolase fold protein OS=Burkholderia cenocepacia (strain AU 1054) GN=Bcen_0893 PE=4 SV=1	tr|Q1BX53|Q1BX53_BURCA	65 kDa	49	71	25	28	90	92
Glutamate synthase (NADPH) OS=Burkholderia cenocepacia (strain AU 1054) GN=Bcen_0213 PE=3 SV=1	tr|Q1BZ28|Q1BZ28_BURCA	59 kDa	49	53	48	50	56	74
NADH-quinone oxidoreductase subunit H OS=Burkholderia cenocepacia (strain AU 1054) GN=nuoH PE=3 SV=1	sp|Q1BV20|NUOH_BURCA	39 kDa	48	62	32	49	68	94
Methyl-accepting chemotaxis sensory transducer OS=Burkholderia cenocepacia (strain AU 1054) GN=Bcen_4070 PE=4 SV=1	tr|Q1BN46|Q1BN46_BURCA	69 kDa	48	46	90	75	4	2
Toluene tolerance OS=Burkholderia cenocepacia (strain AU 1054) GN=Bcen_2689 PE=4 SV=1	tr|Q1BS18|Q1BS18_BURCA	24 kDa	48	52	27	31	53	44
Histidinol-phosphate aminotransferase OS=Burkholderia cenocepacia (strain AU 1054) GN=hisC PE=3 SV=1	tr|Q1BS26|Q1BS26_BURCA	38 kDa	48	41	38	38	21	22
Rhodanese-like protein OS=Burkholderia cenocepacia (strain AU 1054) GN=Bcen_2242 PE=4 SV=1	tr|Q1BTB2|Q1BTB2_BURCA	15 kDa	48	38	60	38	17	18
Transcription elongation factor GreA OS=Burkholderia cenocepacia (strain AU 1054) GN=greA PE=3 SV=1	tr|Q1BXD3|Q1BXD3_BURCA	17 kDa	48	38	22	28	17	13
Type II secretion system gspD OS=Burkholderia cenocepacia (strain AU 1054) GN=Bcen_0008 PE=3 SV=1	tr|Q1BZN1|Q1BZN1_BURCA	81 kDa	48	66	80	88	205	196
Gamma-glutamyltransferase 1, Threonine peptidase, MEROPS family T03 OS=Burkholderia cenocepacia (strain AU 1054) GN=Bcen_4185 PE=4 SV=1	tr|Q1BMT2|Q1BMT2_BURCA	62 kDa	47	45	13	15	91	69
Gamma-glutamyltransferase 1, Threonine peptidase, MEROPS family T03 OS=Burkholderia cenocepacia (strain AU 1054) GN=Bcen_3613 PE=4 SV=1	tr|Q1BPE9|Q1BPE9_BURCA	62 kDa	47	41	12	16	13	17
ABC transporter related OS=Burkholderia cenocepacia (strain AU 1054) GN=Bcen_3372 PE=3 SV=1	tr|Q1BQ38|Q1BQ38_BURCA	61 kDa	47	71	0	0	120	158
3-methylcrotonoyl-CoA carboxylase, alpha subunit OS=Burkholderia cenocepacia (strain AU 1054) GN=Bcen_3130 PE=4 SV=1	tr|Q1BQS9|Q1BQS9_BURCA	71 kDa	47	53	8	2	289	362
4-aminobutyrate aminotransferase apoenzyme OS=Burkholderia cenocepacia (strain AU 1054) GN=Bcen_3005 PE=3 SV=1	tr|Q1BR54|Q1BR54_BURCA	46 kDa	47	44	39	32	265	228
UDP-N-acetylglucosamine 1-carboxyvinyltransferase OS=Burkholderia cenocepacia (strain AU 1054) GN=murA PE=3 SV=1	tr|Q1BS23|Q1BS23_BURCA	48 kDa	47	64	123	95	39	51
Monosaccharide ABC transporter substrate-binding protein, CUT2 family OS=Burkholderia cenocepacia (strain AU 1054) GN=Bcen_1061 PE=4 SV=1	tr|Q1BWN7|Q1BWN7_BURCA	33 kDa	47	53	3	8	61	53
Uncharacterized protein OS=Burkholderia cenocepacia (strain AU 1054) GN=Bcen_0440 PE=4 SV=1	tr|Q1BYF3|Q1BYF3_BURCA	19 kDa	47	65	41	41	22	22
UDP-N-acetylmuramate OS=Burkholderia cenocepacia (strain AU 1054) GN=Bcen_0127 PE=3 SV=1	tr|Q1BZB4|Q1BZB4_BURCA	49 kDa	47	42	40	54	20	27
Nucleoid-associated protein Bcen_6253 OS=Burkholderia cenocepacia (strain AU 1054) GN=Bcen_6253 PE=3 SV=1	sp|Q1BGY8|Y6253_BURCA	12 kDa	46	39	49	49	22	15
Probable septum site-determining protein MinC OS=Burkholderia cenocepacia (strain AU 1054) GN=minC PE=3 SV=1	sp|Q1BY89|MINC_BURCA	28 kDa	46	43	46	52	30	18
Aspartate carbamoyltransferase OS=Burkholderia cenocepacia (strain AU 1054) GN=pyrB PE=3 SV=1	sp|Q1BYK8|PYRB_BURCA	37 kDa	46	42	42	41	139	132
Glycosyl transferase, family 2 OS=Burkholderia cenocepacia (strain AU 1054) GN=Bcen_6219 PE=4 SV=1	tr|Q1BH22|Q1BH22_BURCA	38 kDa	46	41	89	111	72	94
Isoprenyl transferase OS=Burkholderia cenocepacia (strain AU 1054) GN=Bcen_6062 PE=3 SV=1	tr|Q1BHH8|Q1BHH8_BURCA	30 kDa	46	43	46	55	25	23
3-isopropylmalate dehydrogenase OS=Burkholderia cenocepacia (strain AU 1054) GN=leuB PE=3 SV=1	tr|Q1BM58|Q1BM58_BURCA	38 kDa	46	37	25	26	35	24
Cytochrome c, class I OS=Burkholderia cenocepacia (strain AU 1054) GN=Bcen_3816 PE=4 SV=1	tr|Q1BNU7|Q1BNU7_BURCA	45 kDa	46	59	42	74	93	111
Two component transcriptional regulator, winged helix family OS=Burkholderia cenocepacia (strain AU 1054) GN=Bcen_2980 PE=4 SV=1	tr|Q1BR79|Q1BR79_BURCA	26 kDa	46	41	74	71	55	47
DNA helicase OS=Burkholderia cenocepacia (strain AU 1054) GN=Bcen_2905 PE=4 SV=1	tr|Q1BRF4|Q1BRF4_BURCA	78 kDa	46	54	74	84	4	20
OmpA/MotB OS=Burkholderia cenocepacia (strain AU 1054) GN=Bcen_2853 PE=4 SV=1	tr|Q1BRK5|Q1BRK5_BURCA	37 kDa	46	45	53	60	0	0
Rhs element Vgr protein OS=Burkholderia cenocepacia (strain AU 1054) GN=Bcen_2028 PE=4 SV=1	tr|Q1BTX6|Q1BTX6_BURCA	98 kDa	46	39	3	3	51	58
(P)ppGpp synthetase I, SpoT/RelA OS=Burkholderia cenocepacia (strain AU 1054) GN=Bcen_0991 PE=3 SV=1	tr|Q1BWV5|Q1BWV5_BURCA	83 kDa	46	40	42	48	16	20
Exodeoxyribonuclease V, beta subunit OS=Burkholderia cenocepacia (strain AU 1054) GN=Bcen_0735 PE=4 SV=1	tr|Q1BXL0|Q1BXL0_BURCA	215 kDa	46	53	34	20	23	21
Polysaccharide biosynthesis protein CapD OS=Burkholderia cenocepacia (strain AU 1054) GN=Bcen_0408 PE=4 SV=1	tr|Q1BYI5|Q1BYI5_BURCA	69 kDa	46	64	4	6	12	23
ABC transporter related protein OS=Burkholderia cenocepacia (strain AU 1054) GN=Bcen_0395 PE=3 SV=1	tr|Q1BYJ8|Q1BYJ8_BURCA	28 kDa	46	49	65	81	27	48
Polysaccharide export protein OS=Burkholderia cenocepacia (strain AU 1054) GN=Bcen_0287 PE=4 SV=1	tr|Q1BYV6|Q1BYV6_BURCA	44 kDa	46	54	101	117	175	136
50S ribosomal protein L33 OS=Burkholderia cenocepacia (strain AU 1054) GN=rpmG PE=3 SV=1	sp|Q1BUB0|RL33_BURCA	6 kDa	45	78	100	80	18	15
6,7-dimethyl-8-ribityllumazine synthase OS=Burkholderia cenocepacia (strain AU 1054) GN=ribH PE=3 SV=1	sp|Q1BYB6|RISB_BURCA	18 kDa	45	51	105	116	109	117
Transcriptional regulator, Crp/Fnr family OS=Burkholderia cenocepacia (strain AU 1054) GN=Bcen_5122 PE=4 SV=1	tr|Q1BK59|Q1BK59_BURCA	27 kDa	45	35	35	43	21	26
Gamma-glutamyltransferase 2, Threonine peptidase, MEROPS family T03 OS=Burkholderia cenocepacia (strain AU 1054) GN=Bcen_2062 PE=4 SV=1	tr|Q1BTU2|Q1BTU2_BURCA	59 kDa	45	35	16	12	25	24
Metabolite OS=Burkholderia cenocepacia (strain AU 1054) GN=Bcen_1136 PE=4 SV=1	tr|Q1BWG2|Q1BWG2_BURCA	47 kDa	45	61	11	18	38	41
RelA/SpoT OS=Burkholderia cenocepacia (strain AU 1054) GN=Bcen_0840 PE=4 SV=1	tr|Q1BXA6|Q1BXA6_BURCA	49 kDa	45	40	4	13	40	71
Nitrogen metabolism transcriptional regulator, NtrC, Fis family OS=Burkholderia cenocepacia (strain AU 1054) GN=Bcen_5930 PE=4 SV=1	tr|Q1BHW0|Q1BHW0_BURCA	55 kDa	44	52	59	58	23	24
23S rRNA m(5)C-1962 methyltransferase / SAM-dependent methyltransferase OS=Burkholderia cenocepacia (strain AU 1054) GN=Bcen_2474 PE=4 SV=1	tr|Q1BSN2|Q1BSN2_BURCA	44 kDa	44	44	54	72	83	98
Glycine--tRNA ligase alpha subunit OS=Burkholderia cenocepacia (strain AU 1054) GN=glyQ PE=3 SV=1	tr|Q1BTR5|Q1BTR5_BURCA	38 kDa	44	38	41	68	61	66
RND efflux system, outer membrane lipoprotein, NodT OS=Burkholderia cenocepacia (strain AU 1054) GN=Bcen_1144 PE=4 SV=1	tr|Q1BWF4|Q1BWF4_BURCA	52 kDa	44	46	31	31	85	100
Site-specific recombinase-like protein OS=Burkholderia cenocepacia (strain AU 1054) GN=Bcen_0225 PE=4 SV=1	tr|Q1BZ16|Q1BZ16_BURCA	77 kDa	44	79	7	15	43	62
Orotidine 5'-phosphate decarboxylase OS=Burkholderia cenocepacia (strain AU 1054) GN=pyrF PE=3 SV=1	tr|Q1BZ98|Q1BZ98_BURCA	30 kDa	44	38	19	26	16	11
UDP-N-acetylmuramoyl-L-alanyl-D-glutamate--2,6-diaminopimelate ligase OS=Burkholderia cenocepacia (strain AU 1054) GN=murE PE=3 SV=1	tr|Q1BZG8|Q1BZG8_BURCA	54 kDa	44	49	23	23	22	21
RNA-binding protein Hfq OS=Burkholderia cenocepacia (strain AU 1054) GN=hfq PE=3 SV=1	sp|Q1BGW9|HFQ_BURCA	9 kDa	43	65	117	64	88	55
Glutamate 5-kinase OS=Burkholderia cenocepacia (strain AU 1054) GN=proB PE=3 SV=1	sp|Q1BZD9|PROB_BURCA	39 kDa	43	42	60	82	37	29
OmpW OS=Burkholderia cenocepacia (strain AU 1054) GN=Bcen_6323 PE=4 SV=1	tr|Q1BGR9|Q1BGR9_BURCA	22 kDa	43	43	52	48	71	88
Methyl-accepting chemotaxis sensory transducer OS=Burkholderia cenocepacia (strain AU 1054) GN=Bcen_5360 PE=4 SV=1	tr|Q1BJH2|Q1BJH2_BURCA	56 kDa	43	51	84	75	4	2
2-aminoethylphosphonate--pyruvate transaminase OS=Burkholderia cenocepacia (strain AU 1054) GN=phnW PE=3 SV=1	tr|Q1BMM2|Q1BMM2_BURCA	38 kDa	43	54	19	14	29	33
Transport-associated protein OS=Burkholderia cenocepacia (strain AU 1054) GN=Bcen_2814 PE=4 SV=1	tr|Q1BRP3|Q1BRP3_BURCA	27 kDa	43	43	49	51	106	108
Methyltransferase small OS=Burkholderia cenocepacia (strain AU 1054) GN=Bcen_2609 PE=4 SV=1	tr|Q1BS98|Q1BS98_BURCA	43 kDa	43	26	39	42	7	8
Peptidase M24 OS=Burkholderia cenocepacia (strain AU 1054) GN=Bcen_2590 PE=4 SV=1	tr|Q1BSB6|Q1BSB6_BURCA	65 kDa	43	42	37	24	68	86
Glutamate--cysteine ligase OS=Burkholderia cenocepacia (strain AU 1054) GN=gshA PE=3 SV=1	tr|Q1BSH0|Q1BSH0_BURCA	60 kDa	43	56	31	28	35	23
Glycosyl hydrolase, BNR repeat protein OS=Burkholderia cenocepacia (strain AU 1054) GN=Bcen_2030 PE=4 SV=1	tr|Q1BTX4|Q1BTX4_BURCA	43 kDa	43	58	37	29	50	50
Nitrogen regulatory protein P-II OS=Burkholderia cenocepacia (strain AU 1054) GN=Bcen_1799 PE=3 SV=1	tr|Q1BUK3|Q1BUK3_BURCA	12 kDa	43	41	56	38	22	27
Amino acid ABC transporter ATP-binding protein, PAAT family OS=Burkholderia cenocepacia (strain AU 1054) GN=Bcen_1795 PE=3 SV=1	tr|Q1BUK7|Q1BUK7_BURCA	29 kDa	43	51	55	64	36	43
UDP-N-acetylmuramoylalanine--D-glutamate ligase OS=Burkholderia cenocepacia (strain AU 1054) GN=murD PE=3 SV=1	sp|Q1BZG5|MURD_BURCA	53 kDa	42	53	35	60	27	26
SPFH domain, Band 7 family protein OS=Burkholderia cenocepacia (strain AU 1054) GN=Bcen_6077 PE=4 SV=1	tr|Q1BHG3|Q1BHG3_BURCA	34 kDa	42	46	50	59	117	90
FeS cluster assembly scaffold IscU OS=Burkholderia cenocepacia (strain AU 1054) GN=Bcen_5952 PE=4 SV=1	tr|Q1BHT8|Q1BHT8_BURCA	14 kDa	42	47	48	51	28	17
Carbonic anhydrase OS=Burkholderia cenocepacia (strain AU 1054) GN=Bcen_2313 PE=3 SV=1	tr|Q1BT41|Q1BT41_BURCA	28 kDa	42	25	46	41	42	36
Endoribonuclease L-PSP OS=Burkholderia cenocepacia (strain AU 1054) GN=Bcen_2127 PE=4 SV=1	tr|Q1BTM7|Q1BTM7_BURCA	14 kDa	42	44	31	35	66	58
Arginine succinyltransferase OS=Burkholderia cenocepacia (strain AU 1054) GN=Bcen_0702 PE=4 SV=1	tr|Q1BXP3|Q1BXP3_BURCA	39 kDa	42	42	24	37	20	19
ABC transporter related protein OS=Burkholderia cenocepacia (strain AU 1054) GN=Bcen_0680 PE=3 SV=1	tr|Q1BXR5|Q1BXR5_BURCA	69 kDa	42	74	29	41	7	27
GTPase Era OS=Burkholderia cenocepacia (strain AU 1054) GN=era PE=3 SV=1	tr|Q1BXU0|Q1BXU0_BURCA	34 kDa	42	40	73	97	17	33
Sigma E regulatory protein, MucB/RseB OS=Burkholderia cenocepacia (strain AU 1054) GN=Bcen_0649 PE=4 SV=1	tr|Q1BXU6|Q1BXU6_BURCA	38 kDa	42	37	48	57	25	33
ATP phosphoribosyltransferase regulatory subunit OS=Burkholderia cenocepacia (strain AU 1054) GN=hisZ PE=3 SV=1	sp|Q1BGW5|HISZ_BURCA	42 kDa	41	52	55	54	135	107
4-hydroxy-tetrahydrodipicolinate reductase OS=Burkholderia cenocepacia (strain AU 1054) GN=dapB PE=3 SV=1	sp|Q1BZ73|DAPB_BURCA	28 kDa	41	32	20	16	64	47
Methionine aminopeptidase OS=Burkholderia cenocepacia (strain AU 1054) GN=map PE=3 SV=1	tr|Q1BHI3|Q1BHI3_BURCA	30 kDa	41	36	9	12	25	25
Alanine racemase OS=Burkholderia cenocepacia (strain AU 1054) GN=Bcen_6038 PE=3 SV=1	tr|Q1BHK2|Q1BHK2_BURCA	38 kDa	41	31	13	13	13	23
DEAD/DEAH box helicase-like protein OS=Burkholderia cenocepacia (strain AU 1054) GN=Bcen_5192 PE=3 SV=1	tr|Q1BJY9|Q1BJY9_BURCA	54 kDa	41	64	55	57	23	31
Amino acid/polyamine/organocation transporter, APC superfamily OS=Burkholderia cenocepacia (strain AU 1054) GN=Bcen_2601 PE=4 SV=1	tr|Q1BSA6|Q1BSA6_BURCA	58 kDa	41	42	15	19	38	45
Ribulose-phosphate 3-epimerase OS=Burkholderia cenocepacia (strain AU 1054) GN=Bcen_2569 PE=3 SV=1	tr|Q1BSD7|Q1BSD7_BURCA	25 kDa	41	37	16	15	33	19
Aldo/keto reductase OS=Burkholderia cenocepacia (strain AU 1054) GN=Bcen_2463 PE=4 SV=1	tr|Q1BSP3|Q1BSP3_BURCA	38 kDa	41	49	46	29	139	127
Oligopeptide/dipeptide ABC transporter, ATP-binding protein-like protein OS=Burkholderia cenocepacia (strain AU 1054) GN=Bcen_2428 PE=4 SV=1	tr|Q1BSS8|Q1BSS8_BURCA	36 kDa	41	36	22	24	30	32
Proteinase inhibitor I11, ecotin OS=Burkholderia cenocepacia (strain AU 1054) GN=Bcen_1775 PE=4 SV=1	tr|Q1BUM7|Q1BUM7_BURCA	18 kDa	41	33	38	38	18	21
Ribosomal silencing factor RsfS OS=Burkholderia cenocepacia (strain AU 1054) GN=rsfS PE=3 SV=1	tr|Q1BUW5|Q1BUW5_BURCA	16 kDa	41	43	73	66	45	30
Gluconate 2-dehydrogenase OS=Burkholderia cenocepacia (strain AU 1054) GN=Bcen_6348 PE=3 SV=1	tr|Q1BGP4|Q1BGP4_BURCA	34 kDa	40	38	32	40	111	90
Aminotransferase OS=Burkholderia cenocepacia (strain AU 1054) GN=Bcen_6224 PE=4 SV=1	tr|Q1BH17|Q1BH17_BURCA	46 kDa	40	42	30	38	24	25
Outer membrane transport energization protein ExbB OS=Burkholderia cenocepacia (strain AU 1054) GN=Bcen_5878 PE=3 SV=1	tr|Q1BI12|Q1BI12_BURCA	26 kDa	40	39	35	37	33	62
Carboxymethylenebutenolidase OS=Burkholderia cenocepacia (strain AU 1054) GN=Bcen_5840 PE=4 SV=1	tr|Q1BI50|Q1BI50_BURCA	26 kDa	40	45	12	17	57	62
Histone-like nucleoid-structuring protein H-NS OS=Burkholderia cenocepacia (strain AU 1054) GN=Bcen_5671 PE=4 SV=1	tr|Q1BIL5|Q1BIL5_BURCA	11 kDa	40	36	44	50	37	24
Uncharacterized protein OS=Burkholderia cenocepacia (strain AU 1054) GN=Bcen_5367 PE=4 SV=1	tr|Q1BJG5|Q1BJG5_BURCA	51 kDa	40	35	45	52	27	27
ATP-dependent RNA helicase DbpA OS=Burkholderia cenocepacia (strain AU 1054) GN=Bcen_4994 PE=3 SV=1	tr|Q1BKI6|Q1BKI6_BURCA	51 kDa	40	44	68	75	31	41
ABC transporter related OS=Burkholderia cenocepacia (strain AU 1054) GN=Bcen_4566 PE=3 SV=1	tr|Q1BLQ8|Q1BLQ8_BURCA	67 kDa	40	55	2	5	0	2
Dyp-type peroxidase OS=Burkholderia cenocepacia (strain AU 1054) GN=Bcen_4565 PE=4 SV=1	tr|Q1BLQ9|Q1BLQ9_BURCA	32 kDa	40	45	50	51	40	32
Uncharacterized protein OS=Burkholderia cenocepacia (strain AU 1054) GN=Bcen_4513 PE=4 SV=1	tr|Q1BLW0|Q1BLW0_BURCA	49 kDa	40	54	27	36	26	37
Phosphoenolpyruvate carboxykinase [GTP] OS=Burkholderia cenocepacia (strain AU 1054) GN=pckG PE=3 SV=1	tr|Q1BNJ4|Q1BNJ4_BURCA	68 kDa	40	44	60	59	93	88
NADH:flavin oxidoreductase/NADH oxidase OS=Burkholderia cenocepacia (strain AU 1054) GN=Bcen_3603 PE=4 SV=1	tr|Q1BPF9|Q1BPF9_BURCA	38 kDa	40	29	5	6	15	12
ABC transporter related OS=Burkholderia cenocepacia (strain AU 1054) GN=Bcen_3373 PE=4 SV=1	tr|Q1BQ37|Q1BQ37_BURCA	62 kDa	40	44	0	0	114	136
Hydrophobe/amphiphile efflux-1 HAE1 OS=Burkholderia cenocepacia (strain AU 1054) GN=Bcen_3015 PE=4 SV=1	tr|Q1BR44|Q1BR44_BURCA	114 kDa	40	69	338	436	237	343
Helicase-like protein OS=Burkholderia cenocepacia (strain AU 1054) GN=Bcen_2887 PE=4 SV=1	tr|Q1BRH2|Q1BRH2_BURCA	156 kDa	40	53	16	16	74	74
Uncharacterized protein OS=Burkholderia cenocepacia (strain AU 1054) GN=Bcen_2643 PE=4 SV=1	tr|Q1BS64|Q1BS64_BURCA	29 kDa	40	27	25	31	43	35
OmpA/MotB OS=Burkholderia cenocepacia (strain AU 1054) GN=Bcen_2622 PE=3 SV=1	tr|Q1BS85|Q1BS85_BURCA	26 kDa	40	35	19	15	30	24
Peptidase M24 OS=Burkholderia cenocepacia (strain AU 1054) GN=Bcen_2415 PE=3 SV=1	tr|Q1BSU1|Q1BSU1_BURCA	68 kDa	40	37	0	2	133	153
Uncharacterized protein OS=Burkholderia cenocepacia (strain AU 1054) GN=Bcen_1166 PE=4 SV=1	tr|Q1BWD2|Q1BWD2_BURCA	38 kDa	40	43	17	18	90	84
Type II and III secretion system protein OS=Burkholderia cenocepacia (strain AU 1054) GN=Bcen_1041 PE=4 SV=1	tr|Q1BWQ7|Q1BWQ7_BURCA	46 kDa	40	38	37	35	51	48
Transcriptional regulator, IclR family OS=Burkholderia cenocepacia (strain AU 1054) GN=Bcen_0720 PE=4 SV=1	tr|Q1BXM5|Q1BXM5_BURCA	30 kDa	40	36	52	52	132	152
Uncharacterized protein OS=Burkholderia cenocepacia (strain AU 1054) GN=Bcen_0625 PE=4 SV=1	tr|Q1BXX0|Q1BXX0_BURCA	54 kDa	40	51	39	53	54	35
Trans-hexaprenyltranstransferase OS=Burkholderia cenocepacia (strain AU 1054) GN=Bcen_0098 PE=3 SV=1	tr|Q1BZE3|Q1BZE3_BURCA	36 kDa	40	34	69	47	15	15
UPF0061 protein Bcen_6171 OS=Burkholderia cenocepacia (strain AU 1054) GN=Bcen_6171 PE=3 SV=1	sp|Q1BH70|Y6171_BURCA	58 kDa	39	47	55	47	36	43
Pseudouridine synthase OS=Burkholderia cenocepacia (strain AU 1054) GN=Bcen_6286 PE=3 SV=1	tr|Q1BGV6|Q1BGV6_BURCA	44 kDa	39	28	30	43	9	19
2-isopropylmalate synthase OS=Burkholderia cenocepacia (strain AU 1054) GN=leuA PE=3 SV=1	tr|Q1BKJ9|Q1BKJ9_BURCA	63 kDa	39	55	52	38	31	47
Peptidyl-prolyl cis-trans isomerase OS=Burkholderia cenocepacia (strain AU 1054) GN=Bcen_4527 PE=4 SV=1	tr|Q1BLU6|Q1BLU6_BURCA	12 kDa	39	27	29	19	6	7
Protein-disulfide isomerase-like protein OS=Burkholderia cenocepacia (strain AU 1054) GN=Bcen_2579 PE=4 SV=1	tr|Q1BSC7|Q1BSC7_BURCA	26 kDa	39	43	83	64	41	33
Flagellar motor switch protein FliG OS=Burkholderia cenocepacia (strain AU 1054) GN=Bcen_2451 PE=4 SV=1	tr|Q1BSQ5|Q1BSQ5_BURCA	36 kDa	39	36	86	83	0	0
Branched chain amino acid: 2-keto-4-methylthiobutyrate aminotransferase OS=Burkholderia cenocepacia (strain AU 1054) GN=Bcen_2277 PE=3 SV=1	tr|Q1BT77|Q1BT77_BURCA	34 kDa	39	45	16	22	39	34
OstA-like protein OS=Burkholderia cenocepacia (strain AU 1054) GN=Bcen_2175 PE=4 SV=1	tr|Q1BTH9|Q1BTH9_BURCA	23 kDa	39	26	32	43	54	38
Two component transcriptional regulator, winged helix family OS=Burkholderia cenocepacia (strain AU 1054) GN=Bcen_1789 PE=4 SV=1	tr|Q1BUL3|Q1BUL3_BURCA	27 kDa	39	25	35	44	26	38
Uracil phosphoribosyltransferase OS=Burkholderia cenocepacia (strain AU 1054) GN=upp PE=3 SV=1	tr|Q1BUX0|Q1BUX0_BURCA	26 kDa	39	37	63	51	25	17
Probable Fe(2+)-trafficking protein OS=Burkholderia cenocepacia (strain AU 1054) GN=Bcen_5920 PE=3 SV=1	sp|Q1BHX0|FETP_BURCA	10 kDa	38	23	27	18	0	5
Peptidyl-tRNA hydrolase OS=Burkholderia cenocepacia (strain AU 1054) GN=pth PE=3 SV=1	sp|Q1BTG4|PTH_BURCA	22 kDa	38	15	25	39	5	0
UPF0234 protein Bcen_1944 OS=Burkholderia cenocepacia (strain AU 1054) GN=Bcen_1944 PE=3 SV=1	sp|Q1BU58|Y1944_BURCA	18 kDa	38	36	13	10	11	11
Chorismate synthase OS=Burkholderia cenocepacia (strain AU 1054) GN=aroC PE=3 SV=1	sp|Q1BWW8|AROC_BURCA	39 kDa	38	45	48	61	55	41
UPF0307 protein Bcen_0601 OS=Burkholderia cenocepacia (strain AU 1054) GN=Bcen_0601 PE=3 SV=1	sp|Q1BXZ3|Y601_BURCA	23 kDa	38	26	26	31	7	6
Ribonuclease PH OS=Burkholderia cenocepacia (strain AU 1054) GN=rph PE=3 SV=1	sp|Q1BY75|RNPH_BURCA	26 kDa	38	42	26	30	34	35
Uncharacterized protein OS=Burkholderia cenocepacia (strain AU 1054) GN=Bcen_5828 PE=4 SV=1	tr|Q1BI62|Q1BI62_BURCA	49 kDa	38	34	41	39	19	21
RND efflux system, outer membrane lipoprotein, NodT OS=Burkholderia cenocepacia (strain AU 1054) GN=Bcen_4969 PE=4 SV=1	tr|Q1BKL1|Q1BKL1_BURCA	53 kDa	38	44	0	0	181	164
Uncharacterized protein OS=Burkholderia cenocepacia (strain AU 1054) GN=Bcen_4494 PE=4 SV=1	tr|Q1BLX9|Q1BLX9_BURCA	28 kDa	38	40	47	50	32	30
FolC bifunctional protein OS=Burkholderia cenocepacia (strain AU 1054) GN=Bcen_4405 PE=3 SV=1	tr|Q1BM68|Q1BM68_BURCA	47 kDa	38	40	42	37	12	14
Isovaleryl-CoA dehydrogenase OS=Burkholderia cenocepacia (strain AU 1054) GN=Bcen_3127 PE=3 SV=1	tr|Q1BQT2|Q1BQT2_BURCA	43 kDa	38	41	7	4	264	252
Beta-ketoadipyl CoA thiolase OS=Burkholderia cenocepacia (strain AU 1054) GN=Bcen_2998 PE=3 SV=1	tr|Q1BR61|Q1BR61_BURCA	42 kDa	38	49	0	17	138	109
Flagellar biosynthesis protein FlhA OS=Burkholderia cenocepacia (strain AU 1054) GN=Bcen_2839 PE=4 SV=1	tr|Q1BRL9|Q1BRL9_BURCA	75 kDa	38	36	40	41	2	2
4-hydroxyphenylpyruvate dioxygenase OS=Burkholderia cenocepacia (strain AU 1054) GN=Bcen_2785 PE=3 SV=1	tr|Q1BRS2|Q1BRS2_BURCA	41 kDa	38	47	23	26	169	215
Phenylacetate-CoA oxygenase, PaaI subunit OS=Burkholderia cenocepacia (strain AU 1054) GN=Bcen_2778 PE=4 SV=1	tr|Q1BRS9|Q1BRS9_BURCA	30 kDa	38	36	11	12	66	46
KpsF/GutQ family protein OS=Burkholderia cenocepacia (strain AU 1054) GN=Bcen_2172 PE=3 SV=1	tr|Q1BTI2|Q1BTI2_BURCA	34 kDa	38	39	66	70	37	54
Ste24 endopeptidase OS=Burkholderia cenocepacia (strain AU 1054) GN=Bcen_0598 PE=3 SV=1	tr|Q1BXZ6|Q1BXZ6_BURCA	47 kDa	38	39	44	65	28	48
TPR repeat protein OS=Burkholderia cenocepacia (strain AU 1054) GN=Bcen_0571 PE=4 SV=1	tr|Q1BY23|Q1BY23_BURCA	44 kDa	38	37	50	66	21	22
Dihydroorotase OS=Burkholderia cenocepacia (strain AU 1054) GN=pyrC PE=3 SV=1	tr|Q1BYK7|Q1BYK7_BURCA	45 kDa	38	42	41	35	83	63
Gluconate kinase, SKI family OS=Burkholderia cenocepacia (strain AU 1054) GN=Bcen_0180 PE=4 SV=1	tr|Q1BZ61|Q1BZ61_BURCA	19 kDa	38	36	48	46	27	19
Uncharacterized protein OS=Burkholderia cenocepacia (strain AU 1054) GN=Bcen_0151 PE=4 SV=1	tr|Q1BZ90|Q1BZ90_BURCA	26 kDa	38	20	5	6	13	14
Flagellar basal body-associated protein FliL OS=Burkholderia cenocepacia (strain AU 1054) GN=Bcen_0029 PE=4 SV=1	tr|Q1BZL0|Q1BZL0_BURCA	19 kDa	38	39	56	63	26	24
Type II secretion system protein E (GspE) OS=Burkholderia cenocepacia (strain AU 1054) GN=Bcen_0009 PE=4 SV=1	tr|Q1BZN0|Q1BZN0_BURCA	54 kDa	38	34	35	51	28	41
Ribose-5-phosphate isomerase A OS=Burkholderia cenocepacia (strain AU 1054) GN=rpiA PE=3 SV=1	sp|Q1BWM9|RPIA_BURCA	24 kDa	37	48	7	13	10	14
Guanylate kinase OS=Burkholderia cenocepacia (strain AU 1054) GN=gmk PE=3 SV=1	sp|Q1BY73|KGUA_BURCA	25 kDa	37	41	46	40	24	30
Phosphoribosyltransferase OS=Burkholderia cenocepacia (strain AU 1054) GN=Bcen_6279 PE=4 SV=1	tr|Q1BGW3|Q1BGW3_BURCA	22 kDa	37	31	66	46	59	32
Primary replicative DNA helicase OS=Burkholderia cenocepacia (strain AU 1054) GN=Bcen_6209 PE=4 SV=1	tr|Q1BH32|Q1BH32_BURCA	51 kDa	37	40	61	42	21	21
Histone-like nucleoid-structuring protein H-NS OS=Burkholderia cenocepacia (strain AU 1054) GN=Bcen_3154 PE=4 SV=1	tr|Q1BQQ5|Q1BQQ5_BURCA	11 kDa	37	35	30	40	26	17
Uroporphyrinogen decarboxylase OS=Burkholderia cenocepacia (strain AU 1054) GN=hemE PE=3 SV=1	tr|Q1BRB5|Q1BRB5_BURCA	42 kDa	37	29	44	56	21	15
Oligopeptide/dipeptide ABC transporter, ATP-binding protein-like protein OS=Burkholderia cenocepacia (strain AU 1054) GN=Bcen_2427 PE=3 SV=1	tr|Q1BSS9|Q1BSS9_BURCA	37 kDa	37	40	25	23	26	34
Flagellar P-ring protein OS=Burkholderia cenocepacia (strain AU 1054) GN=flgI PE=3 SV=1	tr|Q1BSV2|Q1BSV2_BURCA	40 kDa	37	45	75	62	33	40
RNA polymerase sigma-54 factor OS=Burkholderia cenocepacia (strain AU 1054) GN=Bcen_2177 PE=3 SV=1	tr|Q1BTH7|Q1BTH7_BURCA	54 kDa	37	48	86	91	34	60
Folate-dependent phosphoribosylglycinamide formyltransferase PurN-like protein OS=Burkholderia cenocepacia (strain AU 1054) GN=Bcen_1165 PE=4 SV=1	tr|Q1BWD3|Q1BWD3_BURCA	31 kDa	37	33	24	27	27	28
Short-chain dehydrogenase/reductase SDR OS=Burkholderia cenocepacia (strain AU 1054) GN=Bcen_0980 PE=3 SV=1	tr|Q1BWW6|Q1BWW6_BURCA	28 kDa	37	24	39	48	48	55
Exodeoxyribonuclease V, gamma subunit OS=Burkholderia cenocepacia (strain AU 1054) GN=Bcen_0734 PE=4 SV=1	tr|Q1BXL1|Q1BXL1_BURCA	120 kDa	37	32	39	21	19	24
Thymidylate synthase OS=Burkholderia cenocepacia (strain AU 1054) GN=thyA PE=3 SV=1	tr|Q1BXY8|Q1BXY8_BURCA	37 kDa	37	44	19	22	18	14
Glycosyl transferase, group 1 OS=Burkholderia cenocepacia (strain AU 1054) GN=Bcen_0290 PE=4 SV=1	tr|Q1BYV3|Q1BYV3_BURCA	46 kDa	37	43	24	25	24	33
DNA mismatch repair protein MutL OS=Burkholderia cenocepacia (strain AU 1054) GN=mutL PE=3 SV=1	tr|Q1BYW0|Q1BYW0_BURCA	71 kDa	37	40	56	62	28	36
tRNA 2-thiocytidine biosynthesis protein TtcA OS=Burkholderia cenocepacia (strain AU 1054) GN=ttcA PE=3 SV=1	sp|Q1BSY9|TTCA_BURCA	36 kDa	36	24	49	56	11	23
50S ribosomal protein L32 OS=Burkholderia cenocepacia (strain AU 1054) GN=rpmF PE=3 SV=1	sp|Q1BXV6|RL32_BURCA	7 kDa	36	45	41	12	4	6
Alkyl hydroperoxide reductase/ Thiol specific antioxidant/ Mal allergen OS=Burkholderia cenocepacia (strain AU 1054) GN=Bcen_6215 PE=4 SV=1	tr|Q1BH26|Q1BH26_BURCA	17 kDa	36	29	48	44	28	23
Extracellular solute-binding protein, family 5 OS=Burkholderia cenocepacia (strain AU 1054) GN=Bcen_5318 PE=4 SV=1	tr|Q1BJL3|Q1BJL3_BURCA	60 kDa	36	52	0	2	125	136
NADPH-dependent FMN reductase OS=Burkholderia cenocepacia (strain AU 1054) GN=Bcen_5170 PE=4 SV=1	tr|Q1BK11|Q1BK11_BURCA	20 kDa	36	42	22	27	40	37
Virulence factor OS=Burkholderia cenocepacia (strain AU 1054) GN=Bcen_3872 PE=4 SV=1	tr|Q1BNP3|Q1BNP3_BURCA	45 kDa	36	41	136	121	37	35
Histone-like nucleoid-structuring protein H-NS OS=Burkholderia cenocepacia (strain AU 1054) GN=Bcen_2825 PE=4 SV=1	tr|Q1BRN2|Q1BRN2_BURCA	11 kDa	36	40	66	54	21	14
Uncharacterized protein OS=Burkholderia cenocepacia (strain AU 1054) GN=Bcen_2635 PE=4 SV=1	tr|Q1BS72|Q1BS72_BURCA	69 kDa	36	43	0	0	9	21
Binding-protein-dependent transport systems inner membrane component OS=Burkholderia cenocepacia (strain AU 1054) GN=Bcen_2430 PE=3 SV=1	tr|Q1BSS6|Q1BSS6_BURCA	36 kDa	36	42	5	9	20	35
Binding-protein-dependent transport systems inner membrane component OS=Burkholderia cenocepacia (strain AU 1054) GN=Bcen_2429 PE=3 SV=1	tr|Q1BSS7|Q1BSS7_BURCA	32 kDa	36	45	16	19	29	44
Flagellar brake protein YcgR OS=Burkholderia cenocepacia (strain AU 1054) GN=ycgR PE=3 SV=1	tr|Q1BSV4|Q1BSV4_BURCA	28 kDa	36	43	43	46	24	21
Exodeoxyribonuclease 7 large subunit OS=Burkholderia cenocepacia (strain AU 1054) GN=xseA PE=3 SV=1	tr|Q1BU70|Q1BU70_BURCA	51 kDa	36	33	16	28	11	39
Alcohol dehydrogenase, zinc-binding protein OS=Burkholderia cenocepacia (strain AU 1054) GN=Bcen_1640 PE=4 SV=1	tr|Q1BV10|Q1BV10_BURCA	36 kDa	36	37	47	47	51	57
Ppx/GppA phosphatase OS=Burkholderia cenocepacia (strain AU 1054) GN=Bcen_0827 PE=4 SV=1	tr|Q1BXB8|Q1BXB8_BURCA	55 kDa	36	50	34	43	33	30
Lipoprotein YaeC OS=Burkholderia cenocepacia (strain AU 1054) GN=Bcen_0582 PE=4 SV=1	tr|Q1BY12|Q1BY12_BURCA	28 kDa	36	44	9	13	15	12
Glycosyl transferase, family 2 OS=Burkholderia cenocepacia (strain AU 1054) GN=Bcen_0288 PE=4 SV=1	tr|Q1BYV5|Q1BYV5_BURCA	81 kDa	36	33	3	3	0	9
FAD linked oxidase-like protein OS=Burkholderia cenocepacia (strain AU 1054) GN=Bcen_0251 PE=4 SV=1	tr|Q1BYZ0|Q1BYZ0_BURCA	49 kDa	36	47	10	11	35	39
Homoserine kinase OS=Burkholderia cenocepacia (strain AU 1054) GN=thrB PE=3 SV=1	sp|Q1BLX6|KHSE_BURCA	37 kDa	35	48	50	37	12	16
NADPH-dependent 7-cyano-7-deazaguanine reductase OS=Burkholderia cenocepacia (strain AU 1054) GN=queF PE=3 SV=1	sp|Q1BTM9|QUEF_BURCA	31 kDa	35	34	29	34	29	39
D-alanine--D-alanine ligase OS=Burkholderia cenocepacia (strain AU 1054) GN=ddl PE=3 SV=1	sp|Q1BZG1|DDL_BURCA	33 kDa	35	45	46	46	38	26
YadA-like protein OS=Burkholderia cenocepacia (strain AU 1054) GN=Bcen_6526 PE=4 SV=1	tr|Q1BG70|Q1BG70_BURCA	117 kDa	35	48	0	0	265	259
Uncharacterized protein probably involved in high-affinity Fe2+ transport OS=Burkholderia cenocepacia (strain AU 1054) GN=Bcen_5868 PE=4 SV=1	tr|Q1BI22|Q1BI22_BURCA	20 kDa	35	51	14	18	30	28
Propeptide, peptidase M4 and M36 OS=Burkholderia cenocepacia (strain AU 1054) GN=Bcen_3302 PE=4 SV=1	tr|Q1BQA8|Q1BQA8_BURCA	61 kDa	35	32	0	0	70	87
Response regulator receiver protein OS=Burkholderia cenocepacia (strain AU 1054) GN=Bcen_2845 PE=4 SV=1	tr|Q1BRL3|Q1BRL3_BURCA	14 kDa	35	32	59	33	9	2
Gamma-glutamyl-gamma-aminobutyraldehyde dehydrogenase OS=Burkholderia cenocepacia (strain AU 1054) GN=Bcen_2376 PE=3 SV=1	tr|Q1BSX9|Q1BSX9_BURCA	53 kDa	35	46	10	10	198	218
L-aspartate oxidase OS=Burkholderia cenocepacia (strain AU 1054) GN=Bcen_1893 PE=4 SV=1	tr|Q1BUA9|Q1BUA9_BURCA	58 kDa	35	61	54	51	102	125
ATPase associated with various cellular activities, AAA_5 OS=Burkholderia cenocepacia (strain AU 1054) GN=Bcen_1720 PE=4 SV=1	tr|Q1BUT1|Q1BUT1_BURCA	33 kDa	35	31	27	34	54	43
Sel1-like repeat protein OS=Burkholderia cenocepacia (strain AU 1054) GN=Bcen_1409 PE=4 SV=1	tr|Q1BVP0|Q1BVP0_BURCA	57 kDa	35	49	36	19	30	43
Flp pilus assembly CpaB OS=Burkholderia cenocepacia (strain AU 1054) GN=Bcen_1040 PE=4 SV=1	tr|Q1BWQ8|Q1BWQ8_BURCA	31 kDa	35	23	21	30	43	32
Peptidoglycan-binding LysM OS=Burkholderia cenocepacia (strain AU 1054) GN=Bcen_0955 PE=4 SV=1	tr|Q1BWZ1|Q1BWZ1_BURCA	49 kDa	35	28	34	39	50	45
Uncharacterized protein OS=Burkholderia cenocepacia (strain AU 1054) GN=Bcen_0479 PE=4 SV=1	tr|Q1BYB4|Q1BYB4_BURCA	19 kDa	35	31	23	25	48	45
dTDP-4-dehydrorhamnose 3,5-epimerase OS=Burkholderia cenocepacia (strain AU 1054) GN=Bcen_0391 PE=4 SV=1	tr|Q1BYK2|Q1BYK2_BURCA	21 kDa	35	27	23	22	14	13
Uncharacterized protein OS=Burkholderia cenocepacia (strain AU 1054) GN=Bcen_0089 PE=4 SV=1	tr|Q1BZF2|Q1BZF2_BURCA	33 kDa	35	37	52	62	47	41
Cobalamin synthesis protein, P47K OS=Burkholderia cenocepacia (strain AU 1054) GN=Bcen_0006 PE=4 SV=1	tr|Q1BZN3|Q1BZN3_BURCA	51 kDa	35	54	82	65	38	73
Peptide methionine sulfoxide reductase MsrB OS=Burkholderia cenocepacia (strain AU 1054) GN=msrB PE=3 SV=1	sp|Q1BH71|MSRB_BURCA	16 kDa	34	25	16	12	17	15
Cytidylate kinase OS=Burkholderia cenocepacia (strain AU 1054) GN=cmk PE=3 SV=1	sp|Q1BY27|KCY_BURCA	24 kDa	34	22	43	38	10	12
2-nitropropane dioxygenase, NPD OS=Burkholderia cenocepacia (strain AU 1054) GN=Bcen_6322 PE=4 SV=1	tr|Q1BGS0|Q1BGS0_BURCA	42 kDa	34	27	69	71	32	38
Porin, Gram-negative type OS=Burkholderia cenocepacia (strain AU 1054) GN=Bcen_5435 PE=4 SV=1	tr|Q1BJ97|Q1BJ97_BURCA	40 kDa	34	39	93	98	144	118
Riboflavin synthase alpha chain OS=Burkholderia cenocepacia (strain AU 1054) GN=Bcen_4568 PE=4 SV=1	tr|Q1BLQ6|Q1BLQ6_BURCA	26 kDa	34	28	24	31	30	29
TonB-dependent copper receptor OS=Burkholderia cenocepacia (strain AU 1054) GN=Bcen_4452 PE=3 SV=1	tr|Q1BM21|Q1BM21_BURCA	77 kDa	34	27	41	38	53	53
Alanine racemase OS=Burkholderia cenocepacia (strain AU 1054) GN=Bcen_4288 PE=3 SV=1	tr|Q1BMI1|Q1BMI1_BURCA	40 kDa	34	33	4	5	13	13
Isocitrate lyase OS=Burkholderia cenocepacia (strain AU 1054) GN=Bcen_3921 PE=3 SV=1	tr|Q1BNJ5|Q1BNJ5_BURCA	58 kDa	34	51	14	17	136	175
TonB-dependent receptor OS=Burkholderia cenocepacia (strain AU 1054) GN=Bcen_3916 PE=3 SV=1	tr|Q1BNK0|Q1BNK0_BURCA	69 kDa	34	31	33	24	41	61
Major facilitator superfamily MFS_1 OS=Burkholderia cenocepacia (strain AU 1054) GN=Bcen_3377 PE=4 SV=1	tr|Q1BQ33|Q1BQ33_BURCA	43 kDa	34	48	0	2	52	54
Peptidase M50 OS=Burkholderia cenocepacia (strain AU 1054) GN=Bcen_3043 PE=4 SV=1	tr|Q1BR16|Q1BR16_BURCA	26 kDa	34	22	0	0	17	24
ATP synthase subunit a OS=Burkholderia cenocepacia (strain AU 1054) GN=atpB PE=3 SV=1	tr|Q1BRA4|Q1BRA4_BURCA	31 kDa	34	100	47	46	74	91
ABC transporter related protein OS=Burkholderia cenocepacia (strain AU 1054) GN=Bcen_2693 PE=3 SV=1	tr|Q1BS14|Q1BS14_BURCA	29 kDa	34	27	62	69	77	79
Uncharacterized protein OS=Burkholderia cenocepacia (strain AU 1054) GN=Bcen_2621 PE=4 SV=1	tr|Q1BS86|Q1BS86_BURCA	36 kDa	34	34	22	18	38	39
D-isomer specific 2-hydroxyacid dehydrogenase, NAD-binding protein OS=Burkholderia cenocepacia (strain AU 1054) GN=Bcen_2519 PE=3 SV=1	tr|Q1BSI7|Q1BSI7_BURCA	37 kDa	34	30	22	37	20	29
Methionine synthase (B12-dependent) OS=Burkholderia cenocepacia (strain AU 1054) GN=Bcen_2302 PE=4 SV=1	tr|Q1BT52|Q1BT52_BURCA	38 kDa	34	18	37	39	38	39
Glutaredoxin, GrxC OS=Burkholderia cenocepacia (strain AU 1054) GN=Bcen_2241 PE=4 SV=1	tr|Q1BTB3|Q1BTB3_BURCA	10 kDa	34	28	19	17	4	0
PTS system N-acetylglucosamine-specific IIC component, Glc family / PTS system N-acetylglucosamine-specific IIB component, Glc family OS=Burkholderia cenocepacia (strain AU 1054) GN=Bcen_2207 PE=4 SV=1	tr|Q1BTE7|Q1BTE7_BURCA	61 kDa	34	27	0	2	22	30
OmpA/MotB OS=Burkholderia cenocepacia (strain AU 1054) GN=Bcen_1825 PE=3 SV=1	tr|Q1BUH7|Q1BUH7_BURCA	22 kDa	34	33	44	38	129	79
Condensin subunit ScpB OS=Burkholderia cenocepacia (strain AU 1054) GN=Bcen_1015 PE=4 SV=1	tr|Q1BWT2|Q1BWT2_BURCA	37 kDa	34	34	54	58	27	36
Pseudouridine synthase OS=Burkholderia cenocepacia (strain AU 1054) GN=Bcen_0632 PE=3 SV=1	tr|Q1BXW3|Q1BXW3_BURCA	37 kDa	34	22	46	78	23	35
Amidase OS=Burkholderia cenocepacia (strain AU 1054) GN=Bcen_0543 PE=4 SV=1	tr|Q1BY51|Q1BY51_BURCA	48 kDa	34	38	47	34	91	77
Riboflavin biosynthesis protein RibD OS=Burkholderia cenocepacia (strain AU 1054) GN=Bcen_0481 PE=3 SV=1	tr|Q1BYB2|Q1BYB2_BURCA	40 kDa	34	18	17	11	38	34
LPS-assembly lipoprotein LptE OS=Burkholderia cenocepacia (strain AU 1054) GN=lptE PE=3 SV=1	tr|Q1BZ69|Q1BZ69_BURCA	19 kDa	34	26	30	37	47	34
Uncharacterized protein OS=Burkholderia cenocepacia (strain AU 1054) GN=Bcen_0103 PE=4 SV=1	tr|Q1BZD8|Q1BZD8_BURCA	23 kDa	34	30	27	28	13	22
UPF0345 protein Bcen_3823 OS=Burkholderia cenocepacia (strain AU 1054) GN=Bcen_3823 PE=3 SV=1	sp|Q1BNU0|Y3823_BURCA	12 kDa	33	29	8	5	3	5
3-dehydroquinate synthase OS=Burkholderia cenocepacia (strain AU 1054) GN=aroB PE=3 SV=1	sp|Q1BRZ3|AROB_BURCA	38 kDa	33	33	35	31	17	19
Acyl carrier protein OS=Burkholderia cenocepacia (strain AU 1054) GN=acpP PE=3 SV=1	sp|Q1BXV1|ACP_BURCA	9 kDa	33	22	17	22	13	6
Holliday junction ATP-dependent DNA helicase RuvB OS=Burkholderia cenocepacia (strain AU 1054) GN=ruvB PE=3 SV=1	sp|Q1BZ36|RUVB_BURCA	40 kDa	33	32	42	39	29	25
Phosphoserine phosphatase OS=Burkholderia cenocepacia (strain AU 1054) GN=Bcen_6301 PE=4 SV=1	tr|Q1BGU1|Q1BGU1_BURCA	34 kDa	33	31	35	41	20	22
Uncharacterized protein OS=Burkholderia cenocepacia (strain AU 1054) GN=Bcen_6194 PE=4 SV=1	tr|Q1BH47|Q1BH47_BURCA	20 kDa	33	58	67	64	185	187
Cupin 4 OS=Burkholderia cenocepacia (strain AU 1054) GN=Bcen_5986 PE=4 SV=1	tr|Q1BHQ4|Q1BHQ4_BURCA	45 kDa	33	29	55	73	23	29
Amino-acid acetyltransferase OS=Burkholderia cenocepacia (strain AU 1054) GN=argA PE=3 SV=1	tr|Q1BHW9|Q1BHW9_BURCA	50 kDa	33	36	36	41	41	35
Short-chain dehydrogenase/reductase SDR OS=Burkholderia cenocepacia (strain AU 1054) GN=Bcen_5248 PE=4 SV=1	tr|Q1BJT3|Q1BJT3_BURCA	26 kDa	33	32	4	9	3	10
Squalene/phytoene synthase OS=Burkholderia cenocepacia (strain AU 1054) GN=Bcen_5178 PE=4 SV=1	tr|Q1BK03|Q1BK03_BURCA	31 kDa	33	32	45	50	37	20
OsmC-like protein OS=Burkholderia cenocepacia (strain AU 1054) GN=Bcen_4500 PE=4 SV=1	tr|Q1BLX3|Q1BLX3_BURCA	15 kDa	33	23	4	6	6	11
Succinate dehydrogenase subunit C OS=Burkholderia cenocepacia (strain AU 1054) GN=Bcen_4433 PE=4 SV=1	tr|Q1BM40|Q1BM40_BURCA	15 kDa	33	33	22	30	33	31
Uncharacterized protein OS=Burkholderia cenocepacia (strain AU 1054) GN=Bcen_4305 PE=4 SV=1	tr|Q1BMG4|Q1BMG4_BURCA	38 kDa	33	26	6	0	59	47
Cold-shock DNA-binding protein family OS=Burkholderia cenocepacia (strain AU 1054) GN=Bcen_3904 PE=4 SV=1	tr|Q1BNL2|Q1BNL2_BURCA	7 kDa	33	29	11	14	4	0
Peptidase M20 OS=Burkholderia cenocepacia (strain AU 1054) GN=Bcen_3455 PE=4 SV=1	tr|Q1BPV6|Q1BPV6_BURCA	52 kDa	33	42	20	16	64	65
Protein-disulfide reductase OS=Burkholderia cenocepacia (strain AU 1054) GN=Bcen_2730 PE=4 SV=1	tr|Q1BRX7|Q1BRX7_BURCA	64 kDa	33	44	24	27	29	40
Transcriptional regulator, GntR family OS=Burkholderia cenocepacia (strain AU 1054) GN=Bcen_2531 PE=4 SV=1	tr|Q1BSH5|Q1BSH5_BURCA	26 kDa	33	25	28	27	6	7
Cytochrome bd quinol oxidase subunit 2 apoprotein OS=Burkholderia cenocepacia (strain AU 1054) GN=Bcen_2204 PE=4 SV=1	tr|Q1BTF0|Q1BTF0_BURCA	41 kDa	33	42	23	38	47	77
SSU ribosomal protein S30P / sigma 54 modulation protein OS=Burkholderia cenocepacia (strain AU 1054) GN=Bcen_2178 PE=4 SV=1	tr|Q1BTH6|Q1BTH6_BURCA	14 kDa	33	37	18	18	18	17
Uncharacterized protein OS=Burkholderia cenocepacia (strain AU 1054) GN=Bcen_2061 PE=4 SV=1	tr|Q1BTU3|Q1BTU3_BURCA	32 kDa	33	25	32	32	26	32
Putative signal transduction protein OS=Burkholderia cenocepacia (strain AU 1054) GN=Bcen_0709 PE=4 SV=1	tr|Q1BXN6|Q1BXN6_BURCA	55 kDa	33	38	25	28	2	3
Ribonuclease 3 OS=Burkholderia cenocepacia (strain AU 1054) GN=rnc PE=3 SV=1	tr|Q1BXU1|Q1BXU1_BURCA	43 kDa	33	31	50	70	28	28
NAD-dependent epimerase/dehydratase OS=Burkholderia cenocepacia (strain AU 1054) GN=Bcen_0401 PE=4 SV=1	tr|Q1BYJ2|Q1BYJ2_BURCA	33 kDa	33	34	41	46	41	39
Molybdopterin oxidoreductase OS=Burkholderia cenocepacia (strain AU 1054) GN=Bcen_0063 PE=4 SV=1	tr|Q1BZH7|Q1BZH7_BURCA	75 kDa	33	26	11	7	24	20
General secretion pathway protein G OS=Burkholderia cenocepacia (strain AU 1054) GN=Bcen_0012 PE=4 SV=1	tr|Q1BZM7|Q1BZM7_BURCA	17 kDa	33	31	33	30	38	33
UDP-3-O-[3-hydroxymyristoyl] N-acetylglucosamine deacetylase OS=Burkholderia cenocepacia (strain AU 1054) GN=lpxC PE=3 SV=1	sp|Q1BZF6|LPXC_BURCA	33 kDa	32	25	39	52	4	8
Uncharacterized protein OS=Burkholderia cenocepacia (strain AU 1054) GN=Bcen_6282 PE=4 SV=1	tr|Q1BGW0|Q1BGW0_BURCA	27 kDa	32	16	15	40	26	11
Plasmid segregation oscillating ATPase ParF OS=Burkholderia cenocepacia (strain AU 1054) GN=Bcen_5166 PE=4 SV=1	tr|Q1BK15|Q1BK15_BURCA	24 kDa	32	19	27	24	22	16
Extracellular solute-binding protein, family 5 OS=Burkholderia cenocepacia (strain AU 1054) GN=Bcen_3783 PE=4 SV=1	tr|Q1BNY0|Q1BNY0_BURCA	58 kDa	32	48	28	27	43	48
Thiazolinyl imide reductase OS=Burkholderia cenocepacia (strain AU 1054) GN=Bcen_3371 PE=4 SV=1	tr|Q1BQ39|Q1BQ39_BURCA	37 kDa	32	21	9	7	161	166
KAP P-loop OS=Burkholderia cenocepacia (strain AU 1054) GN=Bcen_3155 PE=4 SV=1	tr|Q1BQQ4|Q1BQQ4_BURCA	69 kDa	32	41	47	31	17	30
Succinate semialdehyde dehydrogenase OS=Burkholderia cenocepacia (strain AU 1054) GN=Bcen_3004 PE=3 SV=1	tr|Q1BR55|Q1BR55_BURCA	52 kDa	32	37	19	16	128	123
Peptidase M1, membrane alanine aminopeptidase OS=Burkholderia cenocepacia (strain AU 1054) GN=Bcen_2613 PE=4 SV=1	tr|Q1BS94|Q1BS94_BURCA	79 kDa	32	46	2	2	269	284
FMN-dependent NADH-azoreductase OS=Burkholderia cenocepacia (strain AU 1054) GN=azoR PE=3 SV=1	tr|Q1BSC9|Q1BSC9_BURCA	21 kDa	32	30	100	82	18	12
Thiosulphate-binding protein OS=Burkholderia cenocepacia (strain AU 1054) GN=Bcen_2331 PE=4 SV=1	tr|Q1BT23|Q1BT23_BURCA	37 kDa	32	32	2	3	24	19
N5-carboxyaminoimidazole ribonucleotide synthase OS=Burkholderia cenocepacia (strain AU 1054) GN=Bcen_2012 PE=3 SV=1	tr|Q1BTZ2|Q1BTZ2_BURCA	42 kDa	32	40	20	13	29	27
Thioredoxin OS=Burkholderia cenocepacia (strain AU 1054) GN=Bcen_1955 PE=4 SV=1	tr|Q1BU47|Q1BU47_BURCA	31 kDa	32	26	11	10	25	25
UPF0176 protein Bcen_1702 OS=Burkholderia cenocepacia (strain AU 1054) GN=Bcen_1702 PE=3 SV=1	tr|Q1BUU9|Q1BUU9_BURCA	37 kDa	32	37	43	49	18	14
Transcriptional regulator, LacI family OS=Burkholderia cenocepacia (strain AU 1054) GN=Bcen_1129 PE=4 SV=1	tr|Q1BWG9|Q1BWG9_BURCA	36 kDa	32	33	39	39	30	33
Phospholipid/glycerol acyltransferase OS=Burkholderia cenocepacia (strain AU 1054) GN=Bcen_0977 PE=4 SV=1	tr|Q1BWW9|Q1BWW9_BURCA	70 kDa	32	36	0	2	9	2
Two component transcriptional regulator, winged helix family OS=Burkholderia cenocepacia (strain AU 1054) GN=Bcen_0954 PE=4 SV=1	tr|Q1BWZ2|Q1BWZ2_BURCA	34 kDa	32	23	30	29	57	66
Short-chain dehydrogenase/reductase SDR OS=Burkholderia cenocepacia (strain AU 1054) GN=Bcen_0936 PE=4 SV=1	tr|Q1BX10|Q1BX10_BURCA	25 kDa	32	19	51	41	88	100
Fumarate hydratase class II OS=Burkholderia cenocepacia (strain AU 1054) GN=fumC PE=3 SV=1	tr|Q1BXY4|Q1BXY4_BURCA	50 kDa	32	38	44	34	303	271
Chorismate mutase OS=Burkholderia cenocepacia (strain AU 1054) GN=Bcen_0564 PE=4 SV=1	tr|Q1BY30|Q1BY30_BURCA	39 kDa	32	34	44	41	20	30
Acyl-CoA dehydrogenase-like protein OS=Burkholderia cenocepacia (strain AU 1054) GN=Bcen_0330 PE=3 SV=1	tr|Q1BYR3|Q1BYR3_BURCA	43 kDa	32	30	11	15	314	326
Ribosome maturation factor RimP OS=Burkholderia cenocepacia (strain AU 1054) GN=rimP PE=3 SV=1	sp|Q1BWS9|RIMP_BURCA	17 kDa	31	29	30	25	14	13
Cell division topological specificity factor OS=Burkholderia cenocepacia (strain AU 1054) GN=minE PE=3 SV=1	sp|Q1BY87|MINE_BURCA	9 kDa	31	21	45	20	24	13
Glycine cleavage T protein (Aminomethyl transferase) OS=Burkholderia cenocepacia (strain AU 1054) GN=Bcen_6184 PE=3 SV=1	tr|Q1BH57|Q1BH57_BURCA	36 kDa	31	30	22	37	16	18
Malate synthase OS=Burkholderia cenocepacia (strain AU 1054) GN=Bcen_6025 PE=3 SV=1	tr|Q1BHL5|Q1BHL5_BURCA	59 kDa	31	38	8	6	22	29
NAD-dependent epimerase/dehydratase OS=Burkholderia cenocepacia (strain AU 1054) GN=Bcen_5311 PE=4 SV=1	tr|Q1BJM0|Q1BJM0_BURCA	36 kDa	31	21	40	66	22	15
Extracellular solute-binding protein, family 5 OS=Burkholderia cenocepacia (strain AU 1054) GN=Bcen_4203 PE=4 SV=1	tr|Q1BMR6|Q1BMR6_BURCA	58 kDa	31	33	2	7	86	84
Uncharacterized protein OS=Burkholderia cenocepacia (strain AU 1054) GN=Bcen_3470 PE=4 SV=1	tr|Q1BPU1|Q1BPU1_BURCA	14 kDa	31	30	23	28	28	22
Oxidoreductase-like protein OS=Burkholderia cenocepacia (strain AU 1054) GN=Bcen_2907 PE=4 SV=1	tr|Q1BRF2|Q1BRF2_BURCA	38 kDa	31	32	34	30	65	67
RNA polymerase sigma factor FliA OS=Burkholderia cenocepacia (strain AU 1054) GN=fliA PE=3 SV=1	tr|Q1BRM2|Q1BRM2_BURCA	28 kDa	31	23	27	35	0	0
ATP-dependent DNA helicase RecQ OS=Burkholderia cenocepacia (strain AU 1054) GN=Bcen_2765 PE=4 SV=1	tr|Q1BRU2|Q1BRU2_BURCA	68 kDa	31	36	64	74	23	11
Imidazole glycerol phosphate synthase subunit HisH OS=Burkholderia cenocepacia (strain AU 1054) GN=hisH PE=3 SV=1	tr|Q1BS29|Q1BS29_BURCA	23 kDa	31	21	15	16	12	14
Flagellar protein FliS OS=Burkholderia cenocepacia (strain AU 1054) GN=Bcen_2448 PE=4 SV=1	tr|Q1BSQ8|Q1BSQ8_BURCA	15 kDa	31	23	36	33	0	0
Phosphoenolpyruvate-protein phosphotransferase OS=Burkholderia cenocepacia (strain AU 1054) GN=Bcen_2246 PE=3 SV=1	tr|Q1BTA8|Q1BTA8_BURCA	70 kDa	31	29	48	42	26	35
ABC transporter related protein OS=Burkholderia cenocepacia (strain AU 1054) GN=Bcen_2216 PE=3 SV=1	tr|Q1BTD8|Q1BTD8_BURCA	29 kDa	31	31	16	17	87	51
Nicotinate-nucleotide pyrophosphorylase (Carboxylating) OS=Burkholderia cenocepacia (strain AU 1054) GN=Bcen_1894 PE=3 SV=1	tr|Q1BUA8|Q1BUA8_BURCA	32 kDa	31	16	21	26	11	10
Acetolactate synthase, small subunit OS=Burkholderia cenocepacia (strain AU 1054) GN=Bcen_1653 PE=4 SV=1	tr|Q1BUZ8|Q1BUZ8_BURCA	18 kDa	31	25	46	26	55	29
Transport-associated protein OS=Burkholderia cenocepacia (strain AU 1054) GN=Bcen_0356 PE=4 SV=1	tr|Q1BYN7|Q1BYN7_BURCA	12 kDa	31	17	2	3	29	31
MscS Mechanosensitive ion channel OS=Burkholderia cenocepacia (strain AU 1054) GN=Bcen_0284 PE=4 SV=1	tr|Q1BYV8|Q1BYV8_BURCA	29 kDa	31	22	31	27	60	74
Aminopeptidase P, Metallo peptidase, MEROPS family M24B OS=Burkholderia cenocepacia (strain AU 1054) GN=Bcen_0211 PE=3 SV=1	tr|Q1BZ30|Q1BZ30_BURCA	51 kDa	31	30	21	27	66	76
Flagellar motor switch protein FliM OS=Burkholderia cenocepacia (strain AU 1054) GN=Bcen_0030 PE=4 SV=1	tr|Q1BZK9|Q1BZK9_BURCA	37 kDa	31	28	38	28	6	14
Ubiquinone biosynthesis O-methyltransferase OS=Burkholderia cenocepacia (strain AU 1054) GN=ubiG PE=3 SV=1	sp|Q1BY35|UBIG_BURCA	25 kDa	30	23	20	24	15	12
Cell division protein ZapD OS=Burkholderia cenocepacia (strain AU 1054) GN=zapD PE=3 SV=1	sp|Q1BZE9|ZAPD_BURCA	29 kDa	30	30	26	27	17	17
2-nonaprenyl-3-methyl-6-methoxy-1,4-benzoquinol hydroxylase OS=Burkholderia cenocepacia (strain AU 1054) GN=coq7 PE=3 SV=1	sp|Q1BZH3|COQ7_BURCA	23 kDa	30	27	41	37	8	8
Citrate synthase OS=Burkholderia cenocepacia (strain AU 1054) GN=Bcen_5345 PE=3 SV=1	tr|Q1BJI6|Q1BJI6_BURCA	43 kDa	30	34	29	23	355	301
Glycosyl transferase, family 2 OS=Burkholderia cenocepacia (strain AU 1054) GN=Bcen_5309 PE=4 SV=1	tr|Q1BJM2|Q1BJM2_BURCA	43 kDa	30	32	41	42	15	24
Methyl-accepting chemotaxis sensory transducer OS=Burkholderia cenocepacia (strain AU 1054) GN=Bcen_4577 PE=4 SV=1	tr|Q1BLP7|Q1BLP7_BURCA	61 kDa	30	39	27	26	117	142
Alkyl hydroperoxide reductase/ Thiol specific antioxidant/ Mal allergen OS=Burkholderia cenocepacia (strain AU 1054) GN=Bcen_4275 PE=4 SV=1	tr|Q1BMJ4|Q1BMJ4_BURCA	21 kDa	30	30	12	9	18	14
Porin, Gram-negative type OS=Burkholderia cenocepacia (strain AU 1054) GN=Bcen_3818 PE=4 SV=1	tr|Q1BNU5|Q1BNU5_BURCA	40 kDa	30	27	25	16	79	85
L-leucine ABC transporter ATP-binding protein / L-valine ABC transporter ATP-binding protein / L-isoleucine ABC transporter ATP-binding protein OS=Burkholderia cenocepacia (strain AU 1054) GN=Bcen_3351 PE=4 SV=1	tr|Q1BQ59|Q1BQ59_BURCA	28 kDa	30	40	27	26	27	52
Chromosome segregation ATPase OS=Burkholderia cenocepacia (strain AU 1054) GN=Bcen_2960 PE=4 SV=1	tr|Q1BR99|Q1BR99_BURCA	28 kDa	30	35	50	46	23	31
DegT/DnrJ/EryC1/StrS aminotransferase OS=Burkholderia cenocepacia (strain AU 1054) GN=Bcen_2870 PE=3 SV=1	tr|Q1BRI9|Q1BRI9_BURCA	43 kDa	30	25	36	43	0	0
Glutaredoxin OS=Burkholderia cenocepacia (strain AU 1054) GN=Bcen_2597 PE=3 SV=1	tr|Q1BSA9|Q1BSA9_BURCA	12 kDa	30	32	52	36	17	15
Diaminopimelate epimerase OS=Burkholderia cenocepacia (strain AU 1054) GN=dapF PE=3 SV=1	tr|Q1BSN5|Q1BSN5_BURCA	33 kDa	30	15	23	19	13	8
Glutamate--cysteine ligase GshA OS=Burkholderia cenocepacia (strain AU 1054) GN=Bcen_2250 PE=4 SV=1	tr|Q1BTA4|Q1BTA4_BURCA	47 kDa	30	57	59	43	24	22
Glutathione synthetase OS=Burkholderia cenocepacia (strain AU 1054) GN=gshB PE=3 SV=1	tr|Q1BTA5|Q1BTA5_BURCA	35 kDa	30	41	36	39	27	19
Phosphatase kdsC OS=Burkholderia cenocepacia (strain AU 1054) GN=Bcen_2173 PE=4 SV=1	tr|Q1BTI1|Q1BTI1_BURCA	19 kDa	30	30	10	11	15	13
Phasin OS=Burkholderia cenocepacia (strain AU 1054) GN=Bcen_2159 PE=4 SV=1	tr|Q1BTJ5|Q1BTJ5_BURCA	20 kDa	30	28	12	19	85	77
O-antigen polymerase OS=Burkholderia cenocepacia (strain AU 1054) GN=Bcen_2034 PE=4 SV=1	tr|Q1BTX0|Q1BTX0_BURCA	64 kDa	30	42	9	11	12	20
Riboflavin biosynthesis protein OS=Burkholderia cenocepacia (strain AU 1054) GN=Bcen_1900 PE=3 SV=1	tr|Q1BUA2|Q1BUA2_BURCA	36 kDa	30	32	44	37	11	9
Glutathione S-transferase-like protein OS=Burkholderia cenocepacia (strain AU 1054) GN=Bcen_1203 PE=3 SV=1	tr|Q1BW95|Q1BW95_BURCA	26 kDa	30	33	25	30	16	22
Type II secretion system protein E OS=Burkholderia cenocepacia (strain AU 1054) GN=Bcen_1043 PE=4 SV=1	tr|Q1BWQ5|Q1BWQ5_BURCA	49 kDa	30	53	24	23	15	21
CreA OS=Burkholderia cenocepacia (strain AU 1054) GN=Bcen_0619 PE=4 SV=1	tr|Q1BXX6|Q1BXX6_BURCA	17 kDa	30	22	21	14	21	25
Lytic murein transglycosylase B OS=Burkholderia cenocepacia (strain AU 1054) GN=Bcen_0577 PE=4 SV=1	tr|Q1BY17|Q1BY17_BURCA	44 kDa	30	38	17	27	13	13
D-alpha,beta-D-heptose 7-phosphate 1-kinase OS=Burkholderia cenocepacia (strain AU 1054) GN=Bcen_0573 PE=4 SV=1	tr|Q1BY21|Q1BY21_BURCA	34 kDa	30	30	46	51	26	19
Uncharacterized protein OS=Burkholderia cenocepacia (strain AU 1054) GN=Bcen_0328 PE=4 SV=1	tr|Q1BYR5|Q1BYR5_BURCA	11 kDa	30	33	40	25	19	21
Uncharacterized protein OS=Burkholderia cenocepacia (strain AU 1054) GN=Bcen_0257 PE=4 SV=1	tr|Q1BYY4|Q1BYY4_BURCA	149 kDa	30	30	23	39	35	36
Pyrroline-5-carboxylate reductase OS=Burkholderia cenocepacia (strain AU 1054) GN=Bcen_0246 PE=3 SV=1	tr|Q1BYZ5|Q1BYZ5_BURCA	28 kDa	30	20	18	23	10	10
Glutathione S-transferase-like protein OS=Burkholderia cenocepacia (strain AU 1054) GN=Bcen_0212 PE=4 SV=1	tr|Q1BZ29|Q1BZ29_BURCA	23 kDa	30	21	9	7	6	12
Uncharacterized protein OS=Burkholderia cenocepacia (strain AU 1054) GN=Bcen_0150 PE=4 SV=1	tr|Q1BZ91|Q1BZ91_BURCA	21 kDa	30	26	27	15	11	20
Methionyl-tRNA formyltransferase OS=Burkholderia cenocepacia (strain AU 1054) GN=fmt PE=3 SV=1	sp|Q1BSJ4|FMT_BURCA	34 kDa	29	27	7	16	6	8
N utilization substance protein B homolog OS=Burkholderia cenocepacia (strain AU 1054) GN=nusB PE=3 SV=1	sp|Q1BYB7|NUSB_BURCA	16 kDa	29	31	38	41	11	20
PfkB OS=Burkholderia cenocepacia (strain AU 1054) GN=Bcen_6346 PE=4 SV=1	tr|Q1BGP6|Q1BGP6_BURCA	35 kDa	29	28	6	10	6	5
Uncharacterized protein OS=Burkholderia cenocepacia (strain AU 1054) GN=Bcen_6046 PE=4 SV=1	tr|Q1BHJ4|Q1BHJ4_BURCA	13 kDa	29	32	46	38	16	15
TonB-dependent receptor OS=Burkholderia cenocepacia (strain AU 1054) GN=Bcen_3927 PE=3 SV=1	tr|Q1BNI9|Q1BNI9_BURCA	80 kDa	29	23	26	22	30	41
L-leucine ABC transporter ATP-binding protein / L-isoleucine ABC transporter ATP-binding protein / L-valine ABC transporter ATP-binding protein OS=Burkholderia cenocepacia (strain AU 1054) GN=Bcen_3352 PE=3 SV=1	tr|Q1BQ58|Q1BQ58_BURCA	25 kDa	29	21	25	27	33	18
Uncharacterized protein OS=Burkholderia cenocepacia (strain AU 1054) GN=Bcen_2886 PE=4 SV=1	tr|Q1BRH3|Q1BRH3_BURCA	83 kDa	29	32	25	34	63	68
Phenylacetate-coenzyme A ligase OS=Burkholderia cenocepacia (strain AU 1054) GN=Bcen_2566 PE=3 SV=1	tr|Q1BSE0|Q1BSE0_BURCA	48 kDa	29	30	3	0	39	41
Extracellular solute-binding protein, family 5 OS=Burkholderia cenocepacia (strain AU 1054) GN=Bcen_2309 PE=4 SV=1	tr|Q1BT45|Q1BT45_BURCA	58 kDa	29	32	24	22	53	65
Signal recognition particle receptor FtsY OS=Burkholderia cenocepacia (strain AU 1054) GN=ftsY PE=3 SV=1	tr|Q1BTF9|Q1BTF9_BURCA	35 kDa	29	38	65	48	5	7
Putative PTS IIA-like nitrogen-regulatory protein PtsN OS=Burkholderia cenocepacia (strain AU 1054) GN=Bcen_2179 PE=4 SV=1	tr|Q1BTH5|Q1BTH5_BURCA	20 kDa	29	20	35	21	13	13
Putative transporter OS=Burkholderia cenocepacia (strain AU 1054) GN=Bcen_2166 PE=4 SV=1	tr|Q1BTI8|Q1BTI8_BURCA	40 kDa	29	30	20	23	13	6
Transporter-associated region OS=Burkholderia cenocepacia (strain AU 1054) GN=Bcen_2086 PE=4 SV=1	tr|Q1BTR8|Q1BTR8_BURCA	34 kDa	29	31	31	33	25	14
Amino acid/amide ABC transporter membrane protein 2, HAAT family OS=Burkholderia cenocepacia (strain AU 1054) GN=Bcen_1885 PE=4 SV=1	tr|Q1BUB7|Q1BUB7_BURCA	42 kDa	29	52	28	29	25	29
HemY-like protein OS=Burkholderia cenocepacia (strain AU 1054) GN=Bcen_1811 PE=4 SV=1	tr|Q1BUJ1|Q1BUJ1_BURCA	44 kDa	29	38	41	54	33	28
Spermidine synthase-like protein OS=Burkholderia cenocepacia (strain AU 1054) GN=Bcen_1727 PE=4 SV=1	tr|Q1BUS4|Q1BUS4_BURCA	34 kDa	29	41	79	86	11	7
Tryptophanyl-tRNA synthetase OS=Burkholderia cenocepacia (strain AU 1054) GN=Bcen_1413 PE=4 SV=1	tr|Q1BVN6|Q1BVN6_BURCA	37 kDa	29	29	49	41	11	13
Uncharacterized protein OS=Burkholderia cenocepacia (strain AU 1054) GN=Bcen_0921 PE=4 SV=1	tr|Q1BX25|Q1BX25_BURCA	14 kDa	29	19	15	26	27	18
Lipoprotein-releasing system ATP-binding protein LolD OS=Burkholderia cenocepacia (strain AU 1054) GN=lolD PE=3 SV=1	sp|Q1BHS6|LOLD_BURCA	28 kDa	28	33	36	36	12	11
Peptide chain release factor 1 OS=Burkholderia cenocepacia (strain AU 1054) GN=prfA PE=3 SV=1	sp|Q1BSB1|RF1_BURCA	41 kDa	28	35	31	52	7	35
Stress responsive alpha-beta barrel OS=Burkholderia cenocepacia (strain AU 1054) GN=Bcen_6179 PE=4 SV=1	tr|Q1BH62|Q1BH62_BURCA	18 kDa	28	12	3	0	4	8
Tetratricopeptide TPR_2 OS=Burkholderia cenocepacia (strain AU 1054) GN=Bcen_5998 PE=4 SV=1	tr|Q1BHP2|Q1BHP2_BURCA	27 kDa	28	15	16	22	52	32
Molybdopterin binding domain protein OS=Burkholderia cenocepacia (strain AU 1054) GN=Bcen_5926 PE=4 SV=1	tr|Q1BHW4|Q1BHW4_BURCA	29 kDa	28	23	12	7	21	12
Ribosomal RNA large subunit methyltransferase J OS=Burkholderia cenocepacia (strain AU 1054) GN=rlmJ PE=3 SV=1	tr|Q1BI27|Q1BI27_BURCA	32 kDa	28	34	60	47	38	32
Plasmid segregation oscillating ATPase ParF OS=Burkholderia cenocepacia (strain AU 1054) GN=Bcen_5826 PE=4 SV=1	tr|Q1BI64|Q1BI64_BURCA	25 kDa	28	26	22	30	14	6
TonB-dependent hemoglobin/transferrin/lactoferrin receptor OS=Burkholderia cenocepacia (strain AU 1054) GN=Bcen_5431 PE=3 SV=1	tr|Q1BJA1|Q1BJA1_BURCA	82 kDa	28	27	3	0	119	120
Methylisocitrate lyase OS=Burkholderia cenocepacia (strain AU 1054) GN=Bcen_5344 PE=3 SV=1	tr|Q1BJI7|Q1BJI7_BURCA	32 kDa	28	23	13	15	128	79
GTP cyclohydrolase-2 OS=Burkholderia cenocepacia (strain AU 1054) GN=ribA PE=3 SV=1	tr|Q1BPC7|Q1BPC7_BURCA	24 kDa	28	30	17	20	8	14
2,5-dioxopentanoate dehydrogenase (NAD+) OS=Burkholderia cenocepacia (strain AU 1054) GN=Bcen_3045 PE=4 SV=1	tr|Q1BR14|Q1BR14_BURCA	54 kDa	28	27	13	15	48	29
Histidine triad (HIT) protein OS=Burkholderia cenocepacia (strain AU 1054) GN=Bcen_2672 PE=4 SV=1	tr|Q1BS35|Q1BS35_BURCA	13 kDa	28	25	7	6	9	2
Transcriptional regulator, LysR family OS=Burkholderia cenocepacia (strain AU 1054) GN=Bcen_1865 PE=4 SV=1	tr|Q1BUD7|Q1BUD7_BURCA	35 kDa	28	32	31	30	13	20
Uncharacterized protein OS=Burkholderia cenocepacia (strain AU 1054) GN=Bcen_1827 PE=4 SV=1	tr|Q1BUH5|Q1BUH5_BURCA	140 kDa	28	44	36	27	73	72
Uncharacterized protein OS=Burkholderia cenocepacia (strain AU 1054) GN=Bcen_1690 PE=4 SV=1	tr|Q1BUW1|Q1BUW1_BURCA	16 kDa	28	21	31	30	19	20
Taurine catabolism dioxygenase TauD/TfdA OS=Burkholderia cenocepacia (strain AU 1054) GN=Bcen_1154 PE=4 SV=1	tr|Q1BWE4|Q1BWE4_BURCA	37 kDa	28	23	4	7	39	37
Uncharacterized protein OS=Burkholderia cenocepacia (strain AU 1054) GN=Bcen_1008 PE=4 SV=1	tr|Q1BWT9|Q1BWT9_BURCA	9 kDa	28	23	3	7	0	0
Thioesterase superfamily OS=Burkholderia cenocepacia (strain AU 1054) GN=Bcen_0610 PE=4 SV=1	tr|Q1BXY5|Q1BXY5_BURCA	18 kDa	28	31	10	19	10	15
2-C-methyl-D-erythritol 2,4-cyclodiphosphate synthase OS=Burkholderia cenocepacia (strain AU 1054) GN=ispF PE=3 SV=1	sp|Q1BHA4|ISPF_BURCA	17 kDa	27	25	5	4	12	8
UvrABC system protein C OS=Burkholderia cenocepacia (strain AU 1054) GN=uvrC PE=3 SV=1	sp|Q1BXT2|UVRC_BURCA	75 kDa	27	38	31	23	20	25
Putative iron-sulfur cluster insertion protein ErpA OS=Burkholderia cenocepacia (strain AU 1054) GN=erpA PE=3 SV=1	sp|Q1BZ43|ERPA_BURCA	13 kDa	27	19	20	10	5	0
Cyclic nucleotide-binding protein OS=Burkholderia cenocepacia (strain AU 1054) GN=Bcen_4631 PE=4 SV=1	tr|Q1BLJ4|Q1BLJ4_BURCA	46 kDa	27	35	28	24	0	0
Thiamine pyrophosphate enzyme-like TPP-binding protein OS=Burkholderia cenocepacia (strain AU 1054) GN=Bcen_4246 PE=4 SV=1	tr|Q1BMM3|Q1BMM3_BURCA	42 kDa	27	35	31	49	21	16
Aromatic amino acid:proton symporter, AAT family OS=Burkholderia cenocepacia (strain AU 1054) GN=Bcen_4018 PE=4 SV=1	tr|Q1BN98|Q1BN98_BURCA	50 kDa	27	67	0	0	14	39
Recombination-associated protein RdgC OS=Burkholderia cenocepacia (strain AU 1054) GN=rdgC PE=3 SV=1	tr|Q1BNH6|Q1BNH6_BURCA	35 kDa	27	34	47	61	42	21
Uncharacterized membrane-anchored protein OS=Burkholderia cenocepacia (strain AU 1054) GN=Bcen_3042 PE=4 SV=1	tr|Q1BR17|Q1BR17_BURCA	36 kDa	27	24	16	12	24	16
Uncharacterized protein OS=Burkholderia cenocepacia (strain AU 1054) GN=Bcen_2618 PE=4 SV=1	tr|Q1BS89|Q1BS89_BURCA	34 kDa	27	35	27	43	44	45
Kef-type potassium/proton antiporter, CPA2 family OS=Burkholderia cenocepacia (strain AU 1054) GN=Bcen_2171 PE=4 SV=1	tr|Q1BTI3|Q1BTI3_BURCA	73 kDa	27	50	2	15	17	26
Formyltetrahydrofolate deformylase OS=Burkholderia cenocepacia (strain AU 1054) GN=Bcen_2167 PE=4 SV=1	tr|Q1BTI7|Q1BTI7_BURCA	33 kDa	27	34	44	38	31	26
Uncharacterized conserved protein UCP030820 OS=Burkholderia cenocepacia (strain AU 1054) GN=Bcen_1863 PE=4 SV=1	tr|Q1BUD9|Q1BUD9_BURCA	20 kDa	27	26	18	12	25	15
Amino acid ABC transporter substrate-binding protein, PAAT family OS=Burkholderia cenocepacia (strain AU 1054) GN=Bcen_1792 PE=3 SV=1	tr|Q1BUL0|Q1BUL0_BURCA	28 kDa	27	26	11	15	6	6
3-ketoacyl-CoA thiolase OS=Burkholderia cenocepacia (strain AU 1054) GN=Bcen_1553 PE=3 SV=1	tr|Q1BV97|Q1BV97_BURCA	41 kDa	27	30	20	16	47	41
Sigma54 specific transcriptional regulator, Fis family OS=Burkholderia cenocepacia (strain AU 1054) GN=Bcen_1049 PE=4 SV=1	tr|Q1BWP9|Q1BWP9_BURCA	52 kDa	27	28	18	13	2	5
Uncharacterized protein OS=Burkholderia cenocepacia (strain AU 1054) GN=Bcen_0900 PE=4 SV=1	tr|Q1BX46|Q1BX46_BURCA	69 kDa	27	25	4	15	0	3
Aldose 1-epimerase OS=Burkholderia cenocepacia (strain AU 1054) GN=Bcen_0837 PE=4 SV=1	tr|Q1BXA9|Q1BXA9_BURCA	34 kDa	27	19	7	3	9	7
Prephenate dehydrogenase OS=Burkholderia cenocepacia (strain AU 1054) GN=Bcen_0565 PE=4 SV=1	tr|Q1BY29|Q1BY29_BURCA	34 kDa	27	29	27	39	15	22
Uncharacterized protein OS=Burkholderia cenocepacia (strain AU 1054) GN=Bcen_0416 PE=4 SV=1	tr|Q1BYH7|Q1BYH7_BURCA	33 kDa	27	21	29	34	41	22
Biotin carboxyl carrier protein OS=Burkholderia cenocepacia (strain AU 1054) GN=Bcen_0122 PE=4 SV=1	tr|Q1BZB9|Q1BZB9_BURCA	16 kDa	27	28	19	22	14	8
UDP-N-acetylmuramoyl-tripeptide--D-alanyl-D-alanine ligase OS=Burkholderia cenocepacia (strain AU 1054) GN=Bcen_0073 PE=3 SV=1	tr|Q1BZG7|Q1BZG7_BURCA	48 kDa	27	44	30	32	26	16
tRNA (guanine-N(1)-)-methyltransferase OS=Burkholderia cenocepacia (strain AU 1054) GN=trmD PE=3 SV=1	sp|Q1BY02|TRMD_BURCA	29 kDa	26	16	24	34	10	6
TatD-related deoxyribonuclease OS=Burkholderia cenocepacia (strain AU 1054) GN=Bcen_6188 PE=4 SV=1	tr|Q1BH53|Q1BH53_BURCA	29 kDa	26	25	12	17	16	22
50S ribosomal protein L3 glutamine methyltransferase OS=Burkholderia cenocepacia (strain AU 1054) GN=prmB PE=3 SV=1	tr|Q1BHJ6|Q1BHJ6_BURCA	33 kDa	26	21	47	40	28	17
Exonuclease RecJ OS=Burkholderia cenocepacia (strain AU 1054) GN=Bcen_5961 PE=4 SV=1	tr|Q1BHS9|Q1BHS9_BURCA	61 kDa	26	33	38	32	26	26
Exodeoxyribonuclease III OS=Burkholderia cenocepacia (strain AU 1054) GN=Bcen_5932 PE=4 SV=1	tr|Q1BHV8|Q1BHV8_BURCA	30 kDa	26	38	12	11	23	23
Formimidoylglutamate deiminase OS=Burkholderia cenocepacia (strain AU 1054) GN=Bcen_5910 PE=4 SV=1	tr|Q1BHY0|Q1BHY0_BURCA	50 kDa	26	32	4	5	28	26
Hemin-degrading OS=Burkholderia cenocepacia (strain AU 1054) GN=Bcen_5430 PE=4 SV=1	tr|Q1BJA2|Q1BJA2_BURCA	40 kDa	26	26	0	0	48	31
Toluene tolerance OS=Burkholderia cenocepacia (strain AU 1054) GN=Bcen_5184 PE=4 SV=1	tr|Q1BJZ7|Q1BJZ7_BURCA	21 kDa	26	21	36	34	11	11
TonB-dependent siderophore receptor OS=Burkholderia cenocepacia (strain AU 1054) GN=Bcen_4689 PE=3 SV=1	tr|Q1BLD6|Q1BLD6_BURCA	80 kDa	26	27	69	50	81	84
Sulfurtransferase OS=Burkholderia cenocepacia (strain AU 1054) GN=Bcen_4490 PE=4 SV=1	tr|Q1BLY3|Q1BLY3_BURCA	30 kDa	26	34	14	22	14	17
NAD-dependent epimerase/dehydratase OS=Burkholderia cenocepacia (strain AU 1054) GN=Bcen_3207 PE=4 SV=1	tr|Q1BQK3|Q1BQK3_BURCA	34 kDa	26	22	48	49	5	8
Rhs element Vgr protein OS=Burkholderia cenocepacia (strain AU 1054) GN=Bcen_2630 PE=4 SV=1	tr|Q1BS77|Q1BS77_BURCA	93 kDa	26	33	8	3	17	13
Aminoglycoside phosphotransferase OS=Burkholderia cenocepacia (strain AU 1054) GN=Bcen_2100 PE=4 SV=1	tr|Q1BTQ4|Q1BTQ4_BURCA	39 kDa	26	25	44	55	13	9
Cold-shock DNA-binding protein family OS=Burkholderia cenocepacia (strain AU 1054) GN=Bcen_1909 PE=4 SV=1	tr|Q1BU93|Q1BU93_BURCA	7 kDa	26	17	9	5	15	7
Uncharacterized protein OS=Burkholderia cenocepacia (strain AU 1054) GN=Bcen_1829 PE=4 SV=1	tr|Q1BUH3|Q1BUH3_BURCA	8 kDa	26	20	17	13	5	3
Transcriptional regulator, TetR family OS=Burkholderia cenocepacia (strain AU 1054) GN=Bcen_1661 PE=4 SV=1	tr|Q1BUZ0|Q1BUZ0_BURCA	30 kDa	26	28	31	31	22	30
Short-chain dehydrogenase/reductase SDR OS=Burkholderia cenocepacia (strain AU 1054) GN=Bcen_1315 PE=3 SV=1	tr|Q1BVY4|Q1BVY4_BURCA	27 kDa	26	24	8	9	60	56
3-oxoacid CoA-transferase, subunit A OS=Burkholderia cenocepacia (strain AU 1054) GN=Bcen_0983 PE=4 SV=1	tr|Q1BWW3|Q1BWW3_BURCA	25 kDa	26	30	11	11	51	55
NAD-dependent epimerase/dehydratase OS=Burkholderia cenocepacia (strain AU 1054) GN=Bcen_0726 PE=4 SV=1	tr|Q1BXL9|Q1BXL9_BURCA	22 kDa	26	20	13	13	7	3
Secretion protein HlyD OS=Burkholderia cenocepacia (strain AU 1054) GN=Bcen_0719 PE=4 SV=1	tr|Q1BXM6|Q1BXM6_BURCA	48 kDa	26	36	25	42	55	68
DNA repair protein RecN OS=Burkholderia cenocepacia (strain AU 1054) GN=Bcen_0259 PE=3 SV=1	tr|Q1BYY2|Q1BYY2_BURCA	59 kDa	26	27	16	23	3	11
Catalase-peroxidase 2 OS=Burkholderia cenocepacia (strain AU 1054) GN=katG2 PE=3 SV=1	sp|Q1BQP0|KATG2_BURCA	80 kDa	25	26	48	55	63	86
Phosphopantetheine adenylyltransferase OS=Burkholderia cenocepacia (strain AU 1054) GN=coaD PE=3 SV=1	sp|Q1BTG1|COAD_BURCA	18 kDa	25	27	26	22	58	48
ATP-dependent Clp protease adapter protein ClpS OS=Burkholderia cenocepacia (strain AU 1054) GN=clpS PE=3 SV=1	sp|Q1BU94|CLPS_BURCA	12 kDa	25	17	3	2	3	3
Polyhydroxyalkonate synthesis repressor, PhaR OS=Burkholderia cenocepacia (strain AU 1054) GN=Bcen_6291 PE=4 SV=1	tr|Q1BGV1|Q1BGV1_BURCA	22 kDa	25	26	26	26	46	38
Glycosyl transferase, family 39 OS=Burkholderia cenocepacia (strain AU 1054) GN=Bcen_6222 PE=4 SV=1	tr|Q1BH19|Q1BH19_BURCA	63 kDa	25	50	4	16	8	13
Uncharacterized protein OS=Burkholderia cenocepacia (strain AU 1054) GN=Bcen_5874 PE=4 SV=1	tr|Q1BI16|Q1BI16_BURCA	19 kDa	25	25	34	41	23	14
Cold-shock DNA-binding domain protein OS=Burkholderia cenocepacia (strain AU 1054) GN=Bcen_5524 PE=4 SV=1	tr|Q1BJ09|Q1BJ09_BURCA	7 kDa	25	20	12	7	3	2
Uncharacterized protein OS=Burkholderia cenocepacia (strain AU 1054) GN=Bcen_5337 PE=4 SV=1	tr|Q1BJJ4|Q1BJJ4_BURCA	21 kDa	25	22	40	37	5	7
NADH dehydrogenase OS=Burkholderia cenocepacia (strain AU 1054) GN=Bcen_4492 PE=4 SV=1	tr|Q1BLY1|Q1BLY1_BURCA	48 kDa	25	27	2	2	15	24
Twin-arginine translocation pathway signal OS=Burkholderia cenocepacia (strain AU 1054) GN=Bcen_3946 PE=4 SV=1	tr|Q1BNH0|Q1BNH0_BURCA	104 kDa	25	25	11	17	5	10
Alcohol dehydrogenase GroES-like protein OS=Burkholderia cenocepacia (strain AU 1054) GN=Bcen_3928 PE=3 SV=1	tr|Q1BNI8|Q1BNI8_BURCA	36 kDa	25	28	10	18	46	53
Phenylacetate-coenzyme A ligase OS=Burkholderia cenocepacia (strain AU 1054) GN=Bcen_3839 PE=3 SV=1	tr|Q1BNS4|Q1BNS4_BURCA	48 kDa	25	25	0	2	32	23
PAAR OS=Burkholderia cenocepacia (strain AU 1054) GN=Bcen_3344 PE=4 SV=1	tr|Q1BQ66|Q1BQ66_BURCA	165 kDa	25	24	0	0	46	75
Rhs element Vgr protein OS=Burkholderia cenocepacia (strain AU 1054) GN=Bcen_3342 PE=4 SV=1	tr|Q1BQ68|Q1BQ68_BURCA	77 kDa	25	27	6	8	33	62
MCP methyltransferase, CheR-type OS=Burkholderia cenocepacia (strain AU 1054) GN=Bcen_2848 PE=4 SV=1	tr|Q1BRL0|Q1BRL0_BURCA	36 kDa	25	30	20	21	0	2
Phenylacetic acid degradation B OS=Burkholderia cenocepacia (strain AU 1054) GN=Bcen_2777 PE=4 SV=1	tr|Q1BRT0|Q1BRT0_BURCA	11 kDa	25	21	6	0	17	17
Uncharacterized protein OS=Burkholderia cenocepacia (strain AU 1054) GN=Bcen_2503 PE=4 SV=1	tr|Q1BSK3|Q1BSK3_BURCA	17 kDa	25	29	18	20	30	28
Uncharacterized protein OS=Burkholderia cenocepacia (strain AU 1054) GN=Bcen_2226 PE=4 SV=1	tr|Q1BTC8|Q1BTC8_BURCA	23 kDa	25	18	40	51	27	23
3-oxoacyl-[acyl-carrier-protein] reductase OS=Burkholderia cenocepacia (strain AU 1054) GN=Bcen_2157 PE=3 SV=1	tr|Q1BTJ7|Q1BTJ7_BURCA	28 kDa	25	27	7	11	48	45
Amino acid aldolase or racemase-like protein OS=Burkholderia cenocepacia (strain AU 1054) GN=Bcen_2130 PE=4 SV=1	tr|Q1BTM4|Q1BTM4_BURCA	46 kDa	25	32	14	9	29	41
Uncharacterized protein OS=Burkholderia cenocepacia (strain AU 1054) GN=Bcen_2021 PE=4 SV=1	tr|Q1BTY3|Q1BTY3_BURCA	7 kDa	25	24	8	10	3	2
Diguanylate cyclase/phosphodiesterase with PAS/PAC sensor(S) OS=Burkholderia cenocepacia (strain AU 1054) GN=Bcen_0710 PE=4 SV=1	tr|Q1BXN5|Q1BXN5_BURCA	67 kDa	25	36	0	7	2	0
Amino acid ABC transporter membrane protein 2, PAAT family OS=Burkholderia cenocepacia (strain AU 1054) GN=Bcen_0697 PE=3 SV=1	tr|Q1BXP8|Q1BXP8_BURCA	26 kDa	25	20	0	0	15	16
Beta-hexosaminidase OS=Burkholderia cenocepacia (strain AU 1054) GN=nagZ PE=3 SV=1	tr|Q1BXT6|Q1BXT6_BURCA	37 kDa	25	29	27	20	42	36
Phosphoribosyltransferase OS=Burkholderia cenocepacia (strain AU 1054) GN=Bcen_0107 PE=4 SV=1	tr|Q1BZD4|Q1BZD4_BURCA	20 kDa	25	29	15	19	13	18
3-deoxy-manno-octulosonate cytidylyltransferase OS=Burkholderia cenocepacia (strain AU 1054) GN=kdsB PE=3 SV=1	sp|Q1BU67|KDSB_BURCA	28 kDa	24	22	8	12	12	10
Prolipoprotein diacylglyceryl transferase OS=Burkholderia cenocepacia (strain AU 1054) GN=lgt PE=3 SV=1	sp|Q1BUF3|LGT_BURCA	33 kDa	24	23	14	9	16	16
Succinylglutamate desuccinylase OS=Burkholderia cenocepacia (strain AU 1054) GN=astE PE=3 SV=1	sp|Q1BXN9|ASTE_BURCA	36 kDa	24	25	19	16	3	0
Oligoribonuclease OS=Burkholderia cenocepacia (strain AU 1054) GN=orn PE=3 SV=1	sp|Q1BXZ5|ORN_BURCA	23 kDa	24	23	3	8	11	11
TonB-dependent siderophore receptor OS=Burkholderia cenocepacia (strain AU 1054) GN=Bcen_6494 PE=3 SV=1	tr|Q1BGA1|Q1BGA1_BURCA	76 kDa	24	15	6	2	8	13
Acetylornithine deacetylase OS=Burkholderia cenocepacia (strain AU 1054) GN=Bcen_6134 PE=4 SV=1	tr|Q1BHA7|Q1BHA7_BURCA	44 kDa	24	35	17	11	38	42
Two component transcriptional regulator, LuxR family OS=Burkholderia cenocepacia (strain AU 1054) GN=Bcen_5938 PE=4 SV=1	tr|Q1BHV2|Q1BHV2_BURCA	24 kDa	24	22	27	29	39	26
Rhs element Vgr protein OS=Burkholderia cenocepacia (strain AU 1054) GN=Bcen_5128 PE=4 SV=1	tr|Q1BK53|Q1BK53_BURCA	90 kDa	24	30	0	0	0	3
Peptidylprolyl isomerase OS=Burkholderia cenocepacia (strain AU 1054) GN=Bcen_5073 PE=4 SV=1	tr|Q1BKA8|Q1BKA8_BURCA	29 kDa	24	26	56	69	73	33
Catechol 1,2-dioxygenase OS=Burkholderia cenocepacia (strain AU 1054) GN=Bcen_4594 PE=4 SV=1	tr|Q1BLN0|Q1BLN0_BURCA	33 kDa	24	18	0	0	119	78
Cyclohexadienyl dehydratase OS=Burkholderia cenocepacia (strain AU 1054) GN=Bcen_2945 PE=3 SV=1	tr|Q1BRB4|Q1BRB4_BURCA	29 kDa	24	15	6	2	27	21
Cytochrome c assembly protein OS=Burkholderia cenocepacia (strain AU 1054) GN=Bcen_2725 PE=4 SV=1	tr|Q1BRY2|Q1BRY2_BURCA	44 kDa	24	35	15	21	22	12
Amino acid/polyamine/organocation transporter, APC superfamily OS=Burkholderia cenocepacia (strain AU 1054) GN=Bcen_2442 PE=4 SV=1	tr|Q1BSR4|Q1BSR4_BURCA	50 kDa	24	32	7	16	12	15
FlgN OS=Burkholderia cenocepacia (strain AU 1054) GN=Bcen_2414 PE=4 SV=1	tr|Q1BSU2|Q1BSU2_BURCA	16 kDa	24	26	31	27	3	3
Short-chain dehydrogenase/reductase SDR OS=Burkholderia cenocepacia (strain AU 1054) GN=Bcen_2314 PE=4 SV=1	tr|Q1BT40|Q1BT40_BURCA	24 kDa	24	19	34	37	29	19
Glycosyl transferase, family 3 OS=Burkholderia cenocepacia (strain AU 1054) GN=Bcen_2197 PE=4 SV=1	tr|Q1BTF7|Q1BTF7_BURCA	35 kDa	24	27	13	11	22	29
D,D-heptose 1,7-bisphosphate phosphatase OS=Burkholderia cenocepacia (strain AU 1054) GN=Bcen_2091 PE=3 SV=1	tr|Q1BTR3|Q1BTR3_BURCA	20 kDa	24	19	10	17	4	3
Lipopolysaccharide heptosyltransferase II OS=Burkholderia cenocepacia (strain AU 1054) GN=Bcen_2022 PE=4 SV=1	tr|Q1BTY2|Q1BTY2_BURCA	38 kDa	24	26	56	40	32	24
Uncharacterized protein OS=Burkholderia cenocepacia (strain AU 1054) GN=Bcen_1846 PE=4 SV=1	tr|Q1BUF6|Q1BUF6_BURCA	11 kDa	24	17	24	18	14	9
Cytochrome c, class I OS=Burkholderia cenocepacia (strain AU 1054) GN=Bcen_1718 PE=4 SV=1	tr|Q1BUT3|Q1BUT3_BURCA	13 kDa	24	34	14	8	0	0
Glycoside hydrolase 15-related protein OS=Burkholderia cenocepacia (strain AU 1054) GN=Bcen_1711 PE=4 SV=1	tr|Q1BUU0|Q1BUU0_BURCA	68 kDa	24	19	12	12	58	60
Short-chain dehydrogenase/reductase SDR OS=Burkholderia cenocepacia (strain AU 1054) GN=Bcen_1600 PE=3 SV=1	tr|Q1BV50|Q1BV50_BURCA	26 kDa	24	17	2	3	77	58
AFG1-like ATPase OS=Burkholderia cenocepacia (strain AU 1054) GN=Bcen_1031 PE=4 SV=1	tr|Q1BWR7|Q1BWR7_BURCA	42 kDa	24	15	28	28	5	2
tRNA pseudouridine synthase B OS=Burkholderia cenocepacia (strain AU 1054) GN=truB PE=3 SV=1	tr|Q1BWS5|Q1BWS5_BURCA	33 kDa	24	26	43	40	8	4
Phospholipid/glycerol acyltransferase OS=Burkholderia cenocepacia (strain AU 1054) GN=Bcen_0891 PE=4 SV=1	tr|Q1BX55|Q1BX55_BURCA	23 kDa	24	20	20	19	6	8
Ribonuclease H OS=Burkholderia cenocepacia (strain AU 1054) GN=rnhA PE=3 SV=1	tr|Q1BXE1|Q1BXE1_BURCA	16 kDa	24	29	39	28	11	11
Recombination protein MgsA OS=Burkholderia cenocepacia (strain AU 1054) GN=Bcen_0498 PE=4 SV=1	tr|Q1BY95|Q1BY95_BURCA	48 kDa	24	32	23	25	16	13
YceI OS=Burkholderia cenocepacia (strain AU 1054) GN=Bcen_0231 PE=4 SV=1	tr|Q1BZ10|Q1BZ10_BURCA	20 kDa	24	29	4	9	10	17
General secretion pathway L OS=Burkholderia cenocepacia (strain AU 1054) GN=Bcen_0017 PE=4 SV=1	tr|Q1BZM2|Q1BZM2_BURCA	48 kDa	24	34	26	42	43	33
Dual-specificity RNA methyltransferase RlmN OS=Burkholderia cenocepacia (strain AU 1054) GN=rlmN PE=3 SV=1	sp|Q1BGX6|RLMN_BURCA	41 kDa	23	15	40	39	7	3
L-threonine 3-dehydrogenase OS=Burkholderia cenocepacia (strain AU 1054) GN=tdh PE=3 SV=1	sp|Q1BK24|TDH_BURCA	37 kDa	23	28	11	7	18	20
Ribosome-binding factor A OS=Burkholderia cenocepacia (strain AU 1054) GN=rbfA PE=3 SV=1	sp|Q1BWS6|RBFA_BURCA	15 kDa	23	21	41	49	13	11
Methionine import ATP-binding protein MetN 1 OS=Burkholderia cenocepacia (strain AU 1054) GN=metN1 PE=3 SV=2	sp|Q1BY14|METN1_BURCA	37 kDa	23	27	43	39	20	18
Transcriptional repressor NrdR OS=Burkholderia cenocepacia (strain AU 1054) GN=nrdR PE=3 SV=1	sp|Q1BYR9|NRDR_BURCA	18 kDa	23	18	15	16	10	8
Putative glutamate--cysteine ligase 2 OS=Burkholderia cenocepacia (strain AU 1054) GN=Bcen_0001 PE=3 SV=1	sp|Q1BZN8|GCS2_BURCA	42 kDa	23	26	23	21	30	29
Methyl-accepting chemotaxis sensory transducer OS=Burkholderia cenocepacia (strain AU 1054) GN=Bcen_6464 PE=4 SV=1	tr|Q1BGD0|Q1BGD0_BURCA	55 kDa	23	34	26	17	3	5
VacJ-like lipoprotein OS=Burkholderia cenocepacia (strain AU 1054) GN=Bcen_5182 PE=4 SV=1	tr|Q1BJZ9|Q1BJZ9_BURCA	35 kDa	23	24	70	52	48	41
Aspartate ammonia-lyase OS=Burkholderia cenocepacia (strain AU 1054) GN=Bcen_4302 PE=4 SV=1	tr|Q1BMG7|Q1BMG7_BURCA	50 kDa	23	25	17	25	0	0
2OG-Fe(II) oxygenase OS=Burkholderia cenocepacia (strain AU 1054) GN=Bcen_4242 PE=4 SV=1	tr|Q1BMM7|Q1BMM7_BURCA	30 kDa	23	26	38	40	41	39
Beta-lactamase OS=Burkholderia cenocepacia (strain AU 1054) GN=Bcen_3438 PE=3 SV=1	tr|Q1BPX3|Q1BPX3_BURCA	32 kDa	23	20	20	22	25	27
Uncharacterized protein OS=Burkholderia cenocepacia (strain AU 1054) GN=Bcen_2872 PE=4 SV=1	tr|Q1BRI7|Q1BRI7_BURCA	34 kDa	23	22	39	39	0	3
OmpW OS=Burkholderia cenocepacia (strain AU 1054) GN=Bcen_2707 PE=4 SV=1	tr|Q1BS00|Q1BS00_BURCA	26 kDa	23	13	8	7	32	35
Uncharacterized protein OS=Burkholderia cenocepacia (strain AU 1054) GN=Bcen_2692 PE=4 SV=1	tr|Q1BS15|Q1BS15_BURCA	27 kDa	23	30	8	17	35	34
Membrane protein OS=Burkholderia cenocepacia (strain AU 1054) GN=Bcen_2673 PE=4 SV=1	tr|Q1BS34|Q1BS34_BURCA	15 kDa	23	25	9	12	27	36
Enoyl-CoA hydratase OS=Burkholderia cenocepacia (strain AU 1054) GN=Bcen_2564 PE=3 SV=1	tr|Q1BSE2|Q1BSE2_BURCA	28 kDa	23	23	0	0	26	25
Ribosomal RNA small subunit methyltransferase B OS=Burkholderia cenocepacia (strain AU 1054) GN=Bcen_2509 PE=4 SV=1	tr|Q1BSJ7|Q1BSJ7_BURCA	50 kDa	23	36	75	57	36	31
Histidinol-phosphate aminotransferase OS=Burkholderia cenocepacia (strain AU 1054) GN=hisC PE=3 SV=1	tr|Q1BTG3|Q1BTG3_BURCA	39 kDa	23	13	6	8	11	15
Periplasmic solute binding protein OS=Burkholderia cenocepacia (strain AU 1054) GN=Bcen_1990 PE=4 SV=1	tr|Q1BU14|Q1BU14_BURCA	32 kDa	23	20	18	21	23	11
Transcriptional regulator, AsnC family OS=Burkholderia cenocepacia (strain AU 1054) GN=Bcen_1965 PE=4 SV=1	tr|Q1BU37|Q1BU37_BURCA	19 kDa	23	18	14	16	13	17
Formyltetrahydrofolate-dependent phosphoribosylglycinamide formyltransferase OS=Burkholderia cenocepacia (strain AU 1054) GN=Bcen_1899 PE=4 SV=1	tr|Q1BUA3|Q1BUA3_BURCA	24 kDa	23	18	14	11	18	13
Peptidyl-prolyl cis-trans isomerase OS=Burkholderia cenocepacia (strain AU 1054) GN=Bcen_1889 PE=4 SV=1	tr|Q1BUB3|Q1BUB3_BURCA	16 kDa	23	17	20	15	9	9
Endoribonuclease L-PSP OS=Burkholderia cenocepacia (strain AU 1054) GN=Bcen_1740 PE=4 SV=1	tr|Q1BUR2|Q1BUR2_BURCA	16 kDa	23	23	3	3	12	10
ATPase AAA-2 OS=Burkholderia cenocepacia (strain AU 1054) GN=Bcen_1418 PE=4 SV=1	tr|Q1BVN1|Q1BVN1_BURCA	66 kDa	23	29	27	45	36	44
Endoribonuclease L-PSP OS=Burkholderia cenocepacia (strain AU 1054) GN=Bcen_0990 PE=4 SV=1	tr|Q1BWV6|Q1BWV6_BURCA	13 kDa	23	17	9	5	2	4
DNA polymerase III, epsilon subunit OS=Burkholderia cenocepacia (strain AU 1054) GN=Bcen_0803 PE=4 SV=1	tr|Q1BXE2|Q1BXE2_BURCA	26 kDa	23	24	32	30	7	5
Arginine succinyltransferase OS=Burkholderia cenocepacia (strain AU 1054) GN=Bcen_0703 PE=4 SV=1	tr|Q1BXP2|Q1BXP2_BURCA	38 kDa	23	14	14	14	11	19
Transcriptional regulator, GntR family OS=Burkholderia cenocepacia (strain AU 1054) GN=Bcen_0685 PE=4 SV=1	tr|Q1BXR0|Q1BXR0_BURCA	27 kDa	23	22	28	38	39	32
Methionine aminopeptidase OS=Burkholderia cenocepacia (strain AU 1054) GN=map PE=3 SV=1	tr|Q1BXS5|Q1BXS5_BURCA	29 kDa	23	28	10	9	10	12
Binding-protein-dependent transport systems inner membrane component OS=Burkholderia cenocepacia (strain AU 1054) GN=Bcen_0581 PE=3 SV=1	tr|Q1BY13|Q1BY13_BURCA	23 kDa	23	21	13	11	18	24
Rhamnosyltransferase OS=Burkholderia cenocepacia (strain AU 1054) GN=Bcen_0393 PE=4 SV=1	tr|Q1BYK0|Q1BYK0_BURCA	32 kDa	23	20	8	10	3	8
Xanthine dehydrogenase, molybdenum binding subunit apoprotein OS=Burkholderia cenocepacia (strain AU 1054) GN=Bcen_0349 PE=4 SV=1	tr|Q1BYP4|Q1BYP4_BURCA	85 kDa	23	12	4	0	25	28
Aminotransferase, class V OS=Burkholderia cenocepacia (strain AU 1054) GN=Bcen_0344 PE=3 SV=1	tr|Q1BYP9|Q1BYP9_BURCA	43 kDa	23	27	8	9	18	32
Fumarylacetoacetate hydrolase OS=Burkholderia cenocepacia (strain AU 1054) GN=Bcen_0338 PE=4 SV=1	tr|Q1BYQ5|Q1BYQ5_BURCA	47 kDa	23	23	5	2	41	60
Cell division and transport-associated protein TolA OS=Burkholderia cenocepacia (strain AU 1054) GN=Bcen_0318 PE=4 SV=1	tr|Q1BYS5|Q1BYS5_BURCA	37 kDa	23	28	28	37	17	11
Uncharacterized protein OS=Burkholderia cenocepacia (strain AU 1054) GN=Bcen_0226 PE=4 SV=1	tr|Q1BZ15|Q1BZ15_BURCA	24 kDa	23	12	30	33	55	39
CinA-like protein OS=Burkholderia cenocepacia (strain AU 1054) GN=Bcen_0145 PE=4 SV=1	tr|Q1BZ96|Q1BZ96_BURCA	18 kDa	23	16	6	7	4	6
Thymidylate kinase OS=Burkholderia cenocepacia (strain AU 1054) GN=tmk PE=3 SV=1	sp|Q1BH55|KTHY_BURCA	23 kDa	22	20	24	18	13	12
Large-conductance mechanosensitive channel OS=Burkholderia cenocepacia (strain AU 1054) GN=mscL PE=3 SV=1	sp|Q1BHB3|MSCL_BURCA	15 kDa	22	14	23	16	18	24
Probable malate:quinone oxidoreductase OS=Burkholderia cenocepacia (strain AU 1054) GN=mqo PE=3 SV=1	sp|Q1BKI8|MQO_BURCA	61 kDa	22	29	35	31	4	0
Translation initiation factor IF-1 1 OS=Burkholderia cenocepacia (strain AU 1054) GN=infA1 PE=3 SV=1	sp|Q1BRW9|IF11_BURCA	8 kDa	22	42	36	18	15	15
Phosphoribosyl-ATP pyrophosphatase OS=Burkholderia cenocepacia (strain AU 1054) GN=hisE PE=3 SV=1	sp|Q1BS33|HIS2_BURCA	13 kDa	22	18	21	15	3	3
Protoheme IX farnesyltransferase OS=Burkholderia cenocepacia (strain AU 1054) GN=ctaB PE=3 SV=1	sp|Q1BTD0|COXX_BURCA	33 kDa	22	16	6	13	5	21
3-octaprenyl-4-hydroxybenzoate carboxy-lyase OS=Burkholderia cenocepacia (strain AU 1054) GN=ubiD PE=3 SV=2	sp|Q1BYC0|UBID_BURCA	57 kDa	22	31	51	31	18	25
S-adenosylmethionine:tRNA ribosyltransferase-isomerase OS=Burkholderia cenocepacia (strain AU 1054) GN=queA PE=3 SV=1	sp|Q1BZ02|QUEA_BURCA	39 kDa	22	25	7	6	4	2
Phospho-N-acetylmuramoyl-pentapeptide-transferase OS=Burkholderia cenocepacia (strain AU 1054) GN=mraY PE=3 SV=1	sp|Q1BZG6|MRAY_BURCA	43 kDa	22	38	2	4	17	23
Uncharacterized protein OS=Burkholderia cenocepacia (strain AU 1054) GN=Bcen_6352 PE=4 SV=1	tr|Q1BGP0|Q1BGP0_BURCA	16 kDa	22	15	3	4	3	5
Uncharacterized protein OS=Burkholderia cenocepacia (strain AU 1054) GN=Bcen_6263 PE=4 SV=1	tr|Q1BGX8|Q1BGX8_BURCA	25 kDa	22	18	24	31	36	33
Polysaccharide deacetylase OS=Burkholderia cenocepacia (strain AU 1054) GN=Bcen_6216 PE=4 SV=1	tr|Q1BH25|Q1BH25_BURCA	33 kDa	22	20	24	34	25	15
DNA repair protein radA OS=Burkholderia cenocepacia (strain AU 1054) GN=Bcen_6039 PE=3 SV=1	tr|Q1BHK1|Q1BHK1_BURCA	49 kDa	22	29	24	19	2	10
Aldo/keto reductase OS=Burkholderia cenocepacia (strain AU 1054) GN=Bcen_5706 PE=4 SV=1	tr|Q1BII0|Q1BII0_BURCA	37 kDa	22	17	20	17	8	8
Citrate transporter OS=Burkholderia cenocepacia (strain AU 1054) GN=Bcen_5331 PE=4 SV=1	tr|Q1BJK0|Q1BJK0_BURCA	49 kDa	22	21	0	5	30	32
Uncharacterized protein OS=Burkholderia cenocepacia (strain AU 1054) GN=Bcen_5125 PE=4 SV=1	tr|Q1BK56|Q1BK56_BURCA	64 kDa	22	27	44	36	5	21
Glucose-methanol-choline oxidoreductase OS=Burkholderia cenocepacia (strain AU 1054) GN=Bcen_4142 PE=4 SV=1	tr|Q1BMX4|Q1BMX4_BURCA	65 kDa	22	47	40	53	93	125
ABC transporter related OS=Burkholderia cenocepacia (strain AU 1054) GN=Bcen_4124 PE=3 SV=1	tr|Q1BMZ2|Q1BMZ2_BURCA	39 kDa	22	23	19	22	6	5
Transcriptional regulator, MerR family OS=Burkholderia cenocepacia (strain AU 1054) GN=Bcen_3698 PE=4 SV=1	tr|Q1BP65|Q1BP65_BURCA	31 kDa	22	29	35	36	29	18
Isochorismate pyruvate-lyase involved in salicylic acid biosynthesis OS=Burkholderia cenocepacia (strain AU 1054) GN=Bcen_3365 PE=4 SV=1	tr|Q1BQ45|Q1BQ45_BURCA	11 kDa	22	17	16	14	48	28
Enoyl-CoA hydratase/isomerase OS=Burkholderia cenocepacia (strain AU 1054) GN=Bcen_3129 PE=4 SV=1	tr|Q1BQT0|Q1BQT0_BURCA	28 kDa	22	28	0	0	37	77
Aldehyde dehydrogenase (NAD+) OS=Burkholderia cenocepacia (strain AU 1054) GN=Bcen_2921 PE=3 SV=1	tr|Q1BRD8|Q1BRD8_BURCA	61 kDa	22	25	13	9	170	165
Uncharacterized protein OS=Burkholderia cenocepacia (strain AU 1054) GN=Bcen_2651 PE=4 SV=1	tr|Q1BS56|Q1BS56_BURCA	23 kDa	22	27	8	10	116	90
Nitroreductase OS=Burkholderia cenocepacia (strain AU 1054) GN=Bcen_2604 PE=4 SV=1	tr|Q1BSA3|Q1BSA3_BURCA	22 kDa	22	18	33	28	59	41
MltA OS=Burkholderia cenocepacia (strain AU 1054) GN=Bcen_2567 PE=4 SV=1	tr|Q1BSD9|Q1BSD9_BURCA	44 kDa	22	24	42	41	18	21
Histidine kinase OS=Burkholderia cenocepacia (strain AU 1054) GN=Bcen_2507 PE=4 SV=1	tr|Q1BSJ9|Q1BSJ9_BURCA	87 kDa	22	19	31	16	15	16
Cell elongation-specific peptidoglycan D,D-transpeptidase OS=Burkholderia cenocepacia (strain AU 1054) GN=Bcen_2499 PE=4 SV=1	tr|Q1BSK7|Q1BSK7_BURCA	83 kDa	22	21	58	36	2	7
Uncharacterized protein OS=Burkholderia cenocepacia (strain AU 1054) GN=Bcen_2492 PE=4 SV=1	tr|Q1BSL4|Q1BSL4_BURCA	32 kDa	22	23	24	22	66	66
RfaE bifunctional protein, domain II OS=Burkholderia cenocepacia (strain AU 1054) GN=Bcen_2293 PE=4 SV=1	tr|Q1BT61|Q1BT61_BURCA	17 kDa	22	20	9	10	8	11
Short chain enoyl-CoA hydratase / Enoyl-CoA hydratase OS=Burkholderia cenocepacia (strain AU 1054) GN=Bcen_2106 PE=4 SV=1	tr|Q1BTP8|Q1BTP8_BURCA	27 kDa	22	16	6	8	25	18
MIP family channel protein OS=Burkholderia cenocepacia (strain AU 1054) GN=Bcen_2068 PE=3 SV=1	tr|Q1BTT6|Q1BTT6_BURCA	25 kDa	22	23	35	32	25	6
Carboxylesterase OS=Burkholderia cenocepacia (strain AU 1054) GN=Bcen_1993 PE=4 SV=1	tr|Q1BU11|Q1BU11_BURCA	30 kDa	22	21	8	9	27	22
Multicopper oxidase, type 3 OS=Burkholderia cenocepacia (strain AU 1054) GN=Bcen_1910 PE=4 SV=1	tr|Q1BU92|Q1BU92_BURCA	58 kDa	22	32	11	15	25	22
Polypeptide-transport-associated, ShlB-type OS=Burkholderia cenocepacia (strain AU 1054) GN=Bcen_1034 PE=4 SV=1	tr|Q1BWR4|Q1BWR4_BURCA	61 kDa	22	27	9	9	18	23
Trehalose 6-phosphate phosphatase OS=Burkholderia cenocepacia (strain AU 1054) GN=Bcen_0678 PE=3 SV=1	tr|Q1BXR7|Q1BXR7_BURCA	27 kDa	22	20	22	29	15	10
Carbohydrate ABC transporter membrane protein 2, CUT1 family OS=Burkholderia cenocepacia (strain AU 1054) GN=Bcen_0491 PE=3 SV=1	tr|Q1BYA2|Q1BYA2_BURCA	31 kDa	22	31	2	6	7	11
Transcriptional regulator, LysR family OS=Burkholderia cenocepacia (strain AU 1054) GN=Bcen_0241 PE=4 SV=1	tr|Q1BZ00|Q1BZ00_BURCA	35 kDa	22	23	31	34	13	10
RND efflux system, outer membrane lipoprotein, NodT OS=Burkholderia cenocepacia (strain AU 1054) GN=Bcen_0020 PE=4 SV=1	tr|Q1BZL9|Q1BZL9_BURCA	55 kDa	22	26	22	28	24	27
Glutamyl-tRNA reductase OS=Burkholderia cenocepacia (strain AU 1054) GN=hemA PE=3 SV=1	sp|Q1BSB3|HEM1_BURCA	47 kDa	21	29	65	56	8	19
Protease HtpX homolog OS=Burkholderia cenocepacia (strain AU 1054) GN=htpX PE=3 SV=1	sp|Q1BSJ6|HTPX_BURCA	31 kDa	21	19	22	20	18	14
C4-dicarboxylate transport protein OS=Burkholderia cenocepacia (strain AU 1054) GN=dctA PE=3 SV=1	sp|Q1BT95|DCTA_BURCA	46 kDa	21	29	17	19	18	26
tRNA (guanine-N(7)-)-methyltransferase OS=Burkholderia cenocepacia (strain AU 1054) GN=trmB PE=3 SV=1	sp|Q1BYF4|TRMB_BURCA	29 kDa	21	22	33	35	6	6
Transcriptional regulator, XRE family OS=Burkholderia cenocepacia (strain AU 1054) GN=Bcen_6266 PE=4 SV=1	tr|Q1BGX5|Q1BGX5_BURCA	34 kDa	21	40	40	48	22	18
Glycerate kinase OS=Burkholderia cenocepacia (strain AU 1054) GN=Bcen_6154 PE=3 SV=1	tr|Q1BH87|Q1BH87_BURCA	39 kDa	21	15	14	13	16	24
Universal stress protein OS=Burkholderia cenocepacia (strain AU 1054) GN=Bcen_5121 PE=3 SV=1	tr|Q1BK60|Q1BK60_BURCA	16 kDa	21	30	28	21	36	35
Fucose-binding lectin II OS=Burkholderia cenocepacia (strain AU 1054) GN=Bcen_4984 PE=4 SV=1	tr|Q1BKJ6|Q1BKJ6_BURCA	26 kDa	21	16	0	0	77	71
Peptidase M23B OS=Burkholderia cenocepacia (strain AU 1054) GN=Bcen_4456 PE=4 SV=1	tr|Q1BM17|Q1BM17_BURCA	25 kDa	21	19	18	20	30	29
Transcriptional regulator, GntR family OS=Burkholderia cenocepacia (strain AU 1054) GN=Bcen_4434 PE=4 SV=1	tr|Q1BM39|Q1BM39_BURCA	30 kDa	21	21	25	27	22	21
3-isopropylmalate dehydratase small subunit OS=Burkholderia cenocepacia (strain AU 1054) GN=leuD PE=3 SV=1	tr|Q1BM57|Q1BM57_BURCA	26 kDa	21	13	19	20	4	2
Levansucrase OS=Burkholderia cenocepacia (strain AU 1054) GN=Bcen_4096 PE=3 SV=1	tr|Q1BN20|Q1BN20_BURCA	57 kDa	21	26	0	3	2	4
Diaminopimelate decarboxylase OS=Burkholderia cenocepacia (strain AU 1054) GN=lysA PE=3 SV=1	tr|Q1BPS8|Q1BPS8_BURCA	45 kDa	21	24	14	11	3	7
Transcriptional regulator, GntR family OS=Burkholderia cenocepacia (strain AU 1054) GN=Bcen_3213 PE=4 SV=1	tr|Q1BQJ7|Q1BQJ7_BURCA	26 kDa	21	23	31	27	4	0
ABC transporter related protein OS=Burkholderia cenocepacia (strain AU 1054) GN=Bcen_2687 PE=3 SV=1	tr|Q1BS20|Q1BS20_BURCA	34 kDa	21	23	30	36	49	52
Anthranilate synthase, component II OS=Burkholderia cenocepacia (strain AU 1054) GN=Bcen_2572 PE=4 SV=1	tr|Q1BSD4|Q1BSD4_BURCA	22 kDa	21	26	13	12	14	11
Uncharacterized protein OS=Burkholderia cenocepacia (strain AU 1054) GN=Bcen_2304 PE=4 SV=1	tr|Q1BT50|Q1BT50_BURCA	12 kDa	21	25	27	19	17	12
Cytochrome-c oxidase OS=Burkholderia cenocepacia (strain AU 1054) GN=Bcen_2232 PE=3 SV=1	tr|Q1BTC2|Q1BTC2_BURCA	60 kDa	21	26	17	21	36	29
Uncharacterized protein OS=Burkholderia cenocepacia (strain AU 1054) GN=Bcen_2174 PE=4 SV=1	tr|Q1BTI0|Q1BTI0_BURCA	22 kDa	21	21	18	26	61	61
Kynureninase OS=Burkholderia cenocepacia (strain AU 1054) GN=kynU PE=3 SV=1	tr|Q1BU35|Q1BU35_BURCA	46 kDa	21	20	2	2	40	35
Short-chain dehydrogenase/reductase SDR OS=Burkholderia cenocepacia (strain AU 1054) GN=Bcen_1773 PE=3 SV=1	tr|Q1BUM9|Q1BUM9_BURCA	25 kDa	21	17	21	27	6	14
Cytochrome c, class I OS=Burkholderia cenocepacia (strain AU 1054) GN=Bcen_1719 PE=4 SV=1	tr|Q1BUT2|Q1BUT2_BURCA	13 kDa	21	18	6	5	0	11
Alcohol dehydrogenase, zinc-binding protein OS=Burkholderia cenocepacia (strain AU 1054) GN=Bcen_1678 PE=4 SV=1	tr|Q1BUX3|Q1BUX3_BURCA	34 kDa	21	24	8	11	22	38
Monosaccharide ABC transporter membrane protein, CUT2 family OS=Burkholderia cenocepacia (strain AU 1054) GN=Bcen_1128 PE=4 SV=1	tr|Q1BWH0|Q1BWH0_BURCA	35 kDa	21	24	4	15	19	25
FAD linked oxidase-like protein OS=Burkholderia cenocepacia (strain AU 1054) GN=Bcen_0971 PE=4 SV=1	tr|Q1BWX5|Q1BWX5_BURCA	51 kDa	21	17	12	9	25	16
Peptidase M23B OS=Burkholderia cenocepacia (strain AU 1054) GN=Bcen_0836 PE=4 SV=1	tr|Q1BXB0|Q1BXB0_BURCA	24 kDa	21	15	21	19	18	17
D-isomer specific 2-hydroxyacid dehydrogenase, NAD-binding protein OS=Burkholderia cenocepacia (strain AU 1054) GN=Bcen_0624 PE=3 SV=1	tr|Q1BXX1|Q1BXX1_BURCA	35 kDa	21	10	5	5	19	16
Cold-shock DNA-binding protein family OS=Burkholderia cenocepacia (strain AU 1054) GN=Bcen_0527 PE=4 SV=1	tr|Q1BY67|Q1BY67_BURCA	7 kDa	21	22	0	8	10	7
Phosphoribosyltransferase OS=Burkholderia cenocepacia (strain AU 1054) GN=Bcen_0384 PE=4 SV=1	tr|Q1BYK9|Q1BYK9_BURCA	19 kDa	21	23	3	5	8	4
8-amino-7-oxononanoate synthase OS=Burkholderia cenocepacia (strain AU 1054) GN=Bcen_0301 PE=4 SV=1	tr|Q1BYU2|Q1BYU2_BURCA	48 kDa	21	29	49	32	8	11
Shikimate dehydrogenase (NADP(+)) OS=Burkholderia cenocepacia (strain AU 1054) GN=aroE PE=3 SV=1	tr|Q1BZB1|Q1BZB1_BURCA	29 kDa	21	19	24	23	5	7
17 kDa surface antigen OS=Burkholderia cenocepacia (strain AU 1054) GN=Bcen_0116 PE=4 SV=1	tr|Q1BZC5|Q1BZC5_BURCA	15 kDa	21	19	34	23	55	28
Lipid-A-disaccharide synthase OS=Burkholderia cenocepacia (strain AU 1054) GN=lpxB PE=3 SV=1	sp|Q1BHG9|LPXB_BURCA	42 kDa	20	28	27	25	19	22
Oxygen-dependent choline dehydrogenase OS=Burkholderia cenocepacia (strain AU 1054) GN=betA PE=3 SV=1	sp|Q1BQE2|BETA_BURCA	63 kDa	20	27	15	7	7	9
Phosphoribosyl-AMP cyclohydrolase OS=Burkholderia cenocepacia (strain AU 1054) GN=hisI PE=3 SV=1	sp|Q1BS32|HIS3_BURCA	16 kDa	20	11	2	3	3	4
Sec-independent protein translocase protein TatA OS=Burkholderia cenocepacia (strain AU 1054) GN=tatA PE=3 SV=1	sp|Q1BS36|TATA_BURCA	8 kDa	20	27	35	32	17	14
Anthranilate phosphoribosyltransferase OS=Burkholderia cenocepacia (strain AU 1054) GN=trpD PE=3 SV=2	sp|Q1BSD3|TRPD_BURCA	37 kDa	20	17	19	8	19	15
tRNA modification GTPase MnmE OS=Burkholderia cenocepacia (strain AU 1054) GN=mnmE PE=3 SV=1	sp|Q1BSF9|MNME_BURCA	49 kDa	20	23	33	18	15	8
HPr kinase/phosphorylase OS=Burkholderia cenocepacia (strain AU 1054) GN=hprK PE=3 SV=1	sp|Q1BTH4|HPRK_BURCA	35 kDa	20	28	31	32	22	43
UPF0246 protein Bcen_1611 OS=Burkholderia cenocepacia (strain AU 1054) GN=Bcen_1611 PE=3 SV=1	sp|Q1BV39|Y1611_BURCA	29 kDa	20	20	29	21	13	8
Phosphate acyltransferase OS=Burkholderia cenocepacia (strain AU 1054) GN=plsX PE=3 SV=1	sp|Q1BXV5|PLSX_BURCA	39 kDa	20	26	38	52	37	45
Transcriptional regulator, LacI family OS=Burkholderia cenocepacia (strain AU 1054) GN=Bcen_6349 PE=4 SV=1	tr|Q1BGP3|Q1BGP3_BURCA	38 kDa	20	20	18	15	12	9
Squalene/phytoene synthase OS=Burkholderia cenocepacia (strain AU 1054) GN=Bcen_6145 PE=4 SV=1	tr|Q1BH96|Q1BH96_BURCA	33 kDa	20	28	63	55	15	11
Glutathione peroxidase OS=Burkholderia cenocepacia (strain AU 1054) GN=Bcen_6042 PE=3 SV=1	tr|Q1BHJ8|Q1BHJ8_BURCA	18 kDa	20	18	14	17	8	9
Peptidase S9, prolyl oligopeptidase active site region OS=Burkholderia cenocepacia (strain AU 1054) GN=Bcen_5931 PE=4 SV=1	tr|Q1BHV9|Q1BHV9_BURCA	81 kDa	20	16	39	29	11	3
Uncharacterized protein OS=Burkholderia cenocepacia (strain AU 1054) GN=Bcen_4805 PE=4 SV=1	tr|Q1BL21|Q1BL21_BURCA	13 kDa	20	21	10	5	2	6
HI0933-like protein OS=Burkholderia cenocepacia (strain AU 1054) GN=Bcen_4483 PE=4 SV=1	tr|Q1BLZ0|Q1BLZ0_BURCA	44 kDa	20	14	24	32	18	11
Protein FdhE homolog OS=Burkholderia cenocepacia (strain AU 1054) GN=fdhE PE=3 SV=1	tr|Q1BM93|Q1BM93_BURCA	35 kDa	20	22	20	18	0	6
Phosphate acetyltransferase OS=Burkholderia cenocepacia (strain AU 1054) GN=Bcen_3494 PE=4 SV=1	tr|Q1BPR7|Q1BPR7_BURCA	33 kDa	20	23	20	27	35	36
TonB-dependent siderophore receptor OS=Burkholderia cenocepacia (strain AU 1054) GN=Bcen_3121 PE=3 SV=1	tr|Q1BQT8|Q1BQT8_BURCA	78 kDa	20	24	45	30	56	46
Transcriptional regulator, TetR family OS=Burkholderia cenocepacia (strain AU 1054) GN=Bcen_3094 PE=4 SV=1	tr|Q1BQW5|Q1BQW5_BURCA	27 kDa	20	12	26	23	21	21
Beta-lactamase-like protein OS=Burkholderia cenocepacia (strain AU 1054) GN=Bcen_2821 PE=4 SV=1	tr|Q1BRN6|Q1BRN6_BURCA	26 kDa	20	20	3	2	0	8
Ribosomal RNA small subunit methyltransferase I OS=Burkholderia cenocepacia (strain AU 1054) GN=rsmI PE=3 SV=1	tr|Q1BRP0|Q1BRP0_BURCA	29 kDa	20	15	20	30	10	9
Uncharacterized protein OS=Burkholderia cenocepacia (strain AU 1054) GN=Bcen_2781 PE=4 SV=1	tr|Q1BRS6|Q1BRS6_BURCA	30 kDa	20	19	26	23	5	7
Response regulator receiver protein OS=Burkholderia cenocepacia (strain AU 1054) GN=Bcen_2479 PE=4 SV=1	tr|Q1BSM7|Q1BSM7_BURCA	20 kDa	20	20	15	12	14	12
N-acylglucosamine 2-epimerase OS=Burkholderia cenocepacia (strain AU 1054) GN=Bcen_2359 PE=4 SV=1	tr|Q1BSZ6|Q1BSZ6_BURCA	40 kDa	20	30	6	6	6	15
Maleylacetoacetate isomerase OS=Burkholderia cenocepacia (strain AU 1054) GN=Bcen_2196 PE=4 SV=1	tr|Q1BTF8|Q1BTF8_BURCA	24 kDa	20	16	12	18	19	9
N5-carboxyaminoimidazole ribonucleotide mutase OS=Burkholderia cenocepacia (strain AU 1054) GN=Bcen_2013 PE=3 SV=1	tr|Q1BTZ1|Q1BTZ1_BURCA	18 kDa	20	23	30	20	56	34
Uncharacterized protein OS=Burkholderia cenocepacia (strain AU 1054) GN=Bcen_1845 PE=4 SV=1	tr|Q1BUF7|Q1BUF7_BURCA	13 kDa	20	17	12	12	4	5
NADH-quinone oxidoreductase subunit N OS=Burkholderia cenocepacia (strain AU 1054) GN=nuoN PE=3 SV=1	tr|Q1BV26|Q1BV26_BURCA	52 kDa	20	20	18	31	30	48
Linocin_M18 bacteriocin protein OS=Burkholderia cenocepacia (strain AU 1054) GN=Bcen_1404 PE=4 SV=1	tr|Q1BVP5|Q1BVP5_BURCA	29 kDa	20	21	24	25	63	55
HAD-superfamily hydrolase subfamily IA, variant 3 OS=Burkholderia cenocepacia (strain AU 1054) GN=Bcen_1317 PE=4 SV=1	tr|Q1BVY2|Q1BVY2_BURCA	24 kDa	20	16	8	6	19	35
Tetratricopeptide TPR_2 OS=Burkholderia cenocepacia (strain AU 1054) GN=Bcen_1046 PE=4 SV=1	tr|Q1BWQ2|Q1BWQ2_BURCA	29 kDa	20	11	0	0	0	0
SirA-like protein OS=Burkholderia cenocepacia (strain AU 1054) GN=Bcen_0952 PE=4 SV=1	tr|Q1BWZ4|Q1BWZ4_BURCA	8 kDa	20	12	17	12	3	0
Amino acid ABC transporter membrane protein 1, PAAT family OS=Burkholderia cenocepacia (strain AU 1054) GN=Bcen_0696 PE=3 SV=1	tr|Q1BXP9|Q1BXP9_BURCA	25 kDa	20	27	14	22	24	21
Uncharacterized protein OS=Burkholderia cenocepacia (strain AU 1054) GN=Bcen_0546 PE=4 SV=1	tr|Q1BY48|Q1BY48_BURCA	26 kDa	20	16	15	27	21	34
Ferric uptake regulator, Fur family OS=Burkholderia cenocepacia (strain AU 1054) GN=Bcen_0166 PE=4 SV=1	tr|Q1BZ75|Q1BZ75_BURCA	16 kDa	20	32	27	22	24	11
Glycine cleavage system H protein OS=Burkholderia cenocepacia (strain AU 1054) GN=gcvH PE=3 SV=1	sp|Q1BRE9|GCSH_BURCA	13 kDa	19	19	8	9	14	10
ATP phosphoribosyltransferase OS=Burkholderia cenocepacia (strain AU 1054) GN=hisG PE=3 SV=1	sp|Q1BS24|HIS1_BURCA	23 kDa	19	25	22	36	43	47
Multifunctional CCA protein OS=Burkholderia cenocepacia (strain AU 1054) GN=cca PE=3 SV=1	sp|Q1BST9|CCA_BURCA	45 kDa	19	20	13	12	40	43
Aspartate 1-decarboxylase OS=Burkholderia cenocepacia (strain AU 1054) GN=panD PE=1 SV=1	sp|Q1BUH0|PAND_BURCA	14 kDa	19	12	14	10	25	16
tRNA-specific 2-thiouridylase MnmA OS=Burkholderia cenocepacia (strain AU 1054) GN=mnmA PE=3 SV=1	sp|Q1BZ27|MNMA_BURCA	42 kDa	19	22	28	34	19	12
Ribosomal RNA small subunit methyltransferase H OS=Burkholderia cenocepacia (strain AU 1054) GN=rsmH PE=3 SV=1	sp|Q1BZH1|RSMH_BURCA	34 kDa	19	22	36	41	6	0
Major facilitator superfamily MFS_1 OS=Burkholderia cenocepacia (strain AU 1054) GN=Bcen_6347 PE=4 SV=1	tr|Q1BGP5|Q1BGP5_BURCA	46 kDa	19	32	0	0	3	12
MoeA-like, domain I and II OS=Burkholderia cenocepacia (strain AU 1054) GN=Bcen_6227 PE=4 SV=1	tr|Q1BH14|Q1BH14_BURCA	44 kDa	19	24	6	7	12	10
Phenylacetic acid degradation-related protein OS=Burkholderia cenocepacia (strain AU 1054) GN=Bcen_6180 PE=4 SV=1	tr|Q1BH61|Q1BH61_BURCA	17 kDa	19	19	13	12	26	24
Peptidase M22, glycoprotease OS=Burkholderia cenocepacia (strain AU 1054) GN=Bcen_6032 PE=4 SV=1	tr|Q1BHK8|Q1BHK8_BURCA	26 kDa	19	9	2	5	4	0
DNA-3-methyladenine glycosylase II OS=Burkholderia cenocepacia (strain AU 1054) GN=Bcen_6000 PE=4 SV=1	tr|Q1BHP0|Q1BHP0_BURCA	30 kDa	19	23	21	27	9	12
Peptidyl-prolyl cis-trans isomerase OS=Burkholderia cenocepacia (strain AU 1054) GN=Bcen_5987 PE=4 SV=1	tr|Q1BHQ3|Q1BHQ3_BURCA	19 kDa	19	22	19	20	11	16
Peptidase M50 OS=Burkholderia cenocepacia (strain AU 1054) GN=Bcen_5979 PE=4 SV=1	tr|Q1BHR1|Q1BHR1_BURCA	24 kDa	19	26	10	11	31	30
Homodimeric dihydroxyacetone kinase OS=Burkholderia cenocepacia (strain AU 1054) GN=Bcen_5792 PE=4 SV=1	tr|Q1BI96|Q1BI96_BURCA	59 kDa	19	17	18	15	29	37
Formate dehydrogenase (Quinone-dependent) iron-sulfur subunit OS=Burkholderia cenocepacia (strain AU 1054) GN=Bcen_4381 PE=4 SV=1	tr|Q1BM91|Q1BM91_BURCA	33 kDa	19	21	50	59	25	20
Putative signal-transduction protein with CBS domains OS=Burkholderia cenocepacia (strain AU 1054) GN=Bcen_3635 PE=4 SV=1	tr|Q1BPC8|Q1BPC8_BURCA	17 kDa	19	15	5	3	16	19
L-isoleucine ABC transporter membrane protein / L-leucine ABC transporter membrane protein / L-valine ABC transporter membrane protein OS=Burkholderia cenocepacia (strain AU 1054) GN=Bcen_3350 PE=4 SV=1	tr|Q1BQ60|Q1BQ60_BURCA	46 kDa	19	22	11	10	31	27
MscS Mechanosensitive ion channel OS=Burkholderia cenocepacia (strain AU 1054) GN=Bcen_3100 PE=4 SV=1	tr|Q1BQV9|Q1BQV9_BURCA	88 kDa	19	20	23	23	4	21
RbsD or FucU transport OS=Burkholderia cenocepacia (strain AU 1054) GN=Bcen_3055 PE=4 SV=1	tr|Q1BR04|Q1BR04_BURCA	19 kDa	19	18	4	7	48	32
NADH:flavin oxidoreductase/NADH oxidase OS=Burkholderia cenocepacia (strain AU 1054) GN=Bcen_2983 PE=4 SV=1	tr|Q1BR76|Q1BR76_BURCA	40 kDa	19	18	4	2	23	14
Putative pterin-4-alpha-carbinolamine dehydratase OS=Burkholderia cenocepacia (strain AU 1054) GN=Bcen_2978 PE=3 SV=1	tr|Q1BR81|Q1BR81_BURCA	14 kDa	19	11	11	4	4	2
Chromosome segregation DNA-binding protein OS=Burkholderia cenocepacia (strain AU 1054) GN=Bcen_2959 PE=4 SV=1	tr|Q1BRA0|Q1BRA0_BURCA	32 kDa	19	15	29	35	12	10
Transcriptional regulator, AsnC family OS=Burkholderia cenocepacia (strain AU 1054) GN=Bcen_2823 PE=4 SV=1	tr|Q1BRN4|Q1BRN4_BURCA	18 kDa	19	16	18	25	18	11
Lipolytic enzyme, G-D-S-L OS=Burkholderia cenocepacia (strain AU 1054) GN=Bcen_2775 PE=4 SV=1	tr|Q1BRT2|Q1BRT2_BURCA	44 kDa	19	13	25	34	48	46
Transcriptional regulator, BolA protein family OS=Burkholderia cenocepacia (strain AU 1054) GN=Bcen_2685 PE=3 SV=1	tr|Q1BS22|Q1BS22_BURCA	9 kDa	19	23	33	24	11	3
2-octaprenyl-3-methyl-6-methoxy-1,4-benzoquinol hydroxylase OS=Burkholderia cenocepacia (strain AU 1054) GN=Bcen_2580 PE=4 SV=1	tr|Q1BSC6|Q1BSC6_BURCA	42 kDa	19	12	20	20	5	13
Uncharacterized protein OS=Burkholderia cenocepacia (strain AU 1054) GN=Bcen_2472 PE=4 SV=1	tr|Q1BSN4|Q1BSN4_BURCA	26 kDa	19	20	27	25	19	11
Two component, sigma54 specific, transcriptional regulator, Fis family OS=Burkholderia cenocepacia (strain AU 1054) GN=Bcen_2257 PE=4 SV=1	tr|Q1BT97|Q1BT97_BURCA	49 kDa	19	25	22	20	5	9
Nicotinate-nucleotide--dimethylbenzimidazole phosphoribosyltransferase OS=Burkholderia cenocepacia (strain AU 1054) GN=cobT PE=3 SV=1	tr|Q1BUG0|Q1BUG0_BURCA	37 kDa	19	15	4	0	6	16
Periplasmic protein OS=Burkholderia cenocepacia (strain AU 1054) GN=Bcen_1705 PE=4 SV=1	tr|Q1BUU6|Q1BUU6_BURCA	14 kDa	19	20	34	26	19	12
Short-chain dehydrogenase/reductase SDR OS=Burkholderia cenocepacia (strain AU 1054) GN=Bcen_1680 PE=4 SV=1	tr|Q1BUX1|Q1BUX1_BURCA	29 kDa	19	13	21	20	15	21
ATPase AAA-2 OS=Burkholderia cenocepacia (strain AU 1054) GN=Bcen_1406 PE=3 SV=1	tr|Q1BVP3|Q1BVP3_BURCA	104 kDa	19	6	7	11	35	37
Ribokinase OS=Burkholderia cenocepacia (strain AU 1054) GN=Bcen_1130 PE=3 SV=1	tr|Q1BWG8|Q1BWG8_BURCA	31 kDa	19	34	0	5	15	26
Methyl-accepting chemotaxis sensory transducer OS=Burkholderia cenocepacia (strain AU 1054) GN=Bcen_0963 PE=4 SV=1	tr|Q1BWY3|Q1BWY3_BURCA	58 kDa	19	18	8	7	0	0
Acriflavin resistance protein OS=Burkholderia cenocepacia (strain AU 1054) GN=Bcen_0718 PE=4 SV=1	tr|Q1BXM7|Q1BXM7_BURCA	111 kDa	19	34	21	17	23	16
HAD-superfamily hydrolase, subfamily IA, variant 1 OS=Burkholderia cenocepacia (strain AU 1054) GN=Bcen_0633 PE=4 SV=1	tr|Q1BXW2|Q1BXW2_BURCA	24 kDa	19	11	23	21	13	13
Uncharacterized protein OS=Burkholderia cenocepacia (strain AU 1054) GN=Bcen_0615 PE=4 SV=1	tr|Q1BXY0|Q1BXY0_BURCA	29 kDa	19	19	24	25	0	0
Uncharacterized protein OS=Burkholderia cenocepacia (strain AU 1054) GN=Bcen_0613 PE=4 SV=1	tr|Q1BXY2|Q1BXY2_BURCA	9 kDa	19	4	15	4	16	11
Adenosine deaminase OS=Burkholderia cenocepacia (strain AU 1054) GN=Bcen_0541 PE=3 SV=1	tr|Q1BY53|Q1BY53_BURCA	74 kDa	19	31	33	31	21	14
Smr protein/MutS2 OS=Burkholderia cenocepacia (strain AU 1054) GN=Bcen_0494 PE=4 SV=1	tr|Q1BY99|Q1BY99_BURCA	28 kDa	19	8	16	24	2	4
DSBA oxidoreductase OS=Burkholderia cenocepacia (strain AU 1054) GN=Bcen_0363 PE=4 SV=1	tr|Q1BYN0|Q1BYN0_BURCA	26 kDa	19	13	17	19	5	3
Mammalian cell entry related protein OS=Burkholderia cenocepacia (strain AU 1054) GN=Bcen_0227 PE=4 SV=1	tr|Q1BZ14|Q1BZ14_BURCA	58 kDa	19	38	75	58	83	113
Imidazolonepropionase OS=Burkholderia cenocepacia (strain AU 1054) GN=hutI PE=3 SV=1	sp|Q1BHY1|HUTI_BURCA	44 kDa	18	21	0	0	11	13
Probable acetoacetate decarboxylase OS=Burkholderia cenocepacia (strain AU 1054) GN=adc PE=3 SV=1	sp|Q1BK36|ADC_BURCA	27 kDa	18	20	13	16	59	49
Ribosomal RNA small subunit methyltransferase G OS=Burkholderia cenocepacia (strain AU 1054) GN=rsmG PE=3 SV=1	sp|Q1BR98|RSMG_BURCA	25 kDa	18	10	24	23	5	3
Protein CyaY OS=Burkholderia cenocepacia (strain AU 1054) GN=cyaY PE=3 SV=1	sp|Q1BRY6|CYAY_BURCA	12 kDa	18	24	28	24	8	8
8-amino-7-oxononanoate synthase OS=Burkholderia cenocepacia (strain AU 1054) GN=bioF PE=3 SV=1	sp|Q1BT36|BIOF_BURCA	42 kDa	18	24	24	28	9	6
4-diphosphocytidyl-2-C-methyl-D-erythritol kinase OS=Burkholderia cenocepacia (strain AU 1054) GN=ispE PE=3 SV=1	sp|Q1BTG7|ISPE_BURCA	32 kDa	18	20	40	33	14	8
Ribosomal RNA small subunit methyltransferase A OS=Burkholderia cenocepacia (strain AU 1054) GN=rsmA PE=3 SV=1	sp|Q1BTQ8|RSMA_BURCA	30 kDa	18	32	36	42	14	12
Pyridoxine/pyridoxamine 5'-phosphate oxidase OS=Burkholderia cenocepacia (strain AU 1054) GN=pdxH PE=3 SV=1	sp|Q1BU45|PDXH_BURCA	24 kDa	18	18	3	5	6	3
Ribosomal RNA large subunit methyltransferase E OS=Burkholderia cenocepacia (strain AU 1054) GN=rlmE PE=3 SV=1	sp|Q1BXD0|RLME_BURCA	25 kDa	18	16	15	14	3	5
Secretion protein HlyD OS=Burkholderia cenocepacia (strain AU 1054) GN=Bcen_6340 PE=4 SV=1	tr|Q1BGQ2|Q1BGQ2_BURCA	39 kDa	18	16	76	97	68	82
Uncharacterized protein OS=Burkholderia cenocepacia (strain AU 1054) GN=Bcen_6223 PE=4 SV=1	tr|Q1BH18|Q1BH18_BURCA	16 kDa	18	19	6	6	3	6
Patatin OS=Burkholderia cenocepacia (strain AU 1054) GN=Bcen_6020 PE=4 SV=1	tr|Q1BHM0|Q1BHM0_BURCA	32 kDa	18	29	21	24	34	38
N-formylglutamate amidohydrolase OS=Burkholderia cenocepacia (strain AU 1054) GN=Bcen_5911 PE=4 SV=1	tr|Q1BHX9|Q1BHX9_BURCA	29 kDa	18	21	0	0	7	7
Uncharacterized protein OS=Burkholderia cenocepacia (strain AU 1054) GN=Bcen_5890 PE=4 SV=1	tr|Q1BI00|Q1BI00_BURCA	22 kDa	18	15	25	29	21	22
Outer membrane transport energization protein ExbD OS=Burkholderia cenocepacia (strain AU 1054) GN=Bcen_5877 PE=3 SV=1	tr|Q1BI13|Q1BI13_BURCA	15 kDa	18	15	16	16	10	10
Transcriptional regulator, IclR family OS=Burkholderia cenocepacia (strain AU 1054) GN=Bcen_5395 PE=4 SV=1	tr|Q1BJD7|Q1BJD7_BURCA	29 kDa	18	23	21	14	12	14
Patatin OS=Burkholderia cenocepacia (strain AU 1054) GN=Bcen_5147 PE=4 SV=1	tr|Q1BK34|Q1BK34_BURCA	45 kDa	18	18	15	16	43	36
Uncharacterized protein OS=Burkholderia cenocepacia (strain AU 1054) GN=Bcen_5126 PE=4 SV=1	tr|Q1BK55|Q1BK55_BURCA	28 kDa	18	13	20	16	7	7
Cold-shock DNA-binding protein family OS=Burkholderia cenocepacia (strain AU 1054) GN=Bcen_5095 PE=4 SV=1	tr|Q1BK86|Q1BK86_BURCA	7 kDa	18	0	0	0	0	0
Methylmalonate-semialdehyde dehydrogenase (Acylating) OS=Burkholderia cenocepacia (strain AU 1054) GN=Bcen_4319 PE=3 SV=1	tr|Q1BMF0|Q1BMF0_BURCA	54 kDa	18	20	0	4	366	379
Uncharacterized protein OS=Burkholderia cenocepacia (strain AU 1054) GN=Bcen_4307 PE=4 SV=1	tr|Q1BMG2|Q1BMG2_BURCA	25 kDa	18	19	0	0	15	14
AMP-dependent synthetase and ligase OS=Burkholderia cenocepacia (strain AU 1054) GN=Bcen_4071 PE=4 SV=1	tr|Q1BN45|Q1BN45_BURCA	60 kDa	18	19	0	0	18	10
Transcriptional regulator, LysR family OS=Burkholderia cenocepacia (strain AU 1054) GN=Bcen_3828 PE=4 SV=1	tr|Q1BNT5|Q1BNT5_BURCA	36 kDa	18	30	20	23	27	33
Methylmalonate-semialdehyde dehydrogenase (Acylating) OS=Burkholderia cenocepacia (strain AU 1054) GN=Bcen_3406 PE=3 SV=1	tr|Q1BQ04|Q1BQ04_BURCA	59 kDa	18	28	0	0	242	283
Hydroxypyruvate isomerase OS=Burkholderia cenocepacia (strain AU 1054) GN=Bcen_3208 PE=3 SV=1	tr|Q1BQK2|Q1BQK2_BURCA	29 kDa	18	17	5	7	3	3
GCN5-related N-acetyltransferase OS=Burkholderia cenocepacia (strain AU 1054) GN=Bcen_2871 PE=4 SV=1	tr|Q1BRI8|Q1BRI8_BURCA	17 kDa	18	11	18	14	5	3
Carboxymethylenebutenolidase OS=Burkholderia cenocepacia (strain AU 1054) GN=Bcen_2831 PE=4 SV=1	tr|Q1BRM7|Q1BRM7_BURCA	24 kDa	18	17	3	3	9	11
Mammalian cell entry related protein OS=Burkholderia cenocepacia (strain AU 1054) GN=Bcen_2691 PE=4 SV=1	tr|Q1BS16|Q1BS16_BURCA	19 kDa	18	16	27	38	49	36
Amino acid ABC transporter substrate-binding protein, PAAT family OS=Burkholderia cenocepacia (strain AU 1054) GN=Bcen_2649 PE=4 SV=1	tr|Q1BS58|Q1BS58_BURCA	29 kDa	18	16	0	0	10	12
Uracil-DNA glycosylase OS=Burkholderia cenocepacia (strain AU 1054) GN=ung PE=3 SV=1	tr|Q1BSD0|Q1BSD0_BURCA	33 kDa	18	27	32	37	2	0
7-carboxy-7-deazaguanine synthase OS=Burkholderia cenocepacia (strain AU 1054) GN=queE PE=3 SV=1	tr|Q1BSK2|Q1BSK2_BURCA	23 kDa	18	15	13	18	3	7
Rod shape-determining protein MreC OS=Burkholderia cenocepacia (strain AU 1054) GN=Bcen_2497 PE=4 SV=1	tr|Q1BSK9|Q1BSK9_BURCA	38 kDa	18	27	29	27	4	10
PepSY-associated TM helix OS=Burkholderia cenocepacia (strain AU 1054) GN=Bcen_2444 PE=4 SV=1	tr|Q1BSR2|Q1BSR2_BURCA	25 kDa	18	19	14	13	8	30
N-acyl-D-amino-acid deacylase OS=Burkholderia cenocepacia (strain AU 1054) GN=Bcen_2128 PE=4 SV=1	tr|Q1BTM6|Q1BTM6_BURCA	52 kDa	18	15	0	0	16	22
Glyoxalase I OS=Burkholderia cenocepacia (strain AU 1054) GN=Bcen_2094 PE=4 SV=1	tr|Q1BTR0|Q1BTR0_BURCA	14 kDa	18	35	4	10	2	16
Integral membrane protein TerC OS=Burkholderia cenocepacia (strain AU 1054) GN=Bcen_2036 PE=4 SV=1	tr|Q1BTW8|Q1BTW8_BURCA	25 kDa	18	19	13	16	26	29
NUDIX hydrolase OS=Burkholderia cenocepacia (strain AU 1054) GN=Bcen_1622 PE=3 SV=1	tr|Q1BV28|Q1BV28_BURCA	22 kDa	18	19	11	15	15	13
Acetyl-CoA C-acetyltransferase OS=Burkholderia cenocepacia (strain AU 1054) GN=Bcen_1599 PE=3 SV=1	tr|Q1BV51|Q1BV51_BURCA	41 kDa	18	24	0	0	112	113
Oxidoreductase alpha (Molybdopterin) subunit OS=Burkholderia cenocepacia (strain AU 1054) GN=Bcen_1407 PE=4 SV=1	tr|Q1BVP2|Q1BVP2_BURCA	83 kDa	18	30	14	0	61	43
Transcriptional regulator, LysR family OS=Burkholderia cenocepacia (strain AU 1054) GN=Bcen_1125 PE=4 SV=1	tr|Q1BWH3|Q1BWH3_BURCA	34 kDa	18	16	11	11	14	9
Thiosulphate-binding protein OS=Burkholderia cenocepacia (strain AU 1054) GN=Bcen_1121 PE=4 SV=1	tr|Q1BWH7|Q1BWH7_BURCA	37 kDa	18	18	0	0	7	6
Aldo/keto reductase OS=Burkholderia cenocepacia (strain AU 1054) GN=Bcen_1108 PE=4 SV=1	tr|Q1BWJ0|Q1BWJ0_BURCA	39 kDa	18	19	7	6	20	14
Response regulator receiver protein OS=Burkholderia cenocepacia (strain AU 1054) GN=Bcen_1042 PE=4 SV=1	tr|Q1BWQ6|Q1BWQ6_BURCA	43 kDa	18	17	17	5	2	0
4Fe-4S ferredoxin, iron-sulfur binding protein OS=Burkholderia cenocepacia (strain AU 1054) GN=Bcen_0620 PE=4 SV=1	tr|Q1BXX5|Q1BXX5_BURCA	12 kDa	18	14	9	6	0	6
Uncharacterized protein OS=Burkholderia cenocepacia (strain AU 1054) GN=Bcen_0532 PE=3 SV=1	tr|Q1BY62|Q1BY62_BURCA	86 kDa	18	18	19	11	28	25
Putative oxygen-independent coproporphyrinogen III oxidase OS=Burkholderia cenocepacia (strain AU 1054) GN=Bcen_0516 PE=4 SV=1	tr|Q1BY77|Q1BY77_BURCA	45 kDa	18	24	30	26	11	13
FAD linked oxidase-like protein OS=Burkholderia cenocepacia (strain AU 1054) GN=Bcen_0250 PE=4 SV=1	tr|Q1BYZ1|Q1BYZ1_BURCA	54 kDa	18	13	2	4	31	19
ATP-dependent protease subunit HslV OS=Burkholderia cenocepacia (strain AU 1054) GN=hslV PE=3 SV=1	sp|Q1BSM9|HSLV_BURCA	19 kDa	17	17	8	10	22	13
Maf-like protein Bcen_0637 OS=Burkholderia cenocepacia (strain AU 1054) GN=Bcen_0637 PE=3 SV=1	sp|Q1BXV8|Y637_BURCA	22 kDa	17	12	10	13	2	5
Ribosome maturation factor RimM OS=Burkholderia cenocepacia (strain AU 1054) GN=rimM PE=3 SV=1	sp|Q1BY03|RIMM_BURCA	24 kDa	17	20	14	15	9	11
Polyamine-transporting ATPase OS=Burkholderia cenocepacia (strain AU 1054) GN=Bcen_6329 PE=3 SV=1	tr|Q1BGR3|Q1BGR3_BURCA	42 kDa	17	25	16	18	19	16
RNA polymerase sigma factor RpoS OS=Burkholderia cenocepacia (strain AU 1054) GN=rpoS PE=3 SV=1	tr|Q1BGY2|Q1BGY2_BURCA	41 kDa	17	23	21	20	32	43
Sua5/YciO/YrdC/YwlC OS=Burkholderia cenocepacia (strain AU 1054) GN=Bcen_5978 PE=4 SV=1	tr|Q1BHR2|Q1BHR2_BURCA	23 kDa	17	9	12	15	2	4
Iron-sulfur cluster assembly protein IscA OS=Burkholderia cenocepacia (strain AU 1054) GN=Bcen_5953 PE=4 SV=1	tr|Q1BHT7|Q1BHT7_BURCA	12 kDa	17	22	18	10	10	13
Rieske (2Fe-2S) region OS=Burkholderia cenocepacia (strain AU 1054) GN=Bcen_4489 PE=4 SV=1	tr|Q1BLY4|Q1BLY4_BURCA	43 kDa	17	13	9	8	3	8
DNA primase OS=Burkholderia cenocepacia (strain AU 1054) GN=Bcen_4481 PE=4 SV=1	tr|Q1BLZ2|Q1BLZ2_BURCA	89 kDa	17	23	23	16	8	3
Formate dehydrogenase (Quinone-dependent) catalytic subunit OS=Burkholderia cenocepacia (strain AU 1054) GN=Bcen_4383 PE=4 SV=1	tr|Q1BM89|Q1BM89_BURCA	21 kDa	17	6	43	30	13	19
Glycerophosphoryl diester phosphodiesterase OS=Burkholderia cenocepacia (strain AU 1054) GN=Bcen_4105 PE=4 SV=1	tr|Q1BN11|Q1BN11_BURCA	42 kDa	17	13	20	22	41	38
Putative lipoprotein OS=Burkholderia cenocepacia (strain AU 1054) GN=Bcen_3898 PE=4 SV=1	tr|Q1BNL8|Q1BNL8_BURCA	31 kDa	17	17	10	21	10	12
Uncharacterized protein OS=Burkholderia cenocepacia (strain AU 1054) GN=Bcen_3653 PE=4 SV=1	tr|Q1BPB0|Q1BPB0_BURCA	17 kDa	17	17	35	30	59	46
Twin-arginine translocation pathway signal OS=Burkholderia cenocepacia (strain AU 1054) GN=Bcen_3529 PE=4 SV=1	tr|Q1BPN2|Q1BPN2_BURCA	77 kDa	17	24	10	15	36	43
Probable 5-dehydro-4-deoxyglucarate dehydratase OS=Burkholderia cenocepacia (strain AU 1054) GN=Bcen_3049 PE=3 SV=1	tr|Q1BR10|Q1BR10_BURCA	33 kDa	17	12	7	6	15	12
Selenide, water dikinase OS=Burkholderia cenocepacia (strain AU 1054) GN=selD PE=3 SV=1	tr|Q1BR51|Q1BR51_BURCA	37 kDa	17	14	8	13	7	12
Amino acid/amide ABC transporter substrate-binding protein, HAAT family OS=Burkholderia cenocepacia (strain AU 1054) GN=Bcen_2966 PE=4 SV=1	tr|Q1BR93|Q1BR93_BURCA	41 kDa	17	15	0	0	30	28
Cytochrome c, class I OS=Burkholderia cenocepacia (strain AU 1054) GN=Bcen_2904 PE=4 SV=1	tr|Q1BRF5|Q1BRF5_BURCA	30 kDa	17	13	7	9	52	52
Uncharacterized protein OS=Burkholderia cenocepacia (strain AU 1054) GN=Bcen_2885 PE=4 SV=1	tr|Q1BRH4|Q1BRH4_BURCA	64 kDa	17	22	12	11	7	12
TonB-dependent siderophore receptor OS=Burkholderia cenocepacia (strain AU 1054) GN=Bcen_2864 PE=3 SV=1	tr|Q1BRJ5|Q1BRJ5_BURCA	77 kDa	17	26	10	13	22	31
Deoxyguanosinetriphosphate triphosphohydrolase-like protein OS=Burkholderia cenocepacia (strain AU 1054) GN=Bcen_2713 PE=3 SV=1	tr|Q1BRZ4|Q1BRZ4_BURCA	45 kDa	17	19	11	9	34	29
Peptidase S1 and S6, chymotrypsin/Hap OS=Burkholderia cenocepacia (strain AU 1054) GN=Bcen_2668 PE=4 SV=1	tr|Q1BS39|Q1BS39_BURCA	42 kDa	17	16	12	20	17	20
Glutathione S-transferase-like protein OS=Burkholderia cenocepacia (strain AU 1054) GN=Bcen_2418 PE=4 SV=1	tr|Q1BST8|Q1BST8_BURCA	24 kDa	17	23	6	12	7	5
RNA polymerase sigma factor RpoH OS=Burkholderia cenocepacia (strain AU 1054) GN=rpoH PE=3 SV=1	tr|Q1BTF3|Q1BTF3_BURCA	35 kDa	17	19	0	0	0	0
Amino acid ABC transporter membrane protein 2, PAAT family OS=Burkholderia cenocepacia (strain AU 1054) GN=Bcen_1794 PE=3 SV=1	tr|Q1BUK8|Q1BUK8_BURCA	27 kDa	17	21	9	13	19	32
Transcriptional regulator, GntR family OS=Burkholderia cenocepacia (strain AU 1054) GN=Bcen_1736 PE=4 SV=1	tr|Q1BUR6|Q1BUR6_BURCA	53 kDa	17	15	11	13	9	5
Uncharacterized protein OS=Burkholderia cenocepacia (strain AU 1054) GN=Bcen_1708 PE=4 SV=1	tr|Q1BUU3|Q1BUU3_BURCA	19 kDa	17	23	25	20	34	29
O-antigen polymerase OS=Burkholderia cenocepacia (strain AU 1054) GN=Bcen_1698 PE=4 SV=1	tr|Q1BUV3|Q1BUV3_BURCA	46 kDa	17	32	14	18	30	22
Acyl-CoA dehydrogenase-like protein OS=Burkholderia cenocepacia (strain AU 1054) GN=Bcen_1619 PE=3 SV=1	tr|Q1BV31|Q1BV31_BURCA	41 kDa	17	18	6	8	37	38
MaoC-like dehydratase OS=Burkholderia cenocepacia (strain AU 1054) GN=Bcen_1618 PE=4 SV=1	tr|Q1BV32|Q1BV32_BURCA	18 kDa	17	10	11	9	8	11
Cob(I)yrinic acid a,c-diamide adenosyltransferase OS=Burkholderia cenocepacia (strain AU 1054) GN=Bcen_1172 PE=4 SV=1	tr|Q1BWC6|Q1BWC6_BURCA	22 kDa	17	12	15	18	16	19
Uncharacterized protein OS=Burkholderia cenocepacia (strain AU 1054) GN=Bcen_1114 PE=4 SV=1	tr|Q1BWI4|Q1BWI4_BURCA	15 kDa	17	11	20	26	6	6
NUDIX hydrolase OS=Burkholderia cenocepacia (strain AU 1054) GN=Bcen_1077 PE=3 SV=1	tr|Q1BWM1|Q1BWM1_BURCA	20 kDa	17	18	21	14	16	17
Uncharacterized protein OS=Burkholderia cenocepacia (strain AU 1054) GN=Bcen_0957 PE=4 SV=1	tr|Q1BWY9|Q1BWY9_BURCA	21 kDa	17	19	27	29	18	15
Guanine deaminase OS=Burkholderia cenocepacia (strain AU 1054) GN=Bcen_0539 PE=4 SV=1	tr|Q1BY55|Q1BY55_BURCA	48 kDa	17	21	14	7	18	18
Lyso-ornithine lipid acyltransferase OS=Burkholderia cenocepacia (strain AU 1054) GN=Bcen_0387 PE=4 SV=1	tr|Q1BYK6|Q1BYK6_BURCA	31 kDa	17	17	11	16	0	18
Uncharacterized protein OS=Burkholderia cenocepacia (strain AU 1054) GN=Bcen_0315 PE=4 SV=1	tr|Q1BYS8|Q1BYS8_BURCA	27 kDa	17	14	37	36	16	9
Adenylyl-sulfate kinase OS=Burkholderia cenocepacia (strain AU 1054) GN=cysC PE=3 SV=1	tr|Q1BYU0|Q1BYU0_BURCA	21 kDa	17	16	11	11	4	5
DNA polymerase III, delta subunit OS=Burkholderia cenocepacia (strain AU 1054) GN=Bcen_0173 PE=4 SV=1	tr|Q1BZ68|Q1BZ68_BURCA	40 kDa	17	18	46	48	8	21
Flagellar motor switch FliN OS=Burkholderia cenocepacia (strain AU 1054) GN=Bcen_0031 PE=4 SV=1	tr|Q1BZK8|Q1BZK8_BURCA	17 kDa	17	13	22	23	2	0
Deoxycytidine triphosphate deaminase OS=Burkholderia cenocepacia (strain AU 1054) GN=dcd PE=3 SV=1	sp|Q1BUI0|DCD_BURCA	21 kDa	16	19	7	6	9	5
Methylglyoxal synthase OS=Burkholderia cenocepacia (strain AU 1054) GN=mgsA PE=3 SV=1	sp|Q1BUX2|MGSA_BURCA	14 kDa	16	21	13	15	33	11
UPF0301 protein Bcen_0382 OS=Burkholderia cenocepacia (strain AU 1054) GN=Bcen_0382 PE=3 SV=1	sp|Q1BYL1|Y382_BURCA	21 kDa	16	8	12	9	3	2
Arabinose import ATP-binding protein AraG 1 OS=Burkholderia cenocepacia (strain AU 1054) GN=araG1 PE=3 SV=1	sp|Q1BZA2|ARAG1_BURCA	55 kDa	16	25	0	0	8	11
UDP-N-acetylglucosamine--N-acetylmuramyl-(pentapeptide) pyrophosphoryl-undecaprenol N-acetylglucosamine transferase OS=Burkholderia cenocepacia (strain AU 1054) GN=murG PE=3 SV=1	sp|Q1BZG3|MURG_BURCA	39 kDa	16	23	10	11	13	14
Cystathionine beta-lyase OS=Burkholderia cenocepacia (strain AU 1054) GN=Bcen_6300 PE=3 SV=1	tr|Q1BGU2|Q1BGU2_BURCA	43 kDa	16	19	13	15	32	37
PfkB OS=Burkholderia cenocepacia (strain AU 1054) GN=Bcen_6298 PE=4 SV=1	tr|Q1BGU4|Q1BGU4_BURCA	32 kDa	16	12	6	9	14	11
Peptidoglycan-binding LysM OS=Burkholderia cenocepacia (strain AU 1054) GN=Bcen_6198 PE=4 SV=1	tr|Q1BH43|Q1BH43_BURCA	16 kDa	16	9	0	0	24	21
Glutamate racemase OS=Burkholderia cenocepacia (strain AU 1054) GN=murI PE=3 SV=1	tr|Q1BI09|Q1BI09_BURCA	30 kDa	16	16	8	14	4	2
Outer membrane transport energization protein TonB OS=Burkholderia cenocepacia (strain AU 1054) GN=Bcen_5879 PE=4 SV=1	tr|Q1BI11|Q1BI11_BURCA	25 kDa	16	19	26	22	21	13
Transcriptional regulator, TetR family OS=Burkholderia cenocepacia (strain AU 1054) GN=Bcen_5772 PE=4 SV=1	tr|Q1BIB6|Q1BIB6_BURCA	21 kDa	16	13	2	6	6	3
Amino acid ABC transporter substrate-binding protein, PAAT family OS=Burkholderia cenocepacia (strain AU 1054) GN=Bcen_5602 PE=4 SV=1	tr|Q1BIT4|Q1BIT4_BURCA	26 kDa	16	14	0	0	8	5
Outer membrane porin OS=Burkholderia cenocepacia (strain AU 1054) GN=Bcen_5323 PE=4 SV=1	tr|Q1BJK8|Q1BJK8_BURCA	51 kDa	16	29	0	0	35	39
Transcriptional regulator, Crp/Fnr family OS=Burkholderia cenocepacia (strain AU 1054) GN=Bcen_5269 PE=4 SV=1	tr|Q1BJR2|Q1BJR2_BURCA	38 kDa	16	12	15	16	12	17
Transcriptional regulator, TetR family OS=Burkholderia cenocepacia (strain AU 1054) GN=Bcen_5205 PE=4 SV=1	tr|Q1BJX6|Q1BJX6_BURCA	26 kDa	16	7	14	11	13	11
Uncharacterized protein OS=Burkholderia cenocepacia (strain AU 1054) GN=Bcen_4982 PE=1 SV=1	tr|Q1BKJ8|Q1BKJ8_BURCA	14 kDa	16	15	0	0	68	43
Beta-galactosidase OS=Burkholderia cenocepacia (strain AU 1054) GN=Bcen_4877 PE=3 SV=1	tr|Q1BKV1|Q1BKV1_BURCA	74 kDa	16	20	3	0	70	105
Aromatic-ring-hydroxylating dioxygenase, beta subunit OS=Burkholderia cenocepacia (strain AU 1054) GN=Bcen_4587 PE=4 SV=1	tr|Q1BLN7|Q1BLN7_BURCA	19 kDa	16	14	0	0	25	21
Porin, Gram-negative type OS=Burkholderia cenocepacia (strain AU 1054) GN=Bcen_3761 PE=4 SV=1	tr|Q1BP02|Q1BP02_BURCA	41 kDa	16	13	10	4	18	16
Uncharacterized protein OS=Burkholderia cenocepacia (strain AU 1054) GN=Bcen_3567 PE=4 SV=1	tr|Q1BPJ4|Q1BPJ4_BURCA	24 kDa	16	6	13	12	3	7
Acyl-CoA dehydrogenase-like protein OS=Burkholderia cenocepacia (strain AU 1054) GN=Bcen_3404 PE=3 SV=1	tr|Q1BQ06|Q1BQ06_BURCA	41 kDa	16	12	0	0	166	162
Nuclear protein SET OS=Burkholderia cenocepacia (strain AU 1054) GN=Bcen_2982 PE=4 SV=1	tr|Q1BR77|Q1BR77_BURCA	20 kDa	16	22	30	71	22	22
Uncharacterized protein OS=Burkholderia cenocepacia (strain AU 1054) GN=Bcen_2908 PE=4 SV=1	tr|Q1BRF1|Q1BRF1_BURCA	13 kDa	16	23	19	20	52	40
Uncharacterized protein OS=Burkholderia cenocepacia (strain AU 1054) GN=Bcen_2706 PE=4 SV=1	tr|Q1BS01|Q1BS01_BURCA	28 kDa	16	22	14	16	70	63
Phenylacetic acid degradation protein PaaD OS=Burkholderia cenocepacia (strain AU 1054) GN=Bcen_2565 PE=4 SV=1	tr|Q1BSE1|Q1BSE1_BURCA	16 kDa	16	19	0	0	44	49
Phytanoyl-CoA dioxygenase OS=Burkholderia cenocepacia (strain AU 1054) GN=Bcen_2465 PE=4 SV=1	tr|Q1BSP1|Q1BSP1_BURCA	29 kDa	16	32	2	6	7	3
Twin-arginine translocation pathway signal OS=Burkholderia cenocepacia (strain AU 1054) GN=Bcen_2391 PE=4 SV=1	tr|Q1BSW5|Q1BSW5_BURCA	27 kDa	16	15	11	11	45	47
Uncharacterized protein OS=Burkholderia cenocepacia (strain AU 1054) GN=Bcen_2363 PE=4 SV=1	tr|Q1BSZ2|Q1BSZ2_BURCA	42 kDa	16	10	20	16	0	8
Nitrogen regulatory protein P-II OS=Burkholderia cenocepacia (strain AU 1054) GN=Bcen_2252 PE=3 SV=1	tr|Q1BTA2|Q1BTA2_BURCA	12 kDa	16	12	0	0	0	0
Uncharacterized protein OS=Burkholderia cenocepacia (strain AU 1054) GN=Bcen_2121 PE=4 SV=1	tr|Q1BTN3|Q1BTN3_BURCA	15 kDa	16	21	13	26	0	5
Transcriptional regulator, TetR family OS=Burkholderia cenocepacia (strain AU 1054) GN=Bcen_2110 PE=4 SV=1	tr|Q1BTP4|Q1BTP4_BURCA	23 kDa	16	12	10	8	9	12
1-acyl-sn-glycerol-3-phosphate acyltransferase OS=Burkholderia cenocepacia (strain AU 1054) GN=Bcen_2092 PE=4 SV=1	tr|Q1BTR2|Q1BTR2_BURCA	29 kDa	16	15	17	9	0	7
3,4-dihydroxy-2-butanone 4-phosphate synthase OS=Burkholderia cenocepacia (strain AU 1054) GN=ribB PE=3 SV=1	tr|Q1BTS7|Q1BTS7_BURCA	25 kDa	16	9	7	3	0	3
HAD-superfamily hydrolase subfamily IA, variant 3 OS=Burkholderia cenocepacia (strain AU 1054) GN=Bcen_2076 PE=4 SV=1	tr|Q1BTS8|Q1BTS8_BURCA	26 kDa	16	10	28	22	7	9
Cyclopropane-fatty-acyl-phospholipid synthase OS=Burkholderia cenocepacia (strain AU 1054) GN=Bcen_1958 PE=4 SV=1	tr|Q1BU44|Q1BU44_BURCA	46 kDa	16	20	6	7	53	62
Uncharacterized protein OS=Burkholderia cenocepacia (strain AU 1054) GN=Bcen_1915 PE=4 SV=1	tr|Q1BU87|Q1BU87_BURCA	18 kDa	16	18	9	13	14	12
Uncharacterized protein OS=Burkholderia cenocepacia (strain AU 1054) GN=Bcen_1820 PE=4 SV=1	tr|Q1BUI2|Q1BUI2_BURCA	29 kDa	16	21	25	34	3	10
NADH dehydrogenase subunit J OS=Burkholderia cenocepacia (strain AU 1054) GN=Bcen_1628 PE=3 SV=1	tr|Q1BV22|Q1BV22_BURCA	24 kDa	16	44	30	73	10	18
2-keto-4-methylthiobutyrate aminotransferase apoenzyme OS=Burkholderia cenocepacia (strain AU 1054) GN=Bcen_1613 PE=4 SV=1	tr|Q1BV37|Q1BV37_BURCA	43 kDa	16	27	8	6	10	16
2-keto-4-pentenoate hydratase-like protein OS=Burkholderia cenocepacia (strain AU 1054) GN=Bcen_1441 PE=4 SV=1	tr|Q1BVK8|Q1BVK8_BURCA	27 kDa	16	8	0	2	2	0
Dyp-type peroxidase OS=Burkholderia cenocepacia (strain AU 1054) GN=Bcen_1403 PE=4 SV=1	tr|Q1BVP6|Q1BVP6_BURCA	38 kDa	16	14	16	12	36	34
Precorrin-3 methyltransferase OS=Burkholderia cenocepacia (strain AU 1054) GN=Bcen_1191 PE=4 SV=1	tr|Q1BWA7|Q1BWA7_BURCA	59 kDa	16	16	14	16	2	3
Methyl-accepting chemotaxis sensory transducer OS=Burkholderia cenocepacia (strain AU 1054) GN=Bcen_1131 PE=4 SV=1	tr|Q1BWG7|Q1BWG7_BURCA	61 kDa	16	22	46	43	0	0
Rhodanese-like protein OS=Burkholderia cenocepacia (strain AU 1054) GN=Bcen_1112 PE=4 SV=1	tr|Q1BWI6|Q1BWI6_BURCA	42 kDa	16	12	15	20	8	14
ROK domain protein OS=Burkholderia cenocepacia (strain AU 1054) GN=Bcen_1064 PE=4 SV=1	tr|Q1BWN4|Q1BWN4_BURCA	44 kDa	16	23	0	2	32	27
Phosphate-specific transport system accessory protein PhoU OS=Burkholderia cenocepacia (strain AU 1054) GN=Bcen_0823 PE=3 SV=1	tr|Q1BXC2|Q1BXC2_BURCA	26 kDa	16	17	24	19	10	12
NAD-dependent epimerase/dehydratase OS=Burkholderia cenocepacia (strain AU 1054) GN=Bcen_0712 PE=4 SV=1	tr|Q1BXN3|Q1BXN3_BURCA	22 kDa	16	7	0	0	2	5
RNA polymerase sigma factor OS=Burkholderia cenocepacia (strain AU 1054) GN=Bcen_0647 PE=3 SV=1	tr|Q1BXU8|Q1BXU8_BURCA	23 kDa	16	14	20	25	12	14
Outer-membrane lipoprotein carrier protein OS=Burkholderia cenocepacia (strain AU 1054) GN=lolA PE=3 SV=1	tr|Q1BY96|Q1BY96_BURCA	25 kDa	16	17	5	4	12	11
Rhodanese-like protein OS=Burkholderia cenocepacia (strain AU 1054) GN=Bcen_0432 PE=4 SV=1	tr|Q1BYG1|Q1BYG1_BURCA	12 kDa	16	14	10	8	0	4
Putative DedA family transmembrane protein OS=Burkholderia cenocepacia (strain AU 1054) GN=Bcen_0282 PE=4 SV=1	tr|Q1BYV9|Q1BYV9_BURCA	27 kDa	16	27	16	23	21	15
OsmC-like protein OS=Burkholderia cenocepacia (strain AU 1054) GN=Bcen_0194 PE=4 SV=1	tr|Q1BZ47|Q1BZ47_BURCA	15 kDa	16	22	12	7	10	9
L-glutamate ABC transporter membrane protein / L-aspartate ABC transporter membrane protein OS=Burkholderia cenocepacia (strain AU 1054) GN=Bcen_0187 PE=3 SV=1	tr|Q1BZ54|Q1BZ54_BURCA	27 kDa	16	36	10	16	31	28
Isocitrate dehydrogenase kinase/phosphatase OS=Burkholderia cenocepacia (strain AU 1054) GN=aceK PE=3 SV=1	sp|Q1BT42|ACEK_BURCA	70 kDa	15	16	27	17	2	7
Cyclic pyranopterin monophosphate synthase accessory protein OS=Burkholderia cenocepacia (strain AU 1054) GN=moaC PE=3 SV=1	sp|Q1BTX7|MOAC_BURCA	17 kDa	15	17	9	9	17	25
Deoxyribose-phosphate aldolase OS=Burkholderia cenocepacia (strain AU 1054) GN=deoC PE=3 SV=1	sp|Q1BVA7|DEOC_BURCA	23 kDa	15	9	0	0	8	5
3'-5' exonuclease OS=Burkholderia cenocepacia (strain AU 1054) GN=Bcen_6260 PE=4 SV=1	tr|Q1BGY1|Q1BGY1_BURCA	29 kDa	15	15	17	16	32	25
TPR repeat protein OS=Burkholderia cenocepacia (strain AU 1054) GN=Bcen_6129 PE=4 SV=1	tr|Q1BHB2|Q1BHB2_BURCA	42 kDa	15	30	34	30	18	20
PHP-like protein OS=Burkholderia cenocepacia (strain AU 1054) GN=Bcen_5977 PE=4 SV=1	tr|Q1BHR3|Q1BHR3_BURCA	30 kDa	15	21	7	6	9	10
Co-chaperone protein HscB homolog OS=Burkholderia cenocepacia (strain AU 1054) GN=hscB PE=3 SV=1	tr|Q1BHT6|Q1BHT6_BURCA	23 kDa	15	13	8	9	3	0
Adenylosuccinate synthetase OS=Burkholderia cenocepacia (strain AU 1054) GN=purA PE=3 SV=1	tr|Q1BI58|Q1BI58_BURCA	46 kDa	15	13	0	0	0	0
Molybdenum-pterin binding domain protein OS=Burkholderia cenocepacia (strain AU 1054) GN=Bcen_5816 PE=4 SV=1	tr|Q1BI74|Q1BI74_BURCA	14 kDa	15	21	2	0	17	24
Amino acid ABC transporter substrate-binding protein, PAAT family OS=Burkholderia cenocepacia (strain AU 1054) GN=Bcen_5751 PE=4 SV=1	tr|Q1BID6|Q1BID6_BURCA	32 kDa	15	17	0	2	27	17
Sodium:dicarboxylate symporter OS=Burkholderia cenocepacia (strain AU 1054) GN=Bcen_5578 PE=4 SV=1	tr|Q1BIV8|Q1BIV8_BURCA	42 kDa	15	15	0	0	15	15
Transcriptional regulator, IclR family OS=Burkholderia cenocepacia (strain AU 1054) GN=Bcen_5463 PE=4 SV=1	tr|Q1BJ69|Q1BJ69_BURCA	25 kDa	15	13	17	15	7	7
2-methylaconitate cis-trans isomerase OS=Burkholderia cenocepacia (strain AU 1054) GN=Bcen_5347 PE=4 SV=1	tr|Q1BJI4|Q1BJI4_BURCA	41 kDa	15	21	11	7	58	54
Arsenate reductase OS=Burkholderia cenocepacia (strain AU 1054) GN=Bcen_5167 PE=4 SV=1	tr|Q1BK14|Q1BK14_BURCA	13 kDa	15	11	11	13	0	0
Aminotransferase, class V OS=Burkholderia cenocepacia (strain AU 1054) GN=Bcen_4740 PE=4 SV=1	tr|Q1BL86|Q1BL86_BURCA	51 kDa	15	27	19	29	4	2
Transcriptional regulator, histidine utilization repressor, GntR family OS=Burkholderia cenocepacia (strain AU 1054) GN=Bcen_4641 PE=4 SV=1	tr|Q1BLI4|Q1BLI4_BURCA	26 kDa	15	10	13	12	7	10
Rieske (2Fe-2S) region OS=Burkholderia cenocepacia (strain AU 1054) GN=Bcen_4588 PE=4 SV=1	tr|Q1BLN6|Q1BLN6_BURCA	50 kDa	15	21	0	0	92	81
Aldehyde dehydrogenase OS=Burkholderia cenocepacia (strain AU 1054) GN=Bcen_4580 PE=3 SV=1	tr|Q1BLP4|Q1BLP4_BURCA	52 kDa	15	20	2	3	42	63
CheA signal transduction histidine kinase OS=Burkholderia cenocepacia (strain AU 1054) GN=Bcen_4572 PE=4 SV=1	tr|Q1BLQ2|Q1BLQ2_BURCA	83 kDa	15	21	6	4	44	37
Histidine kinase OS=Burkholderia cenocepacia (strain AU 1054) GN=Bcen_4512 PE=4 SV=1	tr|Q1BLW1|Q1BLW1_BURCA	28 kDa	15	6	10	10	8	9
(2Fe-2S)-binding protein OS=Burkholderia cenocepacia (strain AU 1054) GN=Bcen_3961 PE=4 SV=1	tr|Q1BNF5|Q1BNF5_BURCA	16 kDa	15	13	14	7	8	9
Methyl-accepting chemotaxis sensory transducer OS=Burkholderia cenocepacia (strain AU 1054) GN=Bcen_3926 PE=4 SV=1	tr|Q1BNJ0|Q1BNJ0_BURCA	57 kDa	15	28	0	3	2	0
Aldo/keto reductase OS=Burkholderia cenocepacia (strain AU 1054) GN=Bcen_3842 PE=4 SV=1	tr|Q1BNS1|Q1BNS1_BURCA	36 kDa	15	14	12	16	74	79
Uncharacterized protein OS=Burkholderia cenocepacia (strain AU 1054) GN=Bcen_3584 PE=4 SV=1	tr|Q1BPH8|Q1BPH8_BURCA	32 kDa	15	10	6	3	19	25
Entericidin EcnAB OS=Burkholderia cenocepacia (strain AU 1054) GN=Bcen_3561 PE=4 SV=1	tr|Q1BPK0|Q1BPK0_BURCA	4 kDa	15	6	11	5	15	4
Transcriptional regulator, TetR family OS=Burkholderia cenocepacia (strain AU 1054) GN=Bcen_3501 PE=4 SV=1	tr|Q1BPR0|Q1BPR0_BURCA	23 kDa	15	17	11	15	7	6
Amylo-alpha-1,6-glucosidase OS=Burkholderia cenocepacia (strain AU 1054) GN=Bcen_3435 PE=4 SV=1	tr|Q1BPX6|Q1BPX6_BURCA	80 kDa	15	16	11	14	44	41
Type III effector Hrp-dependent outers OS=Burkholderia cenocepacia (strain AU 1054) GN=Bcen_3211 PE=4 SV=1	tr|Q1BQJ9|Q1BQJ9_BURCA	45 kDa	15	23	35	49	0	0
Porin, Gram-negative type OS=Burkholderia cenocepacia (strain AU 1054) GN=Bcen_3119 PE=4 SV=1	tr|Q1BQU0|Q1BQU0_BURCA	44 kDa	15	10	14	16	41	27
Amino acid/amide ABC transporter substrate-binding protein, HAAT family OS=Burkholderia cenocepacia (strain AU 1054) GN=Bcen_2970 PE=4 SV=1	tr|Q1BR89|Q1BR89_BURCA	43 kDa	15	13	0	0	34	30
Flagellar motor component-like protein OS=Burkholderia cenocepacia (strain AU 1054) GN=Bcen_2854 PE=4 SV=1	tr|Q1BRK4|Q1BRK4_BURCA	31 kDa	15	13	9	11	0	0
Phage protein OS=Burkholderia cenocepacia (strain AU 1054) GN=Bcen_2653 PE=4 SV=1	tr|Q1BS54|Q1BS54_BURCA	61 kDa	15	49	34	28	27	20
Molecular chaperone-like protein OS=Burkholderia cenocepacia (strain AU 1054) GN=Bcen_2603 PE=4 SV=1	tr|Q1BSA4|Q1BSA4_BURCA	45 kDa	15	26	27	32	15	22
Response regulator receiver protein OS=Burkholderia cenocepacia (strain AU 1054) GN=Bcen_2506 PE=4 SV=1	tr|Q1BSK0|Q1BSK0_BURCA	25 kDa	15	20	25	36	14	9
Methionine biosynthesis MetW OS=Burkholderia cenocepacia (strain AU 1054) GN=Bcen_2486 PE=4 SV=1	tr|Q1BSM0|Q1BSM0_BURCA	23 kDa	15	12	12	15	13	9
High-potential iron-sulfur protein OS=Burkholderia cenocepacia (strain AU 1054) GN=Bcen_2433 PE=3 SV=1	tr|Q1BSS3|Q1BSS3_BURCA	11 kDa	15	12	9	2	0	0
Uncharacterized protein OS=Burkholderia cenocepacia (strain AU 1054) GN=Bcen_2253 PE=4 SV=1	tr|Q1BTA1|Q1BTA1_BURCA	9 kDa	15	22	28	18	3	0
2-isopropylmalate synthase OS=Burkholderia cenocepacia (strain AU 1054) GN=leuA PE=3 SV=1	tr|Q1BTF6|Q1BTF6_BURCA	60 kDa	15	17	14	10	0	0
Uncharacterized protein OS=Burkholderia cenocepacia (strain AU 1054) GN=Bcen_2114 PE=4 SV=1	tr|Q1BTP0|Q1BTP0_BURCA	23 kDa	15	19	26	11	33	24
Phosphopantothenoylcysteine decarboxylase / Phosphopantothenate-cysteine ligase OS=Burkholderia cenocepacia (strain AU 1054) GN=Bcen_1903 PE=4 SV=1	tr|Q1BU99|Q1BU99_BURCA	44 kDa	15	18	19	9	18	21
Condensin subunit ScpA OS=Burkholderia cenocepacia (strain AU 1054) GN=Bcen_1830 PE=3 SV=1	tr|Q1BUH2|Q1BUH2_BURCA	33 kDa	15	21	29	21	13	9
HAD-superfamily hydrolase subfamily IA, variant 3 OS=Burkholderia cenocepacia (strain AU 1054) GN=Bcen_1819 PE=4 SV=1	tr|Q1BUI3|Q1BUI3_BURCA	24 kDa	15	7	18	13	5	9
Short-chain dehydrogenase/reductase SDR OS=Burkholderia cenocepacia (strain AU 1054) GN=Bcen_1663 PE=3 SV=1	tr|Q1BUY8|Q1BUY8_BURCA	26 kDa	15	9	13	8	11	9
Uncharacterized protein OS=Burkholderia cenocepacia (strain AU 1054) GN=Bcen_1662 PE=4 SV=1	tr|Q1BUY9|Q1BUY9_BURCA	21 kDa	15	15	15	13	8	11
NADH dehydrogenase subunit M OS=Burkholderia cenocepacia (strain AU 1054) GN=Bcen_1625 PE=4 SV=1	tr|Q1BV25|Q1BV25_BURCA	54 kDa	15	28	13	17	27	49
Two component, sigma54 specific, transcriptional regulator, Fis family OS=Burkholderia cenocepacia (strain AU 1054) GN=Bcen_1378 PE=4 SV=1	tr|Q1BVS1|Q1BVS1_BURCA	50 kDa	15	17	12	12	3	8
Transcriptional regulator, GntR family OS=Burkholderia cenocepacia (strain AU 1054) GN=Bcen_1232 PE=4 SV=1	tr|Q1BW66|Q1BW66_BURCA	28 kDa	15	14	15	16	8	5
PfkB OS=Burkholderia cenocepacia (strain AU 1054) GN=Bcen_1060 PE=4 SV=1	tr|Q1BWN8|Q1BWN8_BURCA	33 kDa	15	19	0	0	13	14
Integration host factor subunit alpha OS=Burkholderia cenocepacia (strain AU 1054) GN=ihfA PE=3 SV=1	tr|Q1BWU7|Q1BWU7_BURCA	14 kDa	15	16	19	18	6	3
Methylmalonate-semialdehyde dehydrogenase (Acylating) OS=Burkholderia cenocepacia (strain AU 1054) GN=Bcen_0950 PE=3 SV=1	tr|Q1BWZ6|Q1BWZ6_BURCA	54 kDa	15	33	7	13	47	60
Trehalose 6-phosphate synthase OS=Burkholderia cenocepacia (strain AU 1054) GN=Bcen_0679 PE=4 SV=1	tr|Q1BXR6|Q1BXR6_BURCA	52 kDa	15	19	23	23	27	33
Putative GAF sensor protein OS=Burkholderia cenocepacia (strain AU 1054) GN=Bcen_0671 PE=4 SV=1	tr|Q1BXS4|Q1BXS4_BURCA	18 kDa	15	15	12	14	6	7
Molybdopterin molybdochelatase OS=Burkholderia cenocepacia (strain AU 1054) GN=Bcen_0628 PE=4 SV=1	tr|Q1BXW7|Q1BXW7_BURCA	44 kDa	15	13	4	4	9	9
GCN5-related N-acetyltransferase OS=Burkholderia cenocepacia (strain AU 1054) GN=Bcen_0626 PE=4 SV=1	tr|Q1BXW9|Q1BXW9_BURCA	18 kDa	15	10	14	18	7	8
Dihydrofolate reductase OS=Burkholderia cenocepacia (strain AU 1054) GN=Bcen_0603 PE=3 SV=1	tr|Q1BXZ1|Q1BXZ1_BURCA	20 kDa	15	15	19	20	0	2
Aminotransferase OS=Burkholderia cenocepacia (strain AU 1054) GN=Bcen_0475 PE=3 SV=1	tr|Q1BYB8|Q1BYB8_BURCA	43 kDa	15	17	28	23	7	10
Phosphomethylpyrimidine kinase type-1 OS=Burkholderia cenocepacia (strain AU 1054) GN=Bcen_0379 PE=4 SV=1	tr|Q1BYL4|Q1BYL4_BURCA	31 kDa	15	11	13	20	6	8
Cell division and transport-associated protein TolQ OS=Burkholderia cenocepacia (strain AU 1054) GN=Bcen_0320 PE=3 SV=1	tr|Q1BYS3|Q1BYS3_BURCA	25 kDa	15	8	20	19	27	11
ATP-dependent DNA helicase RecG OS=Burkholderia cenocepacia (strain AU 1054) GN=Bcen_0240 PE=4 SV=1	tr|Q1BZ01|Q1BZ01_BURCA	83 kDa	15	12	0	0	0	3
L-arabinose-binding periplasmic protein OS=Burkholderia cenocepacia (strain AU 1054) GN=Bcen_0138 PE=3 SV=1	tr|Q1BZA3|Q1BZA3_BURCA	35 kDa	15	24	0	0	20	21
UPF0502 protein Bcen_5249 OS=Burkholderia cenocepacia (strain AU 1054) GN=Bcen_5249 PE=3 SV=2	sp|Q1BJT2|Y5249_BURCA	26 kDa	14	13	15	19	13	10
UPF0434 protein Bcen_1934 OS=Burkholderia cenocepacia (strain AU 1054) GN=Bcen_1934 PE=3 SV=1	sp|Q1BU68|Y1934_BURCA	7 kDa	14	10	6	3	0	2
Transcriptional regulator, TetR family OS=Burkholderia cenocepacia (strain AU 1054) GN=Bcen_5823 PE=4 SV=1	tr|Q1BI67|Q1BI67_BURCA	24 kDa	14	10	13	13	0	5
GCN5-related N-acetyltransferase OS=Burkholderia cenocepacia (strain AU 1054) GN=Bcen_5580 PE=4 SV=1	tr|Q1BIV6|Q1BIV6_BURCA	17 kDa	14	12	5	9	2	2
L-threonine aldolase OS=Burkholderia cenocepacia (strain AU 1054) GN=Bcen_5386 PE=4 SV=1	tr|Q1BJE6|Q1BJE6_BURCA	36 kDa	14	24	16	20	62	71
Transcriptional regulator, XRE family with cupin sensor OS=Burkholderia cenocepacia (strain AU 1054) GN=Bcen_5159 PE=4 SV=1	tr|Q1BK22|Q1BK22_BURCA	22 kDa	14	8	11	11	9	5
Transcriptional regulator, TetR family OS=Burkholderia cenocepacia (strain AU 1054) GN=Bcen_5031 PE=4 SV=1	tr|Q1BKE9|Q1BKE9_BURCA	28 kDa	14	8	14	9	6	8
Uncharacterized protein OS=Burkholderia cenocepacia (strain AU 1054) GN=Bcen_4615 PE=4 SV=1	tr|Q1BLL0|Q1BLL0_BURCA	94 kDa	14	19	11	6	3	12
Molybdenum ABC transporter, periplasmic molybdate-binding protein OS=Burkholderia cenocepacia (strain AU 1054) GN=Bcen_4504 PE=4 SV=1	tr|Q1BLW9|Q1BLW9_BURCA	31 kDa	14	17	0	0	2	3
Putrescine:ornithine antiporter, APA family OS=Burkholderia cenocepacia (strain AU 1054) GN=Bcen_4355 PE=4 SV=1	tr|Q1BMB5|Q1BMB5_BURCA	48 kDa	14	27	2	15	5	22
Peptidoglycan synthetase FtsI OS=Burkholderia cenocepacia (strain AU 1054) GN=Bcen_4139 PE=4 SV=1	tr|Q1BMX7|Q1BMX7_BURCA	68 kDa	14	24	64	70	23	34
Universal stress protein OS=Burkholderia cenocepacia (strain AU 1054) GN=Bcen_4000 PE=3 SV=1	tr|Q1BNB6|Q1BNB6_BURCA	16 kDa	14	13	5	5	8	3
Isochorismatase hydrolase OS=Burkholderia cenocepacia (strain AU 1054) GN=Bcen_3796 PE=4 SV=1	tr|Q1BNW7|Q1BNW7_BURCA	20 kDa	14	9	0	0	2	0
Secretion protein HlyD OS=Burkholderia cenocepacia (strain AU 1054) GN=Bcen_3647 PE=4 SV=1	tr|Q1BPB6|Q1BPB6_BURCA	37 kDa	14	13	14	17	42	40
Uncharacterized protein OS=Burkholderia cenocepacia (strain AU 1054) GN=Bcen_3642 PE=4 SV=1	tr|Q1BPC1|Q1BPC1_BURCA	15 kDa	14	9	0	0	4	5
Methyl-accepting chemotaxis sensory transducer OS=Burkholderia cenocepacia (strain AU 1054) GN=Bcen_3544 PE=4 SV=1	tr|Q1BPL7|Q1BPL7_BURCA	58 kDa	14	10	5	3	0	0
Two component transcriptional regulator, winged helix family OS=Burkholderia cenocepacia (strain AU 1054) GN=Bcen_3429 PE=4 SV=1	tr|Q1BPY1|Q1BPY1_BURCA	27 kDa	14	11	19	20	9	8
Uncharacterized protein OS=Burkholderia cenocepacia (strain AU 1054) GN=Bcen_3188 PE=4 SV=1	tr|Q1BQM1|Q1BQM1_BURCA	12 kDa	14	9	0	0	4	3
Transcriptional regulator, LysR family OS=Burkholderia cenocepacia (strain AU 1054) GN=Bcen_3012 PE=4 SV=1	tr|Q1BR47|Q1BR47_BURCA	37 kDa	14	17	2	2	0	0
Uncharacterized protein OS=Burkholderia cenocepacia (strain AU 1054) GN=Bcen_2641 PE=4 SV=1	tr|Q1BS66|Q1BS66_BURCA	21 kDa	14	15	9	10	11	17
Uncharacterized protein OS=Burkholderia cenocepacia (strain AU 1054) GN=Bcen_2634 PE=4 SV=1	tr|Q1BS73|Q1BS73_BURCA	37 kDa	14	13	7	7	8	5
Uncharacterized protein OS=Burkholderia cenocepacia (strain AU 1054) GN=Bcen_2627 PE=4 SV=1	tr|Q1BS80|Q1BS80_BURCA	35 kDa	14	19	8	9	36	38
Phosphoglycolate phosphatase OS=Burkholderia cenocepacia (strain AU 1054) GN=Bcen_2570 PE=4 SV=1	tr|Q1BSD6|Q1BSD6_BURCA	26 kDa	14	16	14	25	7	16
Peptide deformylase OS=Burkholderia cenocepacia (strain AU 1054) GN=def PE=3 SV=1	tr|Q1BSJ3|Q1BSJ3_BURCA	19 kDa	14	23	13	13	5	3
Aminoglycoside phosphotransferase OS=Burkholderia cenocepacia (strain AU 1054) GN=Bcen_2459 PE=4 SV=1	tr|Q1BSP7|Q1BSP7_BURCA	38 kDa	14	18	26	20	9	12
2-nitropropane dioxygenase, NPD OS=Burkholderia cenocepacia (strain AU 1054) GN=Bcen_2351 PE=4 SV=1	tr|Q1BT03|Q1BT03_BURCA	34 kDa	14	12	15	17	19	30
Aminotransferase OS=Burkholderia cenocepacia (strain AU 1054) GN=Bcen_2317 PE=3 SV=1	tr|Q1BT37|Q1BT37_BURCA	50 kDa	14	20	20	10	10	13
Uncharacterized protein OS=Burkholderia cenocepacia (strain AU 1054) GN=Bcen_2315 PE=4 SV=1	tr|Q1BT39|Q1BT39_BURCA	16 kDa	14	11	5	7	0	0
Electron transport protein SCO1/SenC OS=Burkholderia cenocepacia (strain AU 1054) GN=Bcen_2223 PE=4 SV=1	tr|Q1BTD1|Q1BTD1_BURCA	23 kDa	14	11	11	14	13	10
Putative regulatory protein, FmdB OS=Burkholderia cenocepacia (strain AU 1054) GN=Bcen_2115 PE=4 SV=1	tr|Q1BTN9|Q1BTN9_BURCA	11 kDa	14	13	8	7	0	3
Transcriptional regulator, XRE family OS=Burkholderia cenocepacia (strain AU 1054) GN=Bcen_1816 PE=4 SV=1	tr|Q1BUI6|Q1BUI6_BURCA	30 kDa	14	16	19	24	10	11
Binding-protein-dependent transport systems inner membrane component OS=Burkholderia cenocepacia (strain AU 1054) GN=Bcen_1786 PE=3 SV=1	tr|Q1BUL6|Q1BUL6_BURCA	65 kDa	14	18	0	4	0	21
Diguanylate cyclase/phosphodiesterase OS=Burkholderia cenocepacia (strain AU 1054) GN=Bcen_1742 PE=4 SV=1	tr|Q1BUR0|Q1BUR0_BURCA	86 kDa	14	18	0	9	0	11
CDP-diacylglycerol--serine O-phosphatidyltransferase OS=Burkholderia cenocepacia (strain AU 1054) GN=Bcen_1650 PE=3 SV=1	tr|Q1BV01|Q1BV01_BURCA	32 kDa	14	18	9	19	3	7
Glutathione S-transferase-like protein OS=Burkholderia cenocepacia (strain AU 1054) GN=Bcen_1616 PE=3 SV=1	tr|Q1BV34|Q1BV34_BURCA	26 kDa	14	16	9	8	17	23
3-hydroxyacyl-CoA dehydrogenase OS=Burkholderia cenocepacia (strain AU 1054) GN=Bcen_1552 PE=4 SV=1	tr|Q1BV98|Q1BV98_BURCA	30 kDa	14	14	7	5	30	25
Oxidoreductase-like protein OS=Burkholderia cenocepacia (strain AU 1054) GN=Bcen_1071 PE=4 SV=1	tr|Q1BWM7|Q1BWM7_BURCA	35 kDa	14	14	12	11	12	11
Branched-chain alpha-keto acid dehydrogenase E2 component OS=Burkholderia cenocepacia (strain AU 1054) GN=Bcen_0764 PE=3 SV=1	tr|Q1BXI1|Q1BXI1_BURCA	47 kDa	14	12	0	2	278	274
Uncharacterized protein OS=Burkholderia cenocepacia (strain AU 1054) GN=Bcen_0682 PE=4 SV=1	tr|Q1BXR3|Q1BXR3_BURCA	30 kDa	14	18	0	0	2	6
Uroporphyrin-III C/tetrapyrrole (Corrin/Porphyrin) methyltransferase OS=Burkholderia cenocepacia (strain AU 1054) GN=Bcen_0636 PE=4 SV=1	tr|Q1BXV9|Q1BXV9_BURCA	25 kDa	14	10	8	12	2	3
Molybdopterin adenylyltransferase OS=Burkholderia cenocepacia (strain AU 1054) GN=Bcen_0600 PE=4 SV=1	tr|Q1BXZ4|Q1BXZ4_BURCA	22 kDa	14	12	8	3	9	8
Short-chain dehydrogenase/reductase SDR OS=Burkholderia cenocepacia (strain AU 1054) GN=Bcen_0322 PE=3 SV=1	tr|Q1BYS1|Q1BYS1_BURCA	26 kDa	14	13	4	8	8	9
Queuine tRNA-ribosyltransferase OS=Burkholderia cenocepacia (strain AU 1054) GN=tgt PE=3 SV=1	tr|Q1BZ03|Q1BZ03_BURCA	50 kDa	14	17	11	20	17	31
Recombination protein RecR OS=Burkholderia cenocepacia (strain AU 1054) GN=recR PE=3 SV=1	sp|Q1BGY7|RECR_BURCA	22 kDa	13	6	12	13	7	3
30S ribosomal protein S21 2 OS=Burkholderia cenocepacia (strain AU 1054) GN=rpsU2 PE=3 SV=1	sp|Q1BIU1|RS212_BURCA	8 kDa	13	15	10	11	9	5
7-cyano-7-deazaguanine synthase OS=Burkholderia cenocepacia (strain AU 1054) GN=queC PE=3 SV=1	sp|Q1BSK1|QUEC_BURCA	27 kDa	13	15	12	13	3	6
Tryptophan 2,3-dioxygenase OS=Burkholderia cenocepacia (strain AU 1054) GN=kynA PE=3 SV=1	sp|Q1BU34|T23O_BURCA	35 kDa	13	20	20	19	53	45
Deoxyuridine 5'-triphosphate nucleotidohydrolase OS=Burkholderia cenocepacia (strain AU 1054) GN=dut PE=3 SV=1	sp|Q1BU98|DUT_BURCA	16 kDa	13	7	0	0	0	2
Holliday junction ATP-dependent DNA helicase RuvA OS=Burkholderia cenocepacia (strain AU 1054) GN=ruvA PE=3 SV=1	sp|Q1BZ35|RUVA_BURCA	20 kDa	13	9	16	9	19	9
Acriflavin resistance protein OS=Burkholderia cenocepacia (strain AU 1054) GN=Bcen_6339 PE=4 SV=1	tr|Q1BGQ3|Q1BGQ3_BURCA	115 kDa	13	34	95	165	94	165
RND efflux system, outer membrane lipoprotein, NodT OS=Burkholderia cenocepacia (strain AU 1054) GN=Bcen_6338 PE=4 SV=1	tr|Q1BGQ4|Q1BGQ4_BURCA	54 kDa	13	16	64	57	109	67
Molybdopterin synthase subunit MoaD OS=Burkholderia cenocepacia (strain AU 1054) GN=Bcen_6228 PE=4 SV=1	tr|Q1BH13|Q1BH13_BURCA	9 kDa	13	8	3	4	6	8
DNA polymerase III, delta prime subunit OS=Burkholderia cenocepacia (strain AU 1054) GN=Bcen_6187 PE=4 SV=1	tr|Q1BH54|Q1BH54_BURCA	37 kDa	13	14	17	15	8	12
Acetyl-CoA C-acyltransferase OS=Burkholderia cenocepacia (strain AU 1054) GN=Bcen_6175 PE=3 SV=1	tr|Q1BH66|Q1BH66_BURCA	41 kDa	13	15	8	10	17	30
Transcriptional regulator, MarR family OS=Burkholderia cenocepacia (strain AU 1054) GN=Bcen_6153 PE=4 SV=1	tr|Q1BH88|Q1BH88_BURCA	17 kDa	13	17	11	18	14	15
Site-2 protease, Metallo peptidase, MEROPS family M50B OS=Burkholderia cenocepacia (strain AU 1054) GN=Bcen_6065 PE=4 SV=1	tr|Q1BHH5|Q1BHH5_BURCA	49 kDa	13	38	13	13	13	25
Transferase hexapeptide repeat protein OS=Burkholderia cenocepacia (strain AU 1054) GN=Bcen_5974 PE=4 SV=1	tr|Q1BHR6|Q1BHR6_BURCA	18 kDa	13	15	5	2	5	6
Metal dependent phosphohydrolase OS=Burkholderia cenocepacia (strain AU 1054) GN=Bcen_5857 PE=4 SV=1	tr|Q1BI33|Q1BI33_BURCA	20 kDa	13	13	6	6	7	3
Transcriptional regulator, LysR family OS=Burkholderia cenocepacia (strain AU 1054) GN=Bcen_5833 PE=4 SV=1	tr|Q1BI57|Q1BI57_BURCA	35 kDa	13	16	20	22	30	30
Histone-like nucleoid-structuring protein H-NS OS=Burkholderia cenocepacia (strain AU 1054) GN=Bcen_5743 PE=4 SV=1	tr|Q1BIE4|Q1BIE4_BURCA	12 kDa	13	14	16	18	5	3
Uncharacterized protein OS=Burkholderia cenocepacia (strain AU 1054) GN=Bcen_5685 PE=4 SV=1	tr|Q1BIK1|Q1BIK1_BURCA	14 kDa	13	12	0	0	5	6
Alcohol dehydrogenase, zinc-binding protein OS=Burkholderia cenocepacia (strain AU 1054) GN=Bcen_5461 PE=4 SV=1	tr|Q1BJ71|Q1BJ71_BURCA	34 kDa	13	14	9	3	24	20
Short-chain dehydrogenase/reductase SDR OS=Burkholderia cenocepacia (strain AU 1054) GN=Bcen_5457 PE=3 SV=1	tr|Q1BJ75|Q1BJ75_BURCA	31 kDa	13	12	7	11	7	6
Glutathione S-transferase-like protein OS=Burkholderia cenocepacia (strain AU 1054) GN=Bcen_5413 PE=4 SV=1	tr|Q1BJB9|Q1BJB9_BURCA	23 kDa	13	9	13	13	37	29
Uncharacterized protein OS=Burkholderia cenocepacia (strain AU 1054) GN=Bcen_5363 PE=4 SV=1	tr|Q1BJG9|Q1BJG9_BURCA	49 kDa	13	11	11	12	9	12
Uncharacterized protein OS=Burkholderia cenocepacia (strain AU 1054) GN=Bcen_5325 PE=4 SV=1	tr|Q1BJK6|Q1BJK6_BURCA	10 kDa	13	11	0	3	0	2
Uncharacterized protein OS=Burkholderia cenocepacia (strain AU 1054) GN=Bcen_5162 PE=4 SV=1	tr|Q1BK19|Q1BK19_BURCA	43 kDa	13	31	22	21	10	16
Uncharacterized protein OS=Burkholderia cenocepacia (strain AU 1054) GN=Bcen_5154 PE=4 SV=1	tr|Q1BK27|Q1BK27_BURCA	19 kDa	13	7	0	0	8	6
FAD-binding 9, siderophore-interacting OS=Burkholderia cenocepacia (strain AU 1054) GN=Bcen_5142 PE=4 SV=1	tr|Q1BK39|Q1BK39_BURCA	30 kDa	13	12	3	4	8	9
3-oxoadipate enol-lactonase OS=Burkholderia cenocepacia (strain AU 1054) GN=Bcen_5110 PE=4 SV=1	tr|Q1BK71|Q1BK71_BURCA	28 kDa	13	16	0	2	7	14
Heat shock protein DnaJ-like protein OS=Burkholderia cenocepacia (strain AU 1054) GN=Bcen_5014 PE=4 SV=1	tr|Q1BKG6|Q1BKG6_BURCA	42 kDa	13	11	17	12	0	6
Uncharacterized protein OS=Burkholderia cenocepacia (strain AU 1054) GN=Bcen_4861 PE=4 SV=1	tr|Q1BKW6|Q1BKW6_BURCA	10 kDa	13	16	8	3	2	0
Rhs element Vgr protein OS=Burkholderia cenocepacia (strain AU 1054) GN=Bcen_4617 PE=4 SV=1	tr|Q1BLK8|Q1BLK8_BURCA	93 kDa	13	15	0	0	4	7
Uncharacterized protein OS=Burkholderia cenocepacia (strain AU 1054) GN=Bcen_4498 PE=4 SV=1	tr|Q1BLX5|Q1BLX5_BURCA	29 kDa	13	25	14	21	22	30
Asparaginase OS=Burkholderia cenocepacia (strain AU 1054) GN=Bcen_4304 PE=4 SV=1	tr|Q1BMG5|Q1BMG5_BURCA	38 kDa	13	15	2	0	14	23
Kef-type potassium/proton antiporter, CPA2 family OS=Burkholderia cenocepacia (strain AU 1054) GN=Bcen_4140 PE=4 SV=1	tr|Q1BMX6|Q1BMX6_BURCA	60 kDa	13	17	2	0	28	34
N-isopropylammelide isopropylaminohydrolase OS=Burkholderia cenocepacia (strain AU 1054) GN=Bcen_4038 PE=4 SV=1	tr|Q1BN78|Q1BN78_BURCA	46 kDa	13	13	3	8	36	38
Alcohol dehydrogenase, zinc-binding protein OS=Burkholderia cenocepacia (strain AU 1054) GN=Bcen_3963 PE=4 SV=1	tr|Q1BNF3|Q1BNF3_BURCA	37 kDa	13	16	4	0	12	13
Succinylglutamate desuccinylase/aspartoacylase OS=Burkholderia cenocepacia (strain AU 1054) GN=Bcen_3941 PE=4 SV=1	tr|Q1BNH5|Q1BNH5_BURCA	37 kDa	13	10	4	3	22	17
GCN5-related N-acetyltransferase OS=Burkholderia cenocepacia (strain AU 1054) GN=Bcen_3849 PE=4 SV=1	tr|Q1BNR4|Q1BNR4_BURCA	46 kDa	13	15	9	12	53	45
3-hydroxyacyl-CoA dehydrogenase OS=Burkholderia cenocepacia (strain AU 1054) GN=Bcen_3838 PE=4 SV=1	tr|Q1BNS5|Q1BNS5_BURCA	54 kDa	13	23	0	0	50	51
Sodium/calcium exchanger membrane region OS=Burkholderia cenocepacia (strain AU 1054) GN=Bcen_3837 PE=4 SV=1	tr|Q1BNS6|Q1BNS6_BURCA	37 kDa	13	6	6	6	16	25
Aspartate carbamoyltransferase OS=Burkholderia cenocepacia (strain AU 1054) GN=Bcen_3560 PE=3 SV=1	tr|Q1BPK1|Q1BPK1_BURCA	48 kDa	13	22	11	13	23	21
Putative virion core protein OS=Burkholderia cenocepacia (strain AU 1054) GN=Bcen_3475 PE=4 SV=1	tr|Q1BPT6|Q1BPT6_BURCA	37 kDa	13	21	10	10	30	30
Class II aldolase/adducin-like protein OS=Burkholderia cenocepacia (strain AU 1054) GN=Bcen_3210 PE=4 SV=1	tr|Q1BQK0|Q1BQK0_BURCA	23 kDa	13	9	4	5	4	2
RND efflux system, outer membrane lipoprotein, NodT OS=Burkholderia cenocepacia (strain AU 1054) GN=Bcen_3016 PE=4 SV=1	tr|Q1BR43|Q1BR43_BURCA	55 kDa	13	17	99	126	122	142
Histidine kinase OS=Burkholderia cenocepacia (strain AU 1054) GN=Bcen_2981 PE=4 SV=1	tr|Q1BR78|Q1BR78_BURCA	54 kDa	13	13	20	18	8	15
Phenylalanine 4-hydroxylase OS=Burkholderia cenocepacia (strain AU 1054) GN=Bcen_2977 PE=4 SV=1	tr|Q1BR82|Q1BR82_BURCA	36 kDa	13	21	18	7	0	0
Transcriptional regulator, TetR family OS=Burkholderia cenocepacia (strain AU 1054) GN=Bcen_2782 PE=4 SV=1	tr|Q1BRS5|Q1BRS5_BURCA	23 kDa	13	15	14	20	14	6
Cytochrome c, class I OS=Burkholderia cenocepacia (strain AU 1054) GN=Bcen_2727 PE=4 SV=1	tr|Q1BRY0|Q1BRY0_BURCA	23 kDa	13	14	8	9	29	14
Stringent starvation protein B OS=Burkholderia cenocepacia (strain AU 1054) GN=Bcen_2662 PE=4 SV=1	tr|Q1BS45|Q1BS45_BURCA	19 kDa	13	8	18	11	0	0
Protein ApaG OS=Burkholderia cenocepacia (strain AU 1054) GN=apaG PE=3 SV=1	tr|Q1BSD8|Q1BSD8_BURCA	14 kDa	13	14	10	7	0	4
Uncharacterized protein OS=Burkholderia cenocepacia (strain AU 1054) GN=Bcen_2548 PE=4 SV=1	tr|Q1BSF8|Q1BSF8_BURCA	17 kDa	13	7	7	9	4	4
YaeQ OS=Burkholderia cenocepacia (strain AU 1054) GN=Bcen_2541 PE=4 SV=1	tr|Q1BSG5|Q1BSG5_BURCA	20 kDa	13	10	17	13	5	2
A/G-specific DNA-adenine glycosylase OS=Burkholderia cenocepacia (strain AU 1054) GN=Bcen_2183 PE=4 SV=1	tr|Q1BTH1|Q1BTH1_BURCA	40 kDa	13	11	27	21	11	4
Peptidase S1C, Do OS=Burkholderia cenocepacia (strain AU 1054) GN=Bcen_2006 PE=4 SV=1	tr|Q1BTZ8|Q1BTZ8_BURCA	51 kDa	13	12	43	47	19	21
Peptide methionine sulfoxide reductase MsrA OS=Burkholderia cenocepacia (strain AU 1054) GN=msrA PE=3 SV=1	tr|Q1BU42|Q1BU42_BURCA	21 kDa	13	11	15	11	11	6
Cobyric acid synthase OS=Burkholderia cenocepacia (strain AU 1054) GN=cobQ PE=3 SV=1	tr|Q1BUG7|Q1BUG7_BURCA	55 kDa	13	12	15	14	2	4
Rieske (2Fe-2S) region OS=Burkholderia cenocepacia (strain AU 1054) GN=Bcen_1589 PE=4 SV=1	tr|Q1BV61|Q1BV61_BURCA	42 kDa	13	11	10	7	44	45
Sulfate/thiosulfate import ATP-binding protein CysA OS=Burkholderia cenocepacia (strain AU 1054) GN=cysA PE=3 SV=1	tr|Q1BWH4|Q1BWH4_BURCA	39 kDa	13	13	4	5	5	7
Uncharacterized protein OS=Burkholderia cenocepacia (strain AU 1054) GN=Bcen_0676 PE=4 SV=1	tr|Q1BXR9|Q1BXR9_BURCA	16 kDa	13	6	0	0	0	0
Two component, sigma54 specific, transcriptional regulator, Fis family OS=Burkholderia cenocepacia (strain AU 1054) GN=Bcen_0660 PE=4 SV=1	tr|Q1BXT5|Q1BXT5_BURCA	50 kDa	13	21	34	29	24	26
MATE efflux family protein OS=Burkholderia cenocepacia (strain AU 1054) GN=Bcen_0612 PE=4 SV=1	tr|Q1BXY3|Q1BXY3_BURCA	48 kDa	13	11	0	0	0	0
Non-canonical purine NTP pyrophosphatase OS=Burkholderia cenocepacia (strain AU 1054) GN=Bcen_0517 PE=3 SV=1	tr|Q1BY76|Q1BY76_BURCA	23 kDa	13	13	14	19	4	3
Lipopolysaccharide heptosyltransferase I OS=Burkholderia cenocepacia (strain AU 1054) GN=Bcen_0415 PE=4 SV=1	tr|Q1BYH8|Q1BYH8_BURCA	39 kDa	13	12	15	13	3	14
YiaAB two helix OS=Burkholderia cenocepacia (strain AU 1054) GN=Bcen_0307 PE=4 SV=1	tr|Q1BYT6|Q1BYT6_BURCA	16 kDa	13	28	0	13	16	27
Zinc finger/thioredoxin putative OS=Burkholderia cenocepacia (strain AU 1054) GN=Bcen_0119 PE=4 SV=1	tr|Q1BZC2|Q1BZC2_BURCA	50 kDa	13	26	32	23	13	19
2-C-methyl-D-erythritol 4-phosphate cytidylyltransferase OS=Burkholderia cenocepacia (strain AU 1054) GN=ispD PE=3 SV=1	sp|Q1BHA5|ISPD_BURCA	25 kDa	12	12	6	11	0	2
N-acetyl-gamma-glutamyl-phosphate reductase OS=Burkholderia cenocepacia (strain AU 1054) GN=argC PE=3 SV=1	sp|Q1BK31|ARGC_BURCA	33 kDa	12	16	0	0	0	0
30S ribosomal protein S21 1 OS=Burkholderia cenocepacia (strain AU 1054) GN=rpsU1 PE=3 SV=1	sp|Q1BLZ1|RS211_BURCA	9 kDa	12	11	9	11	18	10
Probable chemoreceptor glutamine deamidase CheD OS=Burkholderia cenocepacia (strain AU 1054) GN=cheD PE=3 SV=2	sp|Q1BRL1|CHED_BURCA	27 kDa	12	15	9	12	0	0
Glycerol-3-phosphate dehydrogenase [NAD(P)+] OS=Burkholderia cenocepacia (strain AU 1054) GN=gpsA PE=3 SV=1	sp|Q1BTB5|GPDA_BURCA	34 kDa	12	16	16	19	17	19
Phosphate import ATP-binding protein PstB OS=Burkholderia cenocepacia (strain AU 1054) GN=pstB PE=3 SV=1	sp|Q1BXC3|PSTB_BURCA	32 kDa	12	15	20	16	18	10
Ferrochelatase OS=Burkholderia cenocepacia (strain AU 1054) GN=hemH PE=3 SV=1	sp|Q1BYX9|HEMH_BURCA	39 kDa	12	15	18	17	13	10
NAD kinase OS=Burkholderia cenocepacia (strain AU 1054) GN=nadK PE=3 SV=1	sp|Q1BYY1|NADK_BURCA	32 kDa	12	16	11	12	10	11
Anhydro-N-acetylmuramic acid kinase OS=Burkholderia cenocepacia (strain AU 1054) GN=anmK PE=3 SV=1	sp|Q1BZ42|ANMK_BURCA	40 kDa	12	16	12	12	7	10
Ribosomal protein L11 methyltransferase OS=Burkholderia cenocepacia (strain AU 1054) GN=prmA PE=3 SV=1	sp|Q1BZC1|PRMA_BURCA	32 kDa	12	13	18	22	8	5
Xylose isomerase-like TIM barrel OS=Burkholderia cenocepacia (strain AU 1054) GN=Bcen_6345 PE=4 SV=1	tr|Q1BGP7|Q1BGP7_BURCA	29 kDa	12	8	0	0	0	0
Globin OS=Burkholderia cenocepacia (strain AU 1054) GN=Bcen_6230 PE=4 SV=1	tr|Q1BH11|Q1BH11_BURCA	21 kDa	12	14	14	12	6	10
Formyl transferase-like protein OS=Burkholderia cenocepacia (strain AU 1054) GN=Bcen_6218 PE=4 SV=1	tr|Q1BH23|Q1BH23_BURCA	34 kDa	12	16	27	23	15	12
Aminodeoxychorismate lyase OS=Burkholderia cenocepacia (strain AU 1054) GN=Bcen_6185 PE=4 SV=1	tr|Q1BH56|Q1BH56_BURCA	37 kDa	12	11	23	15	10	3
Phage SPO1 DNA polymerase-related protein OS=Burkholderia cenocepacia (strain AU 1054) GN=Bcen_6034 PE=4 SV=1	tr|Q1BHK6|Q1BHK6_BURCA	36 kDa	12	19	23	14	10	8
Acyl-coA-binding protein, ACBP OS=Burkholderia cenocepacia (strain AU 1054) GN=Bcen_6031 PE=4 SV=1	tr|Q1BHK9|Q1BHK9_BURCA	10 kDa	12	11	11	6	2	0
Uncharacterized protein OS=Burkholderia cenocepacia (strain AU 1054) GN=Bcen_6024 PE=4 SV=1	tr|Q1BHL6|Q1BHL6_BURCA	15 kDa	12	11	8	11	6	7
Transcriptional regulator, GntR family OS=Burkholderia cenocepacia (strain AU 1054) GN=Bcen_5729 PE=4 SV=1	tr|Q1BIF7|Q1BIF7_BURCA	32 kDa	12	17	22	15	7	6
Thioredoxin domain protein OS=Burkholderia cenocepacia (strain AU 1054) GN=Bcen_5329 PE=4 SV=1	tr|Q1BJK2|Q1BJK2_BURCA	59 kDa	12	17	18	14	31	34
Transcriptional regulator, XRE family with cupin sensor OS=Burkholderia cenocepacia (strain AU 1054) GN=Bcen_5317 PE=4 SV=1	tr|Q1BJL4|Q1BJL4_BURCA	21 kDa	12	12	21	29	32	37
PRC-barrel OS=Burkholderia cenocepacia (strain AU 1054) GN=Bcen_5253 PE=4 SV=1	tr|Q1BJS8|Q1BJS8_BURCA	15 kDa	12	27	17	17	40	21
Transcriptional regulator, MarR family OS=Burkholderia cenocepacia (strain AU 1054) GN=Bcen_5222 PE=4 SV=1	tr|Q1BJV9|Q1BJV9_BURCA	18 kDa	12	10	8	13	14	16
Alpha/beta hydrolase fold protein OS=Burkholderia cenocepacia (strain AU 1054) GN=Bcen_5176 PE=4 SV=1	tr|Q1BK05|Q1BK05_BURCA	33 kDa	12	11	0	2	8	9
Short-chain dehydrogenase/reductase SDR OS=Burkholderia cenocepacia (strain AU 1054) GN=Bcen_4894 PE=4 SV=1	tr|Q1BKT5|Q1BKT5_BURCA	27 kDa	12	16	7	13	18	26
Twin-arginine translocation pathway signal OS=Burkholderia cenocepacia (strain AU 1054) GN=Bcen_4491 PE=4 SV=1	tr|Q1BLY2|Q1BLY2_BURCA	32 kDa	12	21	0	0	8	7
N-(5'-phosphoribosyl)anthranilate isomerase OS=Burkholderia cenocepacia (strain AU 1054) GN=trpF PE=3 SV=1	tr|Q1BM63|Q1BM63_BURCA	24 kDa	12	8	2	0	0	0
CDP-alcohol phosphatidyltransferase OS=Burkholderia cenocepacia (strain AU 1054) GN=Bcen_4241 PE=3 SV=1	tr|Q1BMM8|Q1BMM8_BURCA	25 kDa	12	24	9	9	5	8
NADH:flavin oxidoreductase/NADH oxidase OS=Burkholderia cenocepacia (strain AU 1054) GN=Bcen_4093 PE=4 SV=1	tr|Q1BN23|Q1BN23_BURCA	40 kDa	12	9	2	2	4	5
Transcriptional regulator, IclR family OS=Burkholderia cenocepacia (strain AU 1054) GN=Bcen_4028 PE=4 SV=1	tr|Q1BN88|Q1BN88_BURCA	29 kDa	12	5	6	8	13	10
Amino acid/polyamine/organocation transporter, APC superfamily OS=Burkholderia cenocepacia (strain AU 1054) GN=Bcen_3996 PE=4 SV=1	tr|Q1BNC0|Q1BNC0_BURCA	50 kDa	12	48	0	0	36	33
Trehalose 6-phosphate synthase OS=Burkholderia cenocepacia (strain AU 1054) GN=Bcen_3925 PE=4 SV=1	tr|Q1BNJ1|Q1BNJ1_BURCA	53 kDa	12	22	11	11	25	26
Extracellular solute-binding protein, family 5 OS=Burkholderia cenocepacia (strain AU 1054) GN=Bcen_3777 PE=4 SV=1	tr|Q1BNY6|Q1BNY6_BURCA	58 kDa	12	28	0	0	23	32
Short-chain dehydrogenase/reductase SDR OS=Burkholderia cenocepacia (strain AU 1054) GN=Bcen_3755 PE=3 SV=1	tr|Q1BP08|Q1BP08_BURCA	26 kDa	12	12	4	9	16	11
Short-chain dehydrogenase/reductase SDR OS=Burkholderia cenocepacia (strain AU 1054) GN=Bcen_3568 PE=3 SV=1	tr|Q1BPJ3|Q1BPJ3_BURCA	24 kDa	12	15	21	21	17	19
Uncharacterized protein OS=Burkholderia cenocepacia (strain AU 1054) GN=Bcen_3258 PE=4 SV=1	tr|Q1BQF2|Q1BQF2_BURCA	8 kDa	12	4	0	0	7	9
Primosomal protein N OS=Burkholderia cenocepacia (strain AU 1054) GN=Bcen_2943 PE=4 SV=1	tr|Q1BRB6|Q1BRB6_BURCA	81 kDa	12	6	6	8	2	0
Transcriptional regulator, MerR family OS=Burkholderia cenocepacia (strain AU 1054) GN=Bcen_2932 PE=4 SV=1	tr|Q1BRC7|Q1BRC7_BURCA	16 kDa	12	15	2	7	2	4
Uncharacterized protein OS=Burkholderia cenocepacia (strain AU 1054) GN=Bcen_2877 PE=4 SV=1	tr|Q1BRI2|Q1BRI2_BURCA	15 kDa	12	8	8	3	11	11
Phenylacetate-CoA oxygenase, PaaJ subunit OS=Burkholderia cenocepacia (strain AU 1054) GN=Bcen_2779 PE=4 SV=1	tr|Q1BRS8|Q1BRS8_BURCA	20 kDa	12	8	2	3	8	3
Uncharacterized protein OS=Burkholderia cenocepacia (strain AU 1054) GN=Bcen_2688 PE=4 SV=1	tr|Q1BS19|Q1BS19_BURCA	9 kDa	12	7	20	9	16	8
Uncharacterized protein OS=Burkholderia cenocepacia (strain AU 1054) GN=Bcen_2645 PE=4 SV=1	tr|Q1BS62|Q1BS62_BURCA	21 kDa	12	10	8	4	6	4
Peptidase M15B and M15C, D,D-carboxypeptidase VanY/endolysins OS=Burkholderia cenocepacia (strain AU 1054) GN=Bcen_2619 PE=4 SV=1	tr|Q1BS88|Q1BS88_BURCA	31 kDa	12	10	11	6	8	3
Uncharacterized protein OS=Burkholderia cenocepacia (strain AU 1054) GN=Bcen_2608 PE=4 SV=1	tr|Q1BS99|Q1BS99_BURCA	33 kDa	12	13	21	17	8	14
Uncharacterized protein OS=Burkholderia cenocepacia (strain AU 1054) GN=Bcen_2447 PE=4 SV=1	tr|Q1BSQ9|Q1BSQ9_BURCA	12 kDa	12	6	10	14	0	0
Mammalian cell entry related protein OS=Burkholderia cenocepacia (strain AU 1054) GN=Bcen_2284 PE=4 SV=1	tr|Q1BT70|Q1BT70_BURCA	33 kDa	12	11	17	23	37	30
Phosphotransferase system, HPr OS=Burkholderia cenocepacia (strain AU 1054) GN=Bcen_2247 PE=4 SV=1	tr|Q1BTA7|Q1BTA7_BURCA	10 kDa	12	15	14	6	9	8
Transcriptional regulator, DeoR family OS=Burkholderia cenocepacia (strain AU 1054) GN=Bcen_2063 PE=4 SV=1	tr|Q1BTU1|Q1BTU1_BURCA	33 kDa	12	7	12	9	8	17
Copper resistance D OS=Burkholderia cenocepacia (strain AU 1054) GN=Bcen_2056 PE=4 SV=1	tr|Q1BTU8|Q1BTU8_BURCA	31 kDa	12	17	10	27	18	24
Diguanylate phosphodiesterase OS=Burkholderia cenocepacia (strain AU 1054) GN=Bcen_1925 PE=4 SV=1	tr|Q1BU77|Q1BU77_BURCA	46 kDa	12	12	13	6	7	8
Amino acid/amide ABC transporter substrate-binding protein, HAAT family OS=Burkholderia cenocepacia (strain AU 1054) GN=Bcen_1866 PE=4 SV=1	tr|Q1BUD6|Q1BUD6_BURCA	42 kDa	12	20	0	2	10	13
Superoxide dismutase, copper/zinc binding protein OS=Burkholderia cenocepacia (strain AU 1054) GN=Bcen_1823 PE=4 SV=1	tr|Q1BUH9|Q1BUH9_BURCA	18 kDa	12	11	10	9	17	13
DNA-directed RNA polymerase, subunit H OS=Burkholderia cenocepacia (strain AU 1054) GN=Bcen_1800 PE=3 SV=1	tr|Q1BUK2|Q1BUK2_BURCA	62 kDa	12	19	0	4	16	29
Uncharacterized protein OS=Burkholderia cenocepacia (strain AU 1054) GN=Bcen_1737 PE=4 SV=1	tr|Q1BUR5|Q1BUR5_BURCA	28 kDa	12	6	5	3	2	2
Oxygen-dependent coproporphyrinogen-III oxidase OS=Burkholderia cenocepacia (strain AU 1054) GN=hemF PE=3 SV=1	tr|Q1BUW7|Q1BUW7_BURCA	36 kDa	12	14	5	13	13	4
Amino acid/amide ABC transporter substrate-binding protein, HAAT family OS=Burkholderia cenocepacia (strain AU 1054) GN=Bcen_1643 PE=4 SV=1	tr|Q1BV07|Q1BV07_BURCA	48 kDa	12	14	3	6	8	6
Precorrin-8X methylmutase OS=Burkholderia cenocepacia (strain AU 1054) GN=Bcen_1193 PE=4 SV=1	tr|Q1BWA5|Q1BWA5_BURCA	22 kDa	12	17	3	8	7	5
ABC transporter related protein OS=Burkholderia cenocepacia (strain AU 1054) GN=Bcen_1155 PE=3 SV=1	tr|Q1BWE3|Q1BWE3_BURCA	30 kDa	12	12	14	12	22	18
Uncharacterized protein OS=Burkholderia cenocepacia (strain AU 1054) GN=Bcen_1099 PE=4 SV=1	tr|Q1BWJ9|Q1BWJ9_BURCA	27 kDa	12	8	5	4	5	3
Transcriptional regulator, MerR family OS=Burkholderia cenocepacia (strain AU 1054) GN=Bcen_1000 PE=4 SV=1	tr|Q1BWU6|Q1BWU6_BURCA	16 kDa	12	11	10	11	11	12
Butyryl-CoA:acetate CoA transferase OS=Burkholderia cenocepacia (strain AU 1054) GN=Bcen_0984 PE=4 SV=1	tr|Q1BWW2|Q1BWW2_BURCA	22 kDa	12	12	2	6	38	18
OsmC-like protein OS=Burkholderia cenocepacia (strain AU 1054) GN=Bcen_0908 PE=4 SV=1	tr|Q1BX38|Q1BX38_BURCA	14 kDa	12	11	2	0	3	0
Uncharacterized small conserved protein OS=Burkholderia cenocepacia (strain AU 1054) GN=Bcen_0834 PE=4 SV=1	tr|Q1BXB2|Q1BXB2_BURCA	13 kDa	12	12	15	13	3	5
Two component transcriptional regulator, winged helix family OS=Burkholderia cenocepacia (strain AU 1054) GN=Bcen_0824 PE=4 SV=1	tr|Q1BXC1|Q1BXC1_BURCA	26 kDa	12	10	14	17	2	0
3-hydroxyacyl-CoA dehydrogenase, NAD-binding protein OS=Burkholderia cenocepacia (strain AU 1054) GN=Bcen_0783 PE=4 SV=1	tr|Q1BXG2|Q1BXG2_BURCA	33 kDa	12	12	12	9	16	23
Uncharacterized protein OS=Burkholderia cenocepacia (strain AU 1054) GN=Bcen_0695 PE=4 SV=1	tr|Q1BXQ0|Q1BXQ0_BURCA	23 kDa	12	6	6	8	11	5
Uncharacterized protein OS=Burkholderia cenocepacia (strain AU 1054) GN=Bcen_0669 PE=4 SV=1	tr|Q1BXS6|Q1BXS6_BURCA	11 kDa	12	7	11	9	3	0
Cyclic pyranopterin monophosphate synthase OS=Burkholderia cenocepacia (strain AU 1054) GN=moaA PE=3 SV=1	tr|Q1BXW5|Q1BXW5_BURCA	40 kDa	12	9	15	12	2	0
Uncharacterized protein OS=Burkholderia cenocepacia (strain AU 1054) GN=Bcen_0622 PE=4 SV=1	tr|Q1BXX3|Q1BXX3_BURCA	23 kDa	12	4	6	6	3	0
TPR repeat protein OS=Burkholderia cenocepacia (strain AU 1054) GN=Bcen_0549 PE=4 SV=1	tr|Q1BY45|Q1BY45_BURCA	69 kDa	12	18	23	21	0	8
Porin, Gram-negative type OS=Burkholderia cenocepacia (strain AU 1054) GN=Bcen_0524 PE=4 SV=1	tr|Q1BY69|Q1BY69_BURCA	39 kDa	12	10	6	4	100	111
Uncharacterized protein OS=Burkholderia cenocepacia (strain AU 1054) GN=Bcen_0361 PE=4 SV=1	tr|Q1BYN2|Q1BYN2_BURCA	27 kDa	12	4	4	6	4	13
Cell division and transport-associated protein TolR OS=Burkholderia cenocepacia (strain AU 1054) GN=Bcen_0319 PE=3 SV=1	tr|Q1BYS4|Q1BYS4_BURCA	16 kDa	12	11	7	8	0	7
Para-aminobenzoate synthase, component I OS=Burkholderia cenocepacia (strain AU 1054) GN=Bcen_0270 PE=4 SV=1	tr|Q1BYX1|Q1BYX1_BURCA	68 kDa	12	9	9	7	3	8
NUDIX hydrolase OS=Burkholderia cenocepacia (strain AU 1054) GN=Bcen_0215 PE=4 SV=1	tr|Q1BZ26|Q1BZ26_BURCA	19 kDa	12	8	7	6	2	0
Putative lipid II flippase FtsW OS=Burkholderia cenocepacia (strain AU 1054) GN=ftsW PE=3 SV=1	tr|Q1BZG4|Q1BZG4_BURCA	46 kDa	12	13	5	11	4	6
SsrA-binding protein OS=Burkholderia cenocepacia (strain AU 1054) GN=smpB PE=3 SV=1	sp|Q1BHG2|SSRP_BURCA	17 kDa	11	9	2	3	0	0
Tetraacyldisaccharide 4'-kinase OS=Burkholderia cenocepacia (strain AU 1054) GN=lpxK PE=3 SV=1	sp|Q1BU69|LPXK_BURCA	36 kDa	11	7	12	11	4	9
Nicotinate phosphoribosyltransferase OS=Burkholderia cenocepacia (strain AU 1054) GN=pncB PE=3 SV=1	sp|Q1BXX4|PNCB_BURCA	46 kDa	11	15	13	8	24	43
Putative Holliday junction resolvase OS=Burkholderia cenocepacia (strain AU 1054) GN=Bcen_0383 PE=3 SV=1	sp|Q1BYL0|RUVX_BURCA	17 kDa	11	11	13	13	2	4
tRNA dimethylallyltransferase OS=Burkholderia cenocepacia (strain AU 1054) GN=miaA PE=3 SV=1	sp|Q1BYW1|MIAA_BURCA	36 kDa	11	12	4	6	4	5
Transcriptional regulator, GntR family OS=Burkholderia cenocepacia (strain AU 1054) GN=Bcen_6375 PE=4 SV=1	tr|Q1BGL8|Q1BGL8_BURCA	27 kDa	11	12	15	12	13	10
Uncharacterized protein OS=Burkholderia cenocepacia (strain AU 1054) GN=Bcen_6353 PE=4 SV=1	tr|Q1BGN9|Q1BGN9_BURCA	19 kDa	11	8	0	4	8	13
Uncharacterized protein OS=Burkholderia cenocepacia (strain AU 1054) GN=Bcen_6351 PE=4 SV=1	tr|Q1BGP1|Q1BGP1_BURCA	14 kDa	11	10	12	12	4	11
Transcriptional regulator, MerR family OS=Burkholderia cenocepacia (strain AU 1054) GN=Bcen_6337 PE=4 SV=1	tr|Q1BGQ5|Q1BGQ5_BURCA	39 kDa	11	5	11	8	4	4
Glycosyltransferase, MGT family OS=Burkholderia cenocepacia (strain AU 1054) GN=Bcen_6314 PE=4 SV=1	tr|Q1BGS8|Q1BGS8_BURCA	44 kDa	11	18	13	8	9	9
Laccase domain protein OS=Burkholderia cenocepacia (strain AU 1054) GN=Bcen_6287 PE=3 SV=1	tr|Q1BGV5|Q1BGV5_BURCA	29 kDa	11	14	4	5	4	8
L-carnitine dehydratase/bile acid-inducible protein F OS=Burkholderia cenocepacia (strain AU 1054) GN=Bcen_6255 PE=4 SV=1	tr|Q1BGY6|Q1BGY6_BURCA	43 kDa	11	10	13	15	14	8
4-amino-4-deoxy-L-arabinose transferase and related glycosyltransferases of PMT family-like protein OS=Burkholderia cenocepacia (strain AU 1054) GN=Bcen_6245 PE=4 SV=1	tr|Q1BGZ6|Q1BGZ6_BURCA	68 kDa	11	15	8	10	9	13
Uncharacterized protein OS=Burkholderia cenocepacia (strain AU 1054) GN=Bcen_6190 PE=4 SV=1	tr|Q1BH51|Q1BH51_BURCA	12 kDa	11	7	8	6	0	0
DNA polymerase III, epsilon subunit OS=Burkholderia cenocepacia (strain AU 1054) GN=Bcen_6094 PE=4 SV=1	tr|Q1BHE6|Q1BHE6_BURCA	23 kDa	11	12	18	21	0	4
Cyclase/dehydrase OS=Burkholderia cenocepacia (strain AU 1054) GN=Bcen_6079 PE=4 SV=1	tr|Q1BHG1|Q1BHG1_BURCA	17 kDa	11	14	9	12	4	3
Serine acetyltransferase OS=Burkholderia cenocepacia (strain AU 1054) GN=Bcen_5994 PE=3 SV=1	tr|Q1BHP6|Q1BHP6_BURCA	28 kDa	11	12	3	5	2	2
Methyltransferase type 12 OS=Burkholderia cenocepacia (strain AU 1054) GN=Bcen_5981 PE=4 SV=1	tr|Q1BHQ9|Q1BHQ9_BURCA	21 kDa	11	10	0	0	5	2
Rhodanese-like protein OS=Burkholderia cenocepacia (strain AU 1054) GN=Bcen_5927 PE=4 SV=1	tr|Q1BHW3|Q1BHW3_BURCA	17 kDa	11	13	3	4	6	6
Uncharacterized protein OS=Burkholderia cenocepacia (strain AU 1054) GN=Bcen_5859 PE=4 SV=1	tr|Q1BI31|Q1BI31_BURCA	18 kDa	11	7	5	4	2	2
Uncharacterized protein OS=Burkholderia cenocepacia (strain AU 1054) GN=Bcen_5511 PE=4 SV=1	tr|Q1BJ22|Q1BJ22_BURCA	19 kDa	11	8	0	0	19	36
Periplasmic binding protein OS=Burkholderia cenocepacia (strain AU 1054) GN=Bcen_5429 PE=4 SV=1	tr|Q1BJA3|Q1BJA3_BURCA	31 kDa	11	10	0	0	16	20
Transcriptional regulators-like protein OS=Burkholderia cenocepacia (strain AU 1054) GN=Bcen_5408 PE=4 SV=1	tr|Q1BJC4|Q1BJC4_BURCA	20 kDa	11	12	7	7	2	5
Transposase, mutator type OS=Burkholderia cenocepacia (strain AU 1054) GN=Bcen_0398 PE=4 SV=1	tr|Q1BJN4|Q1BJN4_BURCA	47 kDa	11	9	8	7	0	3
Short-chain dehydrogenase/reductase SDR OS=Burkholderia cenocepacia (strain AU 1054) GN=Bcen_5117 PE=3 SV=1	tr|Q1BK64|Q1BK64_BURCA	29 kDa	11	12	12	20	13	18
Fucose-binding lectin II OS=Burkholderia cenocepacia (strain AU 1054) GN=Bcen_4983 PE=4 SV=1	tr|Q1BKJ7|Q1BKJ7_BURCA	28 kDa	11	17	0	0	79	72
Response regulator receiver sensor signal transduction histidine kinase OS=Burkholderia cenocepacia (strain AU 1054) GN=Bcen_4578 PE=4 SV=1	tr|Q1BLP6|Q1BLP6_BURCA	41 kDa	11	17	12	7	34	66
Short-chain dehydrogenase/reductase SDR OS=Burkholderia cenocepacia (strain AU 1054) GN=Bcen_4559 PE=3 SV=1	tr|Q1BLR5|Q1BLR5_BURCA	28 kDa	11	7	2	2	4	4
Uncharacterized protein OS=Burkholderia cenocepacia (strain AU 1054) GN=Bcen_4556 PE=4 SV=1	tr|Q1BLR8|Q1BLR8_BURCA	44 kDa	11	0	5	22	5	7
Succinate dehydrogenase subunit D OS=Burkholderia cenocepacia (strain AU 1054) GN=Bcen_4432 PE=4 SV=1	tr|Q1BM41|Q1BM41_BURCA	14 kDa	11	26	24	24	32	42
Sporulation related OS=Burkholderia cenocepacia (strain AU 1054) GN=Bcen_4404 PE=4 SV=1	tr|Q1BM69|Q1BM69_BURCA	29 kDa	11	8	31	23	19	14
Proline iminopeptidase OS=Burkholderia cenocepacia (strain AU 1054) GN=Bcen_4251 PE=3 SV=1	tr|Q1BML8|Q1BML8_BURCA	35 kDa	11	19	11	9	43	43
Pyridoxal-5'-phosphate-dependent enzyme, beta subunit OS=Burkholderia cenocepacia (strain AU 1054) GN=Bcen_3918 PE=4 SV=1	tr|Q1BNJ8|Q1BNJ8_BURCA	35 kDa	11	9	13	7	5	6
Fumarylacetoacetate (FAA) hydrolase OS=Burkholderia cenocepacia (strain AU 1054) GN=Bcen_3854 PE=4 SV=1	tr|Q1BNQ9|Q1BNQ9_BURCA	25 kDa	11	10	0	0	6	6
Penicillin-binding protein 1C OS=Burkholderia cenocepacia (strain AU 1054) GN=Bcen_3812 PE=4 SV=1	tr|Q1BNV1|Q1BNV1_BURCA	80 kDa	11	9	9	8	16	15
Patatin OS=Burkholderia cenocepacia (strain AU 1054) GN=Bcen_3431 PE=4 SV=1	tr|Q1BPX9|Q1BPX9_BURCA	85 kDa	11	17	38	29	46	36
L-leucine ABC transporter membrane protein / L-valine ABC transporter membrane protein / L-isoleucine ABC transporter membrane protein OS=Burkholderia cenocepacia (strain AU 1054) GN=Bcen_3349 PE=4 SV=1	tr|Q1BQ61|Q1BQ61_BURCA	34 kDa	11	18	9	11	13	15
Leucyl aminopeptidase, Metallo peptidase, MEROPS family M28E OS=Burkholderia cenocepacia (strain AU 1054) GN=Bcen_3301 PE=4 SV=1	tr|Q1BQA9|Q1BQA9_BURCA	44 kDa	11	6	0	0	46	54
3-hydroxyisobutyrate dehydrogenase OS=Burkholderia cenocepacia (strain AU 1054) GN=Bcen_3212 PE=4 SV=1	tr|Q1BQJ8|Q1BQJ8_BURCA	30 kDa	11	13	7	7	0	6
Alpha/beta hydrolase fold protein OS=Burkholderia cenocepacia (strain AU 1054) GN=Bcen_3170 PE=4 SV=1	tr|Q1BQN9|Q1BQN9_BURCA	31 kDa	11	6	5	4	9	0
Transcriptional regulator, AraC family with amidase-like domain OS=Burkholderia cenocepacia (strain AU 1054) GN=Bcen_3160 PE=4 SV=1	tr|Q1BQP9|Q1BQP9_BURCA	35 kDa	11	12	8	6	4	4
Transcriptional regulator, IclR family OS=Burkholderia cenocepacia (strain AU 1054) GN=Bcen_2997 PE=4 SV=1	tr|Q1BR62|Q1BR62_BURCA	30 kDa	11	10	12	12	6	4
Shikimate kinase OS=Burkholderia cenocepacia (strain AU 1054) GN=aroK PE=3 SV=1	tr|Q1BRZ2|Q1BRZ2_BURCA	19 kDa	11	13	19	19	2	0
Cytochrome c1 OS=Burkholderia cenocepacia (strain AU 1054) GN=Bcen_2664 PE=4 SV=1	tr|Q1BS43|Q1BS43_BURCA	28 kDa	11	7	2	4	18	15
Putative transcriptional regulator OS=Burkholderia cenocepacia (strain AU 1054) GN=Bcen_2422 PE=4 SV=1	tr|Q1BST4|Q1BST4_BURCA	19 kDa	11	10	2	2	8	11
Uncharacterized protein OS=Burkholderia cenocepacia (strain AU 1054) GN=Bcen_2389 PE=4 SV=1	tr|Q1BSW7|Q1BSW7_BURCA	24 kDa	11	9	9	8	18	24
Heavy metal transport/detoxification protein OS=Burkholderia cenocepacia (strain AU 1054) GN=Bcen_2375 PE=4 SV=1	tr|Q1BSY0|Q1BSY0_BURCA	7 kDa	11	13	0	0	0	0
Hydroxymethylglutaryl-CoA lyase OS=Burkholderia cenocepacia (strain AU 1054) GN=Bcen_2345 PE=4 SV=1	tr|Q1BT09|Q1BT09_BURCA	33 kDa	11	10	8	7	14	14
Short-chain dehydrogenase/reductase SDR OS=Burkholderia cenocepacia (strain AU 1054) GN=Bcen_2308 PE=3 SV=1	tr|Q1BT46|Q1BT46_BURCA	27 kDa	11	10	13	10	5	7
Biotin--acetyl-CoA-carboxylase ligase OS=Burkholderia cenocepacia (strain AU 1054) GN=Bcen_2290 PE=4 SV=1	tr|Q1BT64|Q1BT64_BURCA	31 kDa	11	13	24	24	9	8
Hydrolase of the alpha/beta superfamily-like protein OS=Burkholderia cenocepacia (strain AU 1054) GN=Bcen_2280 PE=4 SV=1	tr|Q1BT74|Q1BT74_BURCA	23 kDa	11	7	6	5	8	7
PTS system fructose subfamily IIA component OS=Burkholderia cenocepacia (strain AU 1054) GN=Bcen_2248 PE=4 SV=1	tr|Q1BTA6|Q1BTA6_BURCA	16 kDa	11	12	10	12	10	4
Transcriptional regulator, MarR family OS=Burkholderia cenocepacia (strain AU 1054) GN=Bcen_2132 PE=4 SV=1	tr|Q1BTM2|Q1BTM2_BURCA	16 kDa	11	3	13	9	7	8
Uncharacterized protein OS=Burkholderia cenocepacia (strain AU 1054) GN=Bcen_2029 PE=4 SV=1	tr|Q1BTX5|Q1BTX5_BURCA	36 kDa	11	10	4	5	5	2
Threonylcarbamoyl-AMP synthase OS=Burkholderia cenocepacia (strain AU 1054) GN=Bcen_2011 PE=3 SV=1	tr|Q1BTZ3|Q1BTZ3_BURCA	36 kDa	11	24	17	13	2	4
D-Ala-D-Ala carboxypeptidase PBP3, Serine peptidase, MEROPS family S13 OS=Burkholderia cenocepacia (strain AU 1054) GN=Bcen_2008 PE=4 SV=1	tr|Q1BTZ6|Q1BTZ6_BURCA	53 kDa	11	22	27	30	6	9
Uncharacterized protein OS=Burkholderia cenocepacia (strain AU 1054) GN=Bcen_1940 PE=4 SV=1	tr|Q1BU62|Q1BU62_BURCA	12 kDa	11	7	14	12	0	0
Transcriptional regulator, GntR family OS=Burkholderia cenocepacia (strain AU 1054) GN=Bcen_1920 PE=4 SV=1	tr|Q1BU82|Q1BU82_BURCA	28 kDa	11	11	11	12	4	8
Porphobilinogen deaminase OS=Burkholderia cenocepacia (strain AU 1054) GN=hemC PE=3 SV=1	tr|Q1BUI9|Q1BUI9_BURCA	43 kDa	11	17	22	15	18	17
Glycosyl transferase, family 9 OS=Burkholderia cenocepacia (strain AU 1054) GN=Bcen_1700 PE=4 SV=1	tr|Q1BUV1|Q1BUV1_BURCA	40 kDa	11	8	7	6	0	3
Uncharacterized protein OS=Burkholderia cenocepacia (strain AU 1054) GN=Bcen_1691 PE=4 SV=1	tr|Q1BUW0|Q1BUW0_BURCA	34 kDa	11	9	17	11	11	7
Transcriptional regulator, LacI family OS=Burkholderia cenocepacia (strain AU 1054) GN=Bcen_1521 PE=4 SV=1	tr|Q1BVC8|Q1BVC8_BURCA	41 kDa	11	14	16	13	7	10
Isochorismatase hydrolase OS=Burkholderia cenocepacia (strain AU 1054) GN=Bcen_1487 PE=4 SV=1	tr|Q1BVG2|Q1BVG2_BURCA	25 kDa	11	6	4	3	3	4
Phage integrase OS=Burkholderia cenocepacia (strain AU 1054) GN=Bcen_1438 PE=4 SV=1	tr|Q1BVL1|Q1BVL1_BURCA	63 kDa	11	8	24	27	4	3
Cobalt-factor II C20-methyltransferase OS=Burkholderia cenocepacia (strain AU 1054) GN=Bcen_1192 PE=4 SV=1	tr|Q1BWA6|Q1BWA6_BURCA	27 kDa	11	8	7	7	2	0
Type II secretion system protein OS=Burkholderia cenocepacia (strain AU 1054) GN=Bcen_1045 PE=4 SV=1	tr|Q1BWQ3|Q1BWQ3_BURCA	36 kDa	11	15	6	6	0	2
NAD(P)H:quinone oxidoreductase OS=Burkholderia cenocepacia (strain AU 1054) GN=Bcen_0973 PE=4 SV=1	tr|Q1BWX3|Q1BWX3_BURCA	21 kDa	11	8	14	11	6	4
Redoxin OS=Burkholderia cenocepacia (strain AU 1054) GN=Bcen_0711 PE=4 SV=1	tr|Q1BXN4|Q1BXN4_BURCA	20 kDa	11	8	6	7	13	8
GCN5-related N-acetyltransferase OS=Burkholderia cenocepacia (strain AU 1054) GN=Bcen_0674 PE=4 SV=1	tr|Q1BXS1|Q1BXS1_BURCA	18 kDa	11	14	13	10	21	20
Uncharacterized protein OS=Burkholderia cenocepacia (strain AU 1054) GN=Bcen_0638 PE=4 SV=1	tr|Q1BXV7|Q1BXV7_BURCA	23 kDa	11	12	13	12	0	4
Uncharacterized protein OS=Burkholderia cenocepacia (strain AU 1054) GN=Bcen_0537 PE=4 SV=1	tr|Q1BY57|Q1BY57_BURCA	26 kDa	11	9	8	12	23	18
UDP-galactose 4-epimerase OS=Burkholderia cenocepacia (strain AU 1054) GN=Bcen_0410 PE=3 SV=1	tr|Q1BYI3|Q1BYI3_BURCA	37 kDa	11	16	20	10	14	5
Glycosyl transferase, family 2 OS=Burkholderia cenocepacia (strain AU 1054) GN=Bcen_0405 PE=4 SV=1	tr|Q1BYI8|Q1BYI8_BURCA	30 kDa	11	12	17	10	9	8
Uncharacterized protein OS=Burkholderia cenocepacia (strain AU 1054) GN=Bcen_0351 PE=4 SV=1	tr|Q1BYP2|Q1BYP2_BURCA	14 kDa	11	9	0	0	0	0
Membrane protein OS=Burkholderia cenocepacia (strain AU 1054) GN=Bcen_0327 PE=4 SV=1	tr|Q1BYR6|Q1BYR6_BURCA	14 kDa	11	25	13	15	19	15
Phosphoglycerate mutase OS=Burkholderia cenocepacia (strain AU 1054) GN=Bcen_0202 PE=4 SV=1	tr|Q1BZ39|Q1BZ39_BURCA	24 kDa	11	9	14	11	2	5
FAD dependent oxidoreductase OS=Burkholderia cenocepacia (strain AU 1054) GN=Bcen_0182 PE=4 SV=1	tr|Q1BZ59|Q1BZ59_BURCA	51 kDa	11	9	10	10	0	0
Transcriptional regulator, RpiR family OS=Burkholderia cenocepacia (strain AU 1054) GN=Bcen_0176 PE=4 SV=1	tr|Q1BZ65|Q1BZ65_BURCA	30 kDa	11	10	12	16	2	3
Ribosomal RNA small subunit methyltransferase E OS=Burkholderia cenocepacia (strain AU 1054) GN=Bcen_0152 PE=3 SV=1	tr|Q1BZ89|Q1BZ89_BURCA	27 kDa	11	12	14	13	10	8
Short-chain dehydrogenase/reductase SDR OS=Burkholderia cenocepacia (strain AU 1054) GN=Bcen_0141 PE=3 SV=1	tr|Q1BZA0|Q1BZA0_BURCA	29 kDa	11	13	0	2	8	5
3-dehydroquinate dehydratase OS=Burkholderia cenocepacia (strain AU 1054) GN=aroQ PE=3 SV=1	tr|Q1BZB8|Q1BZB8_BURCA	17 kDa	11	21	11	9	25	35
Redoxin OS=Burkholderia cenocepacia (strain AU 1054) GN=Bcen_0083 PE=4 SV=1	tr|Q1BZF7|Q1BZF7_BURCA	18 kDa	11	15	3	4	4	3
tRNA N6-adenosine threonylcarbamoyltransferase OS=Burkholderia cenocepacia (strain AU 1054) GN=tsaD PE=3 SV=1	sp|Q1BLY9|TSAD_BURCA	36 kDa	10	13	17	16	2	2
5-methyltetrahydropteroyltriglutamate--homocysteine methyltransferase OS=Burkholderia cenocepacia (strain AU 1054) GN=metE PE=3 SV=1	sp|Q1BQX8|METE_BURCA	86 kDa	10	8	276	299	102	69
Sec-independent protein translocase protein TatB OS=Burkholderia cenocepacia (strain AU 1054) GN=tatB PE=3 SV=1	sp|Q1BS37|TATB_BURCA	20 kDa	10	14	16	12	5	6
UPF0042 nucleotide-binding protein Bcen_2181 OS=Burkholderia cenocepacia (strain AU 1054) GN=Bcen_2181 PE=3 SV=1	sp|Q1BTH3|Y2181_BURCA	34 kDa	10	12	7	14	7	9
LexA repressor OS=Burkholderia cenocepacia (strain AU 1054) GN=lexA PE=3 SV=1	sp|Q1BWH8|LEXA_BURCA	23 kDa	10	9	14	16	6	3
Integration host factor subunit beta OS=Burkholderia cenocepacia (strain AU 1054) GN=ihfB PE=3 SV=1	sp|Q1BY25|IHFB_BURCA	12 kDa	10	17	23	23	14	11
D-(-)-3-hydroxybutyrate oligomer hydrolase OS=Burkholderia cenocepacia (strain AU 1054) GN=Bcen_0357 PE=3 SV=1	sp|Q1BYN6|HBOH_BURCA	72 kDa	10	9	16	17	42	57
3-methyl-2-oxobutanoate hydroxymethyltransferase OS=Burkholderia cenocepacia (strain AU 1054) GN=panB PE=3 SV=1	sp|Q1BYX0|PANB_BURCA	29 kDa	10	14	11	9	22	16
D-amino-acid dehydrogenase OS=Burkholderia cenocepacia (strain AU 1054) GN=Bcen_6164 PE=4 SV=1	tr|Q1BH77|Q1BH77_BURCA	46 kDa	10	13	14	10	0	0
Transcriptional regulator, LysR family OS=Burkholderia cenocepacia (strain AU 1054) GN=Bcen_6123 PE=4 SV=1	tr|Q1BHB8|Q1BHB8_BURCA	35 kDa	10	12	10	16	14	7
Probable allantoicase OS=Burkholderia cenocepacia (strain AU 1054) GN=alc PE=3 SV=1	tr|Q1BHC4|Q1BHC4_BURCA	37 kDa	10	9	6	6	29	21
Murein tetrapeptidase LD-carboxypeptidase, Serine peptidase, MEROPS family S66 OS=Burkholderia cenocepacia (strain AU 1054) GN=Bcen_6110 PE=4 SV=1	tr|Q1BHD0|Q1BHD0_BURCA	34 kDa	10	8	7	9	13	13
Peptide deformylase OS=Burkholderia cenocepacia (strain AU 1054) GN=def PE=3 SV=1	tr|Q1BHI6|Q1BHI6_BURCA	20 kDa	10	8	8	6	12	6
Uncharacterized protein OS=Burkholderia cenocepacia (strain AU 1054) GN=Bcen_5962 PE=4 SV=1	tr|Q1BHS8|Q1BHS8_BURCA	39 kDa	10	5	9	12	2	4
Transcriptional regulator, BadM/Rrf2 family OS=Burkholderia cenocepacia (strain AU 1054) GN=Bcen_5950 PE=4 SV=1	tr|Q1BHU0|Q1BHU0_BURCA	20 kDa	10	10	14	9	9	3
Transcriptional regulator, histidine utilization repressor, GntR family OS=Burkholderia cenocepacia (strain AU 1054) GN=Bcen_5906 PE=4 SV=1	tr|Q1BHY4|Q1BHY4_BURCA	26 kDa	10	6	5	7	0	0
Transcriptional regulator, LysR family OS=Burkholderia cenocepacia (strain AU 1054) GN=Bcen_5876 PE=4 SV=1	tr|Q1BI14|Q1BI14_BURCA	36 kDa	10	15	25	26	21	21
Uncharacterized protein OS=Burkholderia cenocepacia (strain AU 1054) GN=Bcen_5830 PE=4 SV=1	tr|Q1BI60|Q1BI60_BURCA	13 kDa	10	4	5	4	9	6
Sigma54 specific transcriptional regulator, Fis family OS=Burkholderia cenocepacia (strain AU 1054) GN=Bcen_5343 PE=4 SV=1	tr|Q1BJI8|Q1BJI8_BURCA	71 kDa	10	5	11	10	6	8
GCN5-related N-acetyltransferase OS=Burkholderia cenocepacia (strain AU 1054) GN=Bcen_5336 PE=4 SV=1	tr|Q1BJJ5|Q1BJJ5_BURCA	84 kDa	10	12	0	0	22	41
Transcriptional regulator, AbrB family OS=Burkholderia cenocepacia (strain AU 1054) GN=Bcen_4816 PE=4 SV=1	tr|Q1BL10|Q1BL10_BURCA	7 kDa	10	8	19	8	9	3
Uncharacterized protein OS=Burkholderia cenocepacia (strain AU 1054) GN=Bcen_4614 PE=4 SV=1	tr|Q1BLL1|Q1BLL1_BURCA	31 kDa	10	6	7	5	6	13
Uncharacterized protein OS=Burkholderia cenocepacia (strain AU 1054) GN=Bcen_4555 PE=4 SV=1	tr|Q1BLR9|Q1BLR9_BURCA	19 kDa	10	24	20	16	101	76
DNA methylase N-4/N-6 OS=Burkholderia cenocepacia (strain AU 1054) GN=Bcen_4408 PE=4 SV=1	tr|Q1BM65|Q1BM65_BURCA	31 kDa	10	10	11	14	0	2
Transcriptional regulator, MarR family OS=Burkholderia cenocepacia (strain AU 1054) GN=Bcen_4330 PE=4 SV=1	tr|Q1BMD9|Q1BMD9_BURCA	16 kDa	10	9	7	7	4	2
Transcriptional regulator, MarR family OS=Burkholderia cenocepacia (strain AU 1054) GN=Bcen_4136 PE=4 SV=1	tr|Q1BMY0|Q1BMY0_BURCA	18 kDa	10	6	2	5	3	3
Enoyl-CoA hydratase/isomerase OS=Burkholderia cenocepacia (strain AU 1054) GN=Bcen_3840 PE=4 SV=1	tr|Q1BNS3|Q1BNS3_BURCA	28 kDa	10	17	0	0	9	15
GreA/GreB family elongation factor OS=Burkholderia cenocepacia (strain AU 1054) GN=Bcen_3633 PE=4 SV=1	tr|Q1BPD0|Q1BPD0_BURCA	15 kDa	10	11	17	27	15	3
Uncharacterized protein OS=Burkholderia cenocepacia (strain AU 1054) GN=Bcen_3628 PE=4 SV=1	tr|Q1BPD5|Q1BPD5_BURCA	17 kDa	10	8	2	0	2	2
Uncharacterized protein OS=Burkholderia cenocepacia (strain AU 1054) GN=Bcen_3343 PE=4 SV=1	tr|Q1BQ67|Q1BQ67_BURCA	16 kDa	10	12	2	2	14	13
Substrate-binding region of ABC-type glycine betaine transport system OS=Burkholderia cenocepacia (strain AU 1054) GN=Bcen_3226 PE=4 SV=1	tr|Q1BQI4|Q1BQI4_BURCA	32 kDa	10	8	0	0	11	8
Cof protein OS=Burkholderia cenocepacia (strain AU 1054) GN=Bcen_2860 PE=4 SV=1	tr|Q1BRJ8|Q1BRJ8_BURCA	30 kDa	10	8	27	33	29	23
Ubiquinol-cytochrome c reductase iron-sulfur subunit OS=Burkholderia cenocepacia (strain AU 1054) GN=Bcen_2666 PE=4 SV=1	tr|Q1BS41|Q1BS41_BURCA	22 kDa	10	14	2	3	8	19
3-octaprenyl-4-hydroxybenzoate carboxy-lyase OS=Burkholderia cenocepacia (strain AU 1054) GN=Bcen_2598 PE=4 SV=1	tr|Q1BSA8|Q1BSA8_BURCA	21 kDa	10	9	9	11	9	12
Adenylate cyclase OS=Burkholderia cenocepacia (strain AU 1054) GN=Bcen_2575 PE=4 SV=1	tr|Q1BSD1|Q1BSD1_BURCA	22 kDa	10	10	13	10	6	7
Putative signal transduction histidine kinase OS=Burkholderia cenocepacia (strain AU 1054) GN=Bcen_2440 PE=4 SV=1	tr|Q1BSR6|Q1BSR6_BURCA	29 kDa	10	6	3	3	0	0
UPF0271 protein Bcen_2425 OS=Burkholderia cenocepacia (strain AU 1054) GN=Bcen_2425 PE=3 SV=1	tr|Q1BST1|Q1BST1_BURCA	29 kDa	10	12	8	7	2	2
Porin, Gram-negative type OS=Burkholderia cenocepacia (strain AU 1054) GN=Bcen_2354 PE=4 SV=1	tr|Q1BT01|Q1BT01_BURCA	38 kDa	10	15	11	11	53	36
D-isomer specific 2-hydroxyacid dehydrogenase, NAD-binding protein OS=Burkholderia cenocepacia (strain AU 1054) GN=Bcen_2344 PE=4 SV=1	tr|Q1BT10|Q1BT10_BURCA	34 kDa	10	9	11	12	12	9
UBA/THIF-type NAD/FAD binding fold protein OS=Burkholderia cenocepacia (strain AU 1054) GN=Bcen_2245 PE=4 SV=1	tr|Q1BTA9|Q1BTA9_BURCA	27 kDa	10	9	10	8	0	6
Malonyl-[acyl-carrier protein] O-methyltransferase OS=Burkholderia cenocepacia (strain AU 1054) GN=bioC PE=3 SV=1	tr|Q1BTB9|Q1BTB9_BURCA	36 kDa	10	8	30	38	14	10
Transcriptional regulator, DeoR family OS=Burkholderia cenocepacia (strain AU 1054) GN=Bcen_1977 PE=4 SV=1	tr|Q1BU27|Q1BU27_BURCA	36 kDa	10	13	9	9	22	35
Pirin-like protein OS=Burkholderia cenocepacia (strain AU 1054) GN=Bcen_1954 PE=3 SV=1	tr|Q1BU48|Q1BU48_BURCA	31 kDa	10	6	2	4	4	6
Aminotransferase OS=Burkholderia cenocepacia (strain AU 1054) GN=Bcen_1838 PE=4 SV=1	tr|Q1BUG4|Q1BUG4_BURCA	35 kDa	10	11	6	7	3	8
Resolvase-like protein OS=Burkholderia cenocepacia (strain AU 1054) GN=Bcen_1762 PE=4 SV=1	tr|Q1BUP0|Q1BUP0_BURCA	21 kDa	10	11	10	10	0	0
Glyoxalase/bleomycin resistance protein/dioxygenase OS=Burkholderia cenocepacia (strain AU 1054) GN=Bcen_1724 PE=4 SV=1	tr|Q1BUS7|Q1BUS7_BURCA	17 kDa	10	5	0	0	0	0
Histidine kinase OS=Burkholderia cenocepacia (strain AU 1054) GN=Bcen_1673 PE=4 SV=1	tr|Q1BUX8|Q1BUX8_BURCA	103 kDa	10	16	9	10	5	8
Transcriptional regulator, winged helix family OS=Burkholderia cenocepacia (strain AU 1054) GN=Bcen_1462 PE=4 SV=1	tr|Q1BVI7|Q1BVI7_BURCA	64 kDa	10	18	6	7	0	0
Uncharacterized protein OS=Burkholderia cenocepacia (strain AU 1054) GN=Bcen_1234 PE=4 SV=1	tr|Q1BW64|Q1BW64_BURCA	32 kDa	10	16	4	3	27	24
Transcriptional regulator, MarR family OS=Burkholderia cenocepacia (strain AU 1054) GN=Bcen_1219 PE=4 SV=1	tr|Q1BW79|Q1BW79_BURCA	17 kDa	10	8	4	8	0	2
Pili assembly chaperone OS=Burkholderia cenocepacia (strain AU 1054) GN=Bcen_1148 PE=3 SV=1	tr|Q1BWF0|Q1BWF0_BURCA	27 kDa	10	8	0	0	18	33
Fimbrial biogenesis outer membrane usher protein OS=Burkholderia cenocepacia (strain AU 1054) GN=Bcen_1147 PE=3 SV=1	tr|Q1BWF1|Q1BWF1_BURCA	88 kDa	10	9	0	4	182	217
Monosaccharide ABC transporter ATP-binding protein, CUT2 family OS=Burkholderia cenocepacia (strain AU 1054) GN=Bcen_1127 PE=3 SV=1	tr|Q1BWH1|Q1BWH1_BURCA	57 kDa	10	20	0	4	17	15
Enoyl-CoA hydratase/isomerase OS=Burkholderia cenocepacia (strain AU 1054) GN=Bcen_1080 PE=4 SV=1	tr|Q1BWL8|Q1BWL8_BURCA	42 kDa	10	11	5	4	7	11
Uncharacterized protein OS=Burkholderia cenocepacia (strain AU 1054) GN=Bcen_0904 PE=4 SV=1	tr|Q1BX42|Q1BX42_BURCA	56 kDa	10	23	17	20	6	11
Uncharacterized protein OS=Burkholderia cenocepacia (strain AU 1054) GN=Bcen_0788 PE=4 SV=1	tr|Q1BXF7|Q1BXF7_BURCA	60 kDa	10	12	3	4	26	21
Heat shock protein Hsp20 OS=Burkholderia cenocepacia (strain AU 1054) GN=Bcen_0781 PE=3 SV=1	tr|Q1BXG4|Q1BXG4_BURCA	15 kDa	10	13	0	0	0	0
Uncharacterized protein OS=Burkholderia cenocepacia (strain AU 1054) GN=Bcen_0761 PE=4 SV=1	tr|Q1BXI4|Q1BXI4_BURCA	23 kDa	10	5	11	7	6	7
Rieske (2Fe-2S) region OS=Burkholderia cenocepacia (strain AU 1054) GN=Bcen_0634 PE=4 SV=1	tr|Q1BXW1|Q1BXW1_BURCA	14 kDa	10	7	4	5	0	2
Phosphoglycolate phosphatase OS=Burkholderia cenocepacia (strain AU 1054) GN=Bcen_0558 PE=4 SV=1	tr|Q1BY36|Q1BY36_BURCA	25 kDa	10	7	10	10	0	2
Peptidase C26 OS=Burkholderia cenocepacia (strain AU 1054) GN=Bcen_0545 PE=4 SV=1	tr|Q1BY49|Q1BY49_BURCA	42 kDa	10	9	6	3	21	9
Chorismate mutase OS=Burkholderia cenocepacia (strain AU 1054) GN=Bcen_0529 PE=4 SV=1	tr|Q1BY65|Q1BY65_BURCA	21 kDa	10	7	0	0	0	0
Transcription elongation factor GreB OS=Burkholderia cenocepacia (strain AU 1054) GN=greB PE=3 SV=1	tr|Q1BY70|Q1BY70_BURCA	21 kDa	10	8	7	13	0	3
Coproporphyrinogen-III oxidase OS=Burkholderia cenocepacia (strain AU 1054) GN=Bcen_0435 PE=3 SV=1	tr|Q1BYF8|Q1BYF8_BURCA	51 kDa	10	13	10	13	8	8
Glycosyl transferase, family 2 OS=Burkholderia cenocepacia (strain AU 1054) GN=Bcen_0412 PE=4 SV=1	tr|Q1BYI1|Q1BYI1_BURCA	31 kDa	10	15	19	19	4	0
Amino acid ABC transporter substrate-binding protein, PAAT family OS=Burkholderia cenocepacia (strain AU 1054) GN=Bcen_0366 PE=3 SV=1	tr|Q1BYM7|Q1BYM7_BURCA	28 kDa	10	3	0	0	8	0
DSBA oxidoreductase OS=Burkholderia cenocepacia (strain AU 1054) GN=Bcen_0353 PE=4 SV=1	tr|Q1BYP0|Q1BYP0_BURCA	24 kDa	10	11	0	0	4	0
Sulfatase OS=Burkholderia cenocepacia (strain AU 1054) GN=Bcen_0298 PE=4 SV=1	tr|Q1BYU5|Q1BYU5_BURCA	55 kDa	10	12	0	0	0	7
Cytochrome B561 OS=Burkholderia cenocepacia (strain AU 1054) GN=Bcen_0230 PE=4 SV=1	tr|Q1BZ11|Q1BZ11_BURCA	21 kDa	10	15	19	15	5	13
NAD(P) transhydrogenase subunit alpha OS=Burkholderia cenocepacia (strain AU 1054) GN=Bcen_0216 PE=3 SV=1	tr|Q1BZ25|Q1BZ25_BURCA	39 kDa	10	20	2	5	29	23
Cell division protein FtsQ OS=Burkholderia cenocepacia (strain AU 1054) GN=ftsQ PE=3 SV=1	tr|Q1BZG0|Q1BZG0_BURCA	28 kDa	10	17	13	12	11	8
Flagellar biosynthesis protein, FliO OS=Burkholderia cenocepacia (strain AU 1054) GN=Bcen_0032 PE=4 SV=1	tr|Q1BZK7|Q1BZK7_BURCA	19 kDa	10	6	9	9	0	2
General secretion pathway M protein OS=Burkholderia cenocepacia (strain AU 1054) GN=Bcen_0018 PE=4 SV=1	tr|Q1BZM1|Q1BZM1_BURCA	18 kDa	10	11	11	15	20	15
tRNA pseudouridine synthase A OS=Burkholderia cenocepacia (strain AU 1054) GN=truA PE=3 SV=1	sp|Q1BM62|TRUA_BURCA	30 kDa	9	13	15	9	7	6
Homoserine O-acetyltransferase OS=Burkholderia cenocepacia (strain AU 1054) GN=metX PE=3 SV=1	sp|Q1BSM1|METX_BURCA	42 kDa	9	13	19	14	3	3
Flagellar L-ring protein OS=Burkholderia cenocepacia (strain AU 1054) GN=flgH PE=3 SV=1	sp|Q1BSV1|FLGH_BURCA	24 kDa	9	7	17	22	4	5
Adenine phosphoribosyltransferase OS=Burkholderia cenocepacia (strain AU 1054) GN=apt PE=3 SV=1	sp|Q1BTI4|APT_BURCA	20 kDa	9	5	16	15	9	5
Glycerol-3-phosphate acyltransferase OS=Burkholderia cenocepacia (strain AU 1054) GN=plsY PE=3 SV=1	sp|Q1BU57|PLSY_BURCA	22 kDa	9	12	13	4	10	17
NADH-quinone oxidoreductase subunit A OS=Burkholderia cenocepacia (strain AU 1054) GN=nuoA PE=3 SV=1	sp|Q1BV13|NUOA_BURCA	14 kDa	9	13	7	9	0	5
Thymidine phosphorylase OS=Burkholderia cenocepacia (strain AU 1054) GN=deoA PE=3 SV=1	sp|Q1BV59|TYPH_BURCA	45 kDa	9	8	0	0	10	17
Crossover junction endodeoxyribonuclease RuvC OS=Burkholderia cenocepacia (strain AU 1054) GN=ruvC PE=3 SV=1	sp|Q1BZ34|RUVC_BURCA	19 kDa	9	9	15	19	10	9
D-aminoacyl-tRNA deacylase OS=Burkholderia cenocepacia (strain AU 1054) GN=dtd PE=3 SV=1	sp|Q1BZ40|DTD_BURCA	16 kDa	9	21	8	9	3	4
Transcriptional regulator MraZ OS=Burkholderia cenocepacia (strain AU 1054) GN=mraZ PE=3 SV=1	sp|Q1BZH2|MRAZ_BURCA	16 kDa	9	13	8	12	18	21
Uncharacterized protein OS=Burkholderia cenocepacia (strain AU 1054) GN=Bcen_6388 PE=4 SV=1	tr|Q1BGK5|Q1BGK5_BURCA	12 kDa	9	9	0	3	0	2
Uncharacterized protein OS=Burkholderia cenocepacia (strain AU 1054) GN=Bcen_6283 PE=4 SV=1	tr|Q1BGV9|Q1BGV9_BURCA	8 kDa	9	0	0	0	0	0
Uncharacterized protein OS=Burkholderia cenocepacia (strain AU 1054) GN=Bcen_6183 PE=4 SV=1	tr|Q1BH58|Q1BH58_BURCA	31 kDa	9	12	6	6	6	10
Uncharacterized protein OS=Burkholderia cenocepacia (strain AU 1054) GN=Bcen_6087 PE=4 SV=1	tr|Q1BHF3|Q1BHF3_BURCA	21 kDa	9	18	9	14	7	14
[SSU ribosomal protein S18P]-alanine acetyltransferase OS=Burkholderia cenocepacia (strain AU 1054) GN=Bcen_6033 PE=4 SV=1	tr|Q1BHK7|Q1BHK7_BURCA	18 kDa	9	13	12	13	2	6
ABC transporter related protein OS=Burkholderia cenocepacia (strain AU 1054) GN=Bcen_6018 PE=3 SV=1	tr|Q1BHM2|Q1BHM2_BURCA	59 kDa	9	19	8	7	5	9
Cell division protein FtsB OS=Burkholderia cenocepacia (strain AU 1054) GN=ftsB PE=3 SV=1	tr|Q1BHR9|Q1BHR9_BURCA	15 kDa	9	5	13	8	8	4
4Fe-4S ferredoxin, iron-sulfur binding protein OS=Burkholderia cenocepacia (strain AU 1054) GN=Bcen_5947 PE=4 SV=1	tr|Q1BHU3|Q1BHU3_BURCA	52 kDa	9	14	6	9	0	2
ABC transporter related protein OS=Burkholderia cenocepacia (strain AU 1054) GN=Bcen_5775 PE=3 SV=1	tr|Q1BIB3|Q1BIB3_BURCA	67 kDa	9	20	37	45	33	45
Endoribonuclease L-PSP OS=Burkholderia cenocepacia (strain AU 1054) GN=Bcen_5670 PE=4 SV=1	tr|Q1BIL6|Q1BIL6_BURCA	17 kDa	9	9	0	0	2	5
Uncharacterized protein OS=Burkholderia cenocepacia (strain AU 1054) GN=Bcen_5570 PE=4 SV=1	tr|Q1BIW4|Q1BIW4_BURCA	8 kDa	9	8	0	2	0	2
Short-chain dehydrogenase/reductase SDR OS=Burkholderia cenocepacia (strain AU 1054) GN=Bcen_5551 PE=4 SV=1	tr|Q1BIY2|Q1BIY2_BURCA	26 kDa	9	7	0	0	0	0
Histidine triad (HIT) protein OS=Burkholderia cenocepacia (strain AU 1054) GN=Bcen_5415 PE=4 SV=1	tr|Q1BJB7|Q1BJB7_BURCA	15 kDa	9	7	2	0	6	0
Histone-like nucleoid-structuring protein H-NS OS=Burkholderia cenocepacia (strain AU 1054) GN=Bcen_5335 PE=4 SV=1	tr|Q1BJJ6|Q1BJJ6_BURCA	11 kDa	9	9	8	6	14	11
Diaminopimelate epimerase OS=Burkholderia cenocepacia (strain AU 1054) GN=dapF PE=3 SV=1	tr|Q1BJS1|Q1BJS1_BURCA	29 kDa	9	8	6	4	3	0
Dihydrodipicolinate synthase OS=Burkholderia cenocepacia (strain AU 1054) GN=Bcen_5246 PE=3 SV=1	tr|Q1BJT5|Q1BJT5_BURCA	31 kDa	9	7	0	0	23	25
Class II aldolase/adducin-like protein OS=Burkholderia cenocepacia (strain AU 1054) GN=Bcen_5245 PE=4 SV=1	tr|Q1BJT6|Q1BJT6_BURCA	29 kDa	9	11	0	0	13	24
Transcriptional regulator, XRE family with cupin sensor OS=Burkholderia cenocepacia (strain AU 1054) GN=Bcen_5244 PE=4 SV=1	tr|Q1BJT7|Q1BJT7_BURCA	20 kDa	9	5	4	5	0	0
Serine O-acetyltransferase OS=Burkholderia cenocepacia (strain AU 1054) GN=Bcen_5118 PE=4 SV=1	tr|Q1BK63|Q1BK63_BURCA	33 kDa	9	6	2	0	2	3
Transcriptional regulator, TetR family OS=Burkholderia cenocepacia (strain AU 1054) GN=Bcen_4896 PE=4 SV=1	tr|Q1BKT3|Q1BKT3_BURCA	20 kDa	9	12	12	16	5	12
Transcriptional regulator, AsnC family OS=Burkholderia cenocepacia (strain AU 1054) GN=Bcen_4810 PE=4 SV=1	tr|Q1BL16|Q1BL16_BURCA	17 kDa	9	11	10	9	3	6
Pyruvate dehydrogenase (Cytochrome) OS=Burkholderia cenocepacia (strain AU 1054) GN=Bcen_4792 PE=3 SV=1	tr|Q1BL34|Q1BL34_BURCA	61 kDa	9	8	0	6	45	47
Uncharacterized protein OS=Burkholderia cenocepacia (strain AU 1054) GN=Bcen_4429 PE=4 SV=1	tr|Q1BM44|Q1BM44_BURCA	11 kDa	9	9	5	10	4	8
Selenocysteine-specific translation elongation factor SelB OS=Burkholderia cenocepacia (strain AU 1054) GN=Bcen_4377 PE=4 SV=1	tr|Q1BM94|Q1BM94_BURCA	69 kDa	9	12	11	13	5	4
Acetyl-CoA hydrolase OS=Burkholderia cenocepacia (strain AU 1054) GN=Bcen_4240 PE=4 SV=1	tr|Q1BMM9|Q1BMM9_BURCA	54 kDa	9	13	3	0	14	18
Uncharacterized protein OS=Burkholderia cenocepacia (strain AU 1054) GN=Bcen_4143 PE=4 SV=1	tr|Q1BMX3|Q1BMX3_BURCA	28 kDa	9	7	15	14	13	15
Cytochrome c, class I OS=Burkholderia cenocepacia (strain AU 1054) GN=Bcen_4141 PE=4 SV=1	tr|Q1BMX5|Q1BMX5_BURCA	51 kDa	9	15	31	28	33	31
Uncharacterized protein OS=Burkholderia cenocepacia (strain AU 1054) GN=Bcen_4029 PE=4 SV=1	tr|Q1BN87|Q1BN87_BURCA	17 kDa	9	9	8	6	14	12
MscS Mechanosensitive ion channel OS=Burkholderia cenocepacia (strain AU 1054) GN=Bcen_3791 PE=4 SV=1	tr|Q1BNX2|Q1BNX2_BURCA	51 kDa	9	26	11	16	12	15
GCN5-related N-acetyltransferase OS=Burkholderia cenocepacia (strain AU 1054) GN=Bcen_3699 PE=4 SV=1	tr|Q1BP64|Q1BP64_BURCA	20 kDa	9	5	2	4	5	2
Secretion protein HlyD OS=Burkholderia cenocepacia (strain AU 1054) GN=Bcen_3621 PE=4 SV=1	tr|Q1BPE1|Q1BPE1_BURCA	43 kDa	9	14	8	3	38	35
2-nitropropane dioxygenase, NPD OS=Burkholderia cenocepacia (strain AU 1054) GN=Bcen_3454 PE=4 SV=1	tr|Q1BPV7|Q1BPV7_BURCA	37 kDa	9	8	0	0	6	7
Cell shape determining protein, MreB/Mrl family OS=Burkholderia cenocepacia (strain AU 1054) GN=Bcen_3432 PE=4 SV=1	tr|Q1BPX8|Q1BPX8_BURCA	36 kDa	9	11	11	7	0	0
3-hydroxyisobutyrate dehydrogenase OS=Burkholderia cenocepacia (strain AU 1054) GN=Bcen_3407 PE=3 SV=1	tr|Q1BQ03|Q1BQ03_BURCA	30 kDa	9	9	0	0	90	74
AMP-dependent synthetase and ligase OS=Burkholderia cenocepacia (strain AU 1054) GN=Bcen_3405 PE=4 SV=1	tr|Q1BQ05|Q1BQ05_BURCA	64 kDa	9	11	0	0	130	157
Serine hydroxymethyltransferase OS=Burkholderia cenocepacia (strain AU 1054) GN=glyA PE=3 SV=1	tr|Q1BQC7|Q1BQC7_BURCA	48 kDa	9	15	0	2	92	73
Cyclic nucleotide-regulated FAD-dependent pyridine nucleotide-disulfide oxidoreductase OS=Burkholderia cenocepacia (strain AU 1054) GN=Bcen_3172 PE=4 SV=1	tr|Q1BQN7|Q1BQN7_BURCA	60 kDa	9	8	0	3	0	0
Uncharacterized protein OS=Burkholderia cenocepacia (strain AU 1054) GN=Bcen_3157 PE=4 SV=1	tr|Q1BQQ2|Q1BQQ2_BURCA	47 kDa	9	13	13	6	9	13
Uncharacterized protein OS=Burkholderia cenocepacia (strain AU 1054) GN=Bcen_3122 PE=4 SV=1	tr|Q1BQT7|Q1BQT7_BURCA	16 kDa	9	8	0	0	0	2
Response regulator receiver protein OS=Burkholderia cenocepacia (strain AU 1054) GN=Bcen_2852 PE=4 SV=1	tr|Q1BRK6|Q1BRK6_BURCA	13 kDa	9	12	0	0	0	0
Flagellar biosynthesis protein, FlhG OS=Burkholderia cenocepacia (strain AU 1054) GN=Bcen_2837 PE=4 SV=1	tr|Q1BRM1|Q1BRM1_BURCA	28 kDa	9	12	20	21	0	0
6-phosphogluconate dehydrogenase, NAD-binding protein OS=Burkholderia cenocepacia (strain AU 1054) GN=Bcen_2799 PE=4 SV=1	tr|Q1BRQ8|Q1BRQ8_BURCA	30 kDa	9	9	6	5	20	18
Uncharacterized protein OS=Burkholderia cenocepacia (strain AU 1054) GN=Bcen_2607 PE=4 SV=1	tr|Q1BSA0|Q1BSA0_BURCA	22 kDa	9	6	5	4	0	0
Major facilitator superfamily MFS_1 OS=Burkholderia cenocepacia (strain AU 1054) GN=Bcen_2487 PE=4 SV=1	tr|Q1BSL9|Q1BSL9_BURCA	51 kDa	9	22	0	4	16	21
Pyrimidine 5-nucleotidase OS=Burkholderia cenocepacia (strain AU 1054) GN=Bcen_2483 PE=4 SV=1	tr|Q1BSM3|Q1BSM3_BURCA	30 kDa	9	7	30	23	14	0
Flagellar protein export ATPase FliI OS=Burkholderia cenocepacia (strain AU 1054) GN=Bcen_2453 PE=4 SV=1	tr|Q1BSQ3|Q1BSQ3_BURCA	54 kDa	9	17	33	22	0	0
Uracil-xanthine permease OS=Burkholderia cenocepacia (strain AU 1054) GN=Bcen_2399 PE=4 SV=1	tr|Q1BSV7|Q1BSV7_BURCA	45 kDa	9	14	0	0	11	17
Uncharacterized protein OS=Burkholderia cenocepacia (strain AU 1054) GN=Bcen_2390 PE=4 SV=1	tr|Q1BSW6|Q1BSW6_BURCA	18 kDa	9	6	5	11	17	13
Transcriptional regulator, LacI family OS=Burkholderia cenocepacia (strain AU 1054) GN=Bcen_2358 PE=4 SV=1	tr|Q1BSZ7|Q1BSZ7_BURCA	36 kDa	9	8	0	0	2	5
Cyd operon protein YbgT OS=Burkholderia cenocepacia (strain AU 1054) GN=Bcen_2205 PE=4 SV=1	tr|Q1BTE9|Q1BTE9_BURCA	5 kDa	9	7	4	6	0	0
Uncharacterized protein OS=Burkholderia cenocepacia (strain AU 1054) GN=Bcen_2194 PE=4 SV=1	tr|Q1BTG0|Q1BTG0_BURCA	22 kDa	9	8	14	18	4	0
Galactonate dehydratase OS=Burkholderia cenocepacia (strain AU 1054) GN=Bcen_2055 PE=4 SV=1	tr|Q1BTU9|Q1BTU9_BURCA	42 kDa	9	7	0	0	19	17
Uncharacterized protein OS=Burkholderia cenocepacia (strain AU 1054) GN=Bcen_2039 PE=4 SV=1	tr|Q1BTW5|Q1BTW5_BURCA	23 kDa	9	7	10	6	7	2
Transcriptional regulator, TetR family OS=Burkholderia cenocepacia (strain AU 1054) GN=Bcen_2000 PE=4 SV=1	tr|Q1BU04|Q1BU04_BURCA	27 kDa	9	4	6	6	4	4
Ferric uptake regulator, Fur family OS=Burkholderia cenocepacia (strain AU 1054) GN=Bcen_1989 PE=4 SV=1	tr|Q1BU15|Q1BU15_BURCA	17 kDa	9	5	6	0	0	0
Xylulokinase OS=Burkholderia cenocepacia (strain AU 1054) GN=Bcen_1976 PE=3 SV=1	tr|Q1BU28|Q1BU28_BURCA	52 kDa	9	16	2	0	14	8
Selenium-binding protein OS=Burkholderia cenocepacia (strain AU 1054) GN=Bcen_1962 PE=4 SV=1	tr|Q1BU40|Q1BU40_BURCA	52 kDa	9	12	2	3	55	75
Dihydroxy-acid dehydratase OS=Burkholderia cenocepacia (strain AU 1054) GN=ilvD PE=3 SV=1	tr|Q1BUF1|Q1BUF1_BURCA	59 kDa	9	13	4	2	12	13
Aldehyde dehydrogenase (NAD+) OS=Burkholderia cenocepacia (strain AU 1054) GN=Bcen_1806 PE=3 SV=1	tr|Q1BUJ6|Q1BUJ6_BURCA	50 kDa	9	13	3	7	32	25
Phenazine biosynthesis PhzC/PhzF protein OS=Burkholderia cenocepacia (strain AU 1054) GN=Bcen_1741 PE=4 SV=1	tr|Q1BUR1|Q1BUR1_BURCA	31 kDa	9	10	9	14	7	5
Uncharacterized protein OS=Burkholderia cenocepacia (strain AU 1054) GN=Bcen_1729 PE=4 SV=1	tr|Q1BUS3|Q1BUS3_BURCA	26 kDa	9	3	10	9	7	11
Uncharacterized protein OS=Burkholderia cenocepacia (strain AU 1054) GN=Bcen_1612 PE=4 SV=1	tr|Q1BV38|Q1BV38_BURCA	18 kDa	9	6	11	8	5	3
Uncharacterized protein OS=Burkholderia cenocepacia (strain AU 1054) GN=Bcen_1415 PE=4 SV=1	tr|Q1BVN4|Q1BVN4_BURCA	49 kDa	9	11	0	0	4	4
Phospholipase D/Transphosphatidylase OS=Burkholderia cenocepacia (strain AU 1054) GN=Bcen_1410 PE=4 SV=1	tr|Q1BVN9|Q1BVN9_BURCA	78 kDa	9	16	6	8	9	4
Transcriptional regulator, TetR family OS=Burkholderia cenocepacia (strain AU 1054) GN=Bcen_1297 PE=4 SV=1	tr|Q1BW02|Q1BW02_BURCA	23 kDa	9	10	15	16	5	7
Precorrin-6Y C5,15-methyltransferase (Decarboxylating) OS=Burkholderia cenocepacia (strain AU 1054) GN=Bcen_1195 PE=4 SV=1	tr|Q1BWA3|Q1BWA3_BURCA	49 kDa	9	11	14	21	5	5
Transcriptional regulator, IclR family OS=Burkholderia cenocepacia (strain AU 1054) GN=Bcen_1189 PE=4 SV=1	tr|Q1BWA9|Q1BWA9_BURCA	27 kDa	9	0	4	4	3	0
Protoporphyrin IX magnesium-chelatase OS=Burkholderia cenocepacia (strain AU 1054) GN=Bcen_1178 PE=4 SV=1	tr|Q1BWC0|Q1BWC0_BURCA	38 kDa	9	12	4	11	3	0
Curculin-like (Mannose-binding) lectin OS=Burkholderia cenocepacia (strain AU 1054) GN=Bcen_1091 PE=4 SV=1	tr|Q1BWK7|Q1BWK7_BURCA	31 kDa	9	6	0	0	11	12
Transcriptional regulator, GntR family OS=Burkholderia cenocepacia (strain AU 1054) GN=Bcen_1070 PE=4 SV=1	tr|Q1BWM8|Q1BWM8_BURCA	27 kDa	9	4	0	0	0	0
Flavin reductase-like, FMN-binding protein OS=Burkholderia cenocepacia (strain AU 1054) GN=Bcen_0883 PE=4 SV=1	tr|Q1BX63|Q1BX63_BURCA	21 kDa	9	6	8	5	5	8
Acriflavin resistance protein OS=Burkholderia cenocepacia (strain AU 1054) GN=Bcen_0717 PE=4 SV=1	tr|Q1BXM8|Q1BXM8_BURCA	118 kDa	9	31	9	14	16	13
Anti sigma-E protein, RseA OS=Burkholderia cenocepacia (strain AU 1054) GN=Bcen_0648 PE=4 SV=1	tr|Q1BXU7|Q1BXU7_BURCA	22 kDa	9	6	9	7	0	0
DNA polymerase III, epsilon subunit OS=Burkholderia cenocepacia (strain AU 1054) GN=Bcen_0528 PE=4 SV=1	tr|Q1BY66|Q1BY66_BURCA	41 kDa	9	4	3	6	3	2
NADP oxidoreductase, coenzyme F420-dependent OS=Burkholderia cenocepacia (strain AU 1054) GN=Bcen_0470 PE=4 SV=1	tr|Q1BYC3|Q1BYC3_BURCA	32 kDa	9	7	12	13	15	10
Uncharacterized protein OS=Burkholderia cenocepacia (strain AU 1054) GN=Bcen_0360 PE=4 SV=1	tr|Q1BYN3|Q1BYN3_BURCA	16 kDa	9	7	8	5	4	3
Uncharacterized protein OS=Burkholderia cenocepacia (strain AU 1054) GN=Bcen_0326 PE=4 SV=1	tr|Q1BYR7|Q1BYR7_BURCA	17 kDa	9	10	18	8	14	14
Transcriptional regulator, XRE family OS=Burkholderia cenocepacia (strain AU 1054) GN=Bcen_0314 PE=4 SV=1	tr|Q1BYS9|Q1BYS9_BURCA	13 kDa	9	4	10	4	3	5
UDP-3-O-[3-hydroxymyristoyl] N-acetylglucosamine deacetylase OS=Burkholderia cenocepacia (strain AU 1054) GN=Bcen_0300 PE=4 SV=1	tr|Q1BYU3|Q1BYU3_BURCA	33 kDa	9	10	18	17	6	0
HAD-superfamily subfamily IB, PSPase-like protein OS=Burkholderia cenocepacia (strain AU 1054) GN=Bcen_0275 PE=4 SV=1	tr|Q1BYW6|Q1BYW6_BURCA	25 kDa	9	5	22	14	4	5
L-aspartate ABC transporter membrane protein / L-glutamate ABC transporter membrane protein OS=Burkholderia cenocepacia (strain AU 1054) GN=Bcen_0188 PE=3 SV=1	tr|Q1BZ53|Q1BZ53_BURCA	25 kDa	9	22	15	21	25	31
Uncharacterized protein OS=Burkholderia cenocepacia (strain AU 1054) GN=Bcen_0128 PE=4 SV=1	tr|Q1BZB3|Q1BZB3_BURCA	21 kDa	9	10	16	11	0	2
Redoxin OS=Burkholderia cenocepacia (strain AU 1054) GN=Bcen_0124 PE=4 SV=1	tr|Q1BZB7|Q1BZB7_BURCA	19 kDa	9	7	14	11	10	12
Uncharacterized protein OS=Burkholderia cenocepacia (strain AU 1054) GN=Bcen_0097 PE=4 SV=1	tr|Q1BZE4|Q1BZE4_BURCA	51 kDa	9	8	12	11	0	4
Cell division protein FtsL OS=Burkholderia cenocepacia (strain AU 1054) GN=ftsL PE=3 SV=1	tr|Q1BZH0|Q1BZH0_BURCA	12 kDa	9	10	10	6	3	6
Ureidoglycolate lyase OS=Burkholderia cenocepacia (strain AU 1054) GN=Bcen_5340 PE=3 SV=1	sp|Q1BJJ1|UGL_BURCA	30 kDa	8	11	3	2	9	9
Endoribonuclease YbeY OS=Burkholderia cenocepacia (strain AU 1054) GN=ybeY PE=3 SV=2	sp|Q1BTS1|YBEY_BURCA	19 kDa	8	9	11	17	8	9
UDP-N-acetylenolpyruvoylglucosamine reductase OS=Burkholderia cenocepacia (strain AU 1054) GN=murB PE=3 SV=1	sp|Q1BU59|MURB_BURCA	38 kDa	8	12	2	2	0	4
Ribosomal RNA large subunit methyltransferase H OS=Burkholderia cenocepacia (strain AU 1054) GN=rlmH PE=3 SV=1	sp|Q1BUW4|RLMH_BURCA	17 kDa	8	7	14	8	3	4
Heat-inducible transcription repressor HrcA OS=Burkholderia cenocepacia (strain AU 1054) GN=hrcA PE=3 SV=1	sp|Q1BYY0|HRCA_BURCA	37 kDa	8	10	11	7	3	8
AsmA OS=Burkholderia cenocepacia (strain AU 1054) GN=Bcen_6307 PE=4 SV=1	tr|Q1BGT5|Q1BGT5_BURCA	80 kDa	8	8	14	15	0	8
Uncharacterized protein OS=Burkholderia cenocepacia (strain AU 1054) GN=Bcen_6295 PE=4 SV=1	tr|Q1BGU7|Q1BGU7_BURCA	9 kDa	8	5	20	13	25	13
Transcriptional regulator, MerR family OS=Burkholderia cenocepacia (strain AU 1054) GN=Bcen_6249 PE=4 SV=1	tr|Q1BGZ2|Q1BGZ2_BURCA	19 kDa	8	11	5	7	0	3
2-hydroxy-3-oxopropionate reductase OS=Burkholderia cenocepacia (strain AU 1054) GN=Bcen_6125 PE=4 SV=1	tr|Q1BHB6|Q1BHB6_BURCA	27 kDa	8	10	5	10	25	22
Polysaccharide deacetylase OS=Burkholderia cenocepacia (strain AU 1054) GN=Bcen_6114 PE=4 SV=1	tr|Q1BHC6|Q1BHC6_BURCA	37 kDa	8	11	3	0	13	15
tRNA-specific adenosine deaminase OS=Burkholderia cenocepacia (strain AU 1054) GN=tadA PE=3 SV=1	tr|Q1BHD1|Q1BHD1_BURCA	17 kDa	8	6	3	5	0	0
UDP-2,3-diacylglucosamine hydrolase OS=Burkholderia cenocepacia (strain AU 1054) GN=lpxH PE=3 SV=1	tr|Q1BHP5|Q1BHP5_BURCA	30 kDa	8	6	8	8	0	0
Ferredoxin, 2Fe-2S type OS=Burkholderia cenocepacia (strain AU 1054) GN=Bcen_5956 PE=4 SV=1	tr|Q1BHT4|Q1BHT4_BURCA	12 kDa	8	18	6	5	0	2
Histidine kinase OS=Burkholderia cenocepacia (strain AU 1054) GN=Bcen_5929 PE=4 SV=1	tr|Q1BHW1|Q1BHW1_BURCA	43 kDa	8	5	9	8	2	4
Uncharacterized protein OS=Burkholderia cenocepacia (strain AU 1054) GN=Bcen_5873 PE=4 SV=1	tr|Q1BI17|Q1BI17_BURCA	9 kDa	8	10	5	0	8	8
Uncharacterized protein OS=Burkholderia cenocepacia (strain AU 1054) GN=Bcen_5845 PE=4 SV=1	tr|Q1BI45|Q1BI45_BURCA	17 kDa	8	9	9	2	0	4
dTDP-4-dehydrorhamnose reductase OS=Burkholderia cenocepacia (strain AU 1054) GN=Bcen_5752 PE=4 SV=1	tr|Q1BID5|Q1BID5_BURCA	34 kDa	8	9	5	11	2	4
Amino acid ABC transporter ATP-binding protein, PAAT family OS=Burkholderia cenocepacia (strain AU 1054) GN=Bcen_5748 PE=3 SV=1	tr|Q1BID9|Q1BID9_BURCA	29 kDa	8	10	0	0	6	5
Transcriptional regulator, MerR family OS=Burkholderia cenocepacia (strain AU 1054) GN=Bcen_5683 PE=4 SV=1	tr|Q1BIK3|Q1BIK3_BURCA	17 kDa	8	8	6	5	0	0
Uncharacterized protein OS=Burkholderia cenocepacia (strain AU 1054) GN=Bcen_5433 PE=4 SV=1	tr|Q1BJ99|Q1BJ99_BURCA	13 kDa	8	8	14	16	6	0
Transcriptional regulator, Crp/Fnr family OS=Burkholderia cenocepacia (strain AU 1054) GN=Bcen_5274 PE=4 SV=1	tr|Q1BJQ7|Q1BJQ7_BURCA	27 kDa	8	6	5	7	2	2
Beta-galactosidase OS=Burkholderia cenocepacia (strain AU 1054) GN=Bcen_5202 PE=3 SV=1	tr|Q1BJX9|Q1BJX9_BURCA	74 kDa	8	13	0	0	23	40
3-oxoadipate CoA-transferase alpha subunit OS=Burkholderia cenocepacia (strain AU 1054) GN=Bcen_5113 PE=4 SV=1	tr|Q1BK68|Q1BK68_BURCA	25 kDa	8	3	0	0	20	15
Cupin 2, conserved barrel OS=Burkholderia cenocepacia (strain AU 1054) GN=Bcen_4975 PE=4 SV=1	tr|Q1BKK5|Q1BKK5_BURCA	15 kDa	8	11	0	0	20	31
NADH:flavin oxidoreductase/NADH oxidase OS=Burkholderia cenocepacia (strain AU 1054) GN=Bcen_4899 PE=4 SV=1	tr|Q1BKT0|Q1BKT0_BURCA	40 kDa	8	7	0	0	4	7
GCN5-related N-acetyltransferase OS=Burkholderia cenocepacia (strain AU 1054) GN=Bcen_4862 PE=4 SV=1	tr|Q1BKW5|Q1BKW5_BURCA	17 kDa	8	11	0	2	0	4
Beta-lactamase OS=Burkholderia cenocepacia (strain AU 1054) GN=Bcen_4788 PE=4 SV=1	tr|Q1BL38|Q1BL38_BURCA	29 kDa	8	6	0	0	2	3
Transcriptional regulator, MarR family OS=Burkholderia cenocepacia (strain AU 1054) GN=Bcen_4666 PE=4 SV=1	tr|Q1BLF9|Q1BLF9_BURCA	20 kDa	8	8	10	0	0	0
OsmC-like protein OS=Burkholderia cenocepacia (strain AU 1054) GN=Bcen_4564 PE=4 SV=1	tr|Q1BLR0|Q1BLR0_BURCA	15 kDa	8	10	0	0	13	8
Cytochrome c, class I OS=Burkholderia cenocepacia (strain AU 1054) GN=Bcen_4268 PE=4 SV=1	tr|Q1BMK1|Q1BMK1_BURCA	30 kDa	8	9	9	13	11	4
RNA polymerase sigma factor OS=Burkholderia cenocepacia (strain AU 1054) GN=Bcen_4234 PE=3 SV=1	tr|Q1BMN5|Q1BMN5_BURCA	55 kDa	8	10	0	0	0	0
Ornithine cyclodeaminase OS=Burkholderia cenocepacia (strain AU 1054) GN=Bcen_4010 PE=4 SV=1	tr|Q1BNA6|Q1BNA6_BURCA	33 kDa	8	9	11	9	11	4
Cytochrome c, class I OS=Burkholderia cenocepacia (strain AU 1054) GN=Bcen_3959 PE=4 SV=1	tr|Q1BNF7|Q1BNF7_BURCA	46 kDa	8	11	13	13	19	14
Cell wall hydrolase/autolysin OS=Burkholderia cenocepacia (strain AU 1054) GN=Bcen_3471 PE=4 SV=1	tr|Q1BPU0|Q1BPU0_BURCA	27 kDa	8	5	0	0	2	3
Uncharacterized protein OS=Burkholderia cenocepacia (strain AU 1054) GN=Bcen_3396 PE=4 SV=1	tr|Q1BQ14|Q1BQ14_BURCA	10 kDa	8	11	16	10	4	3
Xanthine/uracil/vitamin C permease OS=Burkholderia cenocepacia (strain AU 1054) GN=Bcen_3392 PE=4 SV=1	tr|Q1BQ18|Q1BQ18_BURCA	46 kDa	8	10	0	2	4	11
PepSY-associated TM helix OS=Burkholderia cenocepacia (strain AU 1054) GN=Bcen_3376 PE=4 SV=1	tr|Q1BQ34|Q1BQ34_BURCA	54 kDa	8	5	0	0	12	27
Transcriptional regulator, LysR family OS=Burkholderia cenocepacia (strain AU 1054) GN=Bcen_3353 PE=4 SV=1	tr|Q1BQ57|Q1BQ57_BURCA	31 kDa	8	9	7	8	0	3
Uncharacterized protein OS=Burkholderia cenocepacia (strain AU 1054) GN=Bcen_3140 PE=4 SV=1	tr|Q1BQR9|Q1BQR9_BURCA	17 kDa	8	5	4	0	7	10
Transcriptional regulator, TetR family OS=Burkholderia cenocepacia (strain AU 1054) GN=Bcen_3126 PE=4 SV=1	tr|Q1BQT3|Q1BQT3_BURCA	27 kDa	8	8	4	5	9	12
Two component, sigma54 specific, transcriptional regulator, Fis family OS=Burkholderia cenocepacia (strain AU 1054) GN=Bcen_3024 PE=4 SV=1	tr|Q1BR35|Q1BR35_BURCA	49 kDa	8	5	19	13	3	4
Uncharacterized protein OS=Burkholderia cenocepacia (strain AU 1054) GN=Bcen_2874 PE=4 SV=1	tr|Q1BRI5|Q1BRI5_BURCA	28 kDa	8	5	8	9	0	0
ATPase, BadF/BadG/BcrA/BcrD type OS=Burkholderia cenocepacia (strain AU 1054) GN=Bcen_2861 PE=4 SV=1	tr|Q1BRJ7|Q1BRJ7_BURCA	29 kDa	8	7	3	2	2	4
Secretion protein HlyD OS=Burkholderia cenocepacia (strain AU 1054) GN=Bcen_2802 PE=4 SV=1	tr|Q1BRQ5|Q1BRQ5_BURCA	42 kDa	8	13	10	17	16	27
Amino acid carrier protein OS=Burkholderia cenocepacia (strain AU 1054) GN=Bcen_2703 PE=4 SV=1	tr|Q1BS04|Q1BS04_BURCA	52 kDa	8	19	0	2	2	12
Uncharacterized protein OS=Burkholderia cenocepacia (strain AU 1054) GN=Bcen_2629 PE=4 SV=1	tr|Q1BS78|Q1BS78_BURCA	39 kDa	8	7	2	0	6	7
HAD-superfamily hydrolase subfamily IA, variant 3 OS=Burkholderia cenocepacia (strain AU 1054) GN=Bcen_2588 PE=4 SV=1	tr|Q1BSB8|Q1BSB8_BURCA	23 kDa	8	9	7	11	7	10
Aldehyde dehydrogenase OS=Burkholderia cenocepacia (strain AU 1054) GN=Bcen_2528 PE=3 SV=1	tr|Q1BSH8|Q1BSH8_BURCA	53 kDa	8	10	0	5	0	0
Phenylacetic acid degradation-related protein OS=Burkholderia cenocepacia (strain AU 1054) GN=Bcen_2521 PE=4 SV=1	tr|Q1BSI5|Q1BSI5_BURCA	15 kDa	8	11	15	13	28	31
Peptidase M48, Ste24p OS=Burkholderia cenocepacia (strain AU 1054) GN=Bcen_2488 PE=3 SV=1	tr|Q1BSL8|Q1BSL8_BURCA	37 kDa	8	9	13	17	6	10
Lipid A biosynthesis acyltransferase OS=Burkholderia cenocepacia (strain AU 1054) GN=Bcen_2468 PE=4 SV=1	tr|Q1BSN8|Q1BSN8_BURCA	34 kDa	8	16	18	27	12	0
Flagellar hook-length control protein OS=Burkholderia cenocepacia (strain AU 1054) GN=Bcen_2455 PE=4 SV=1	tr|Q1BSQ1|Q1BSQ1_BURCA	44 kDa	8	9	0	0	0	0
Flagellar assembly protein FliH OS=Burkholderia cenocepacia (strain AU 1054) GN=Bcen_2452 PE=4 SV=1	tr|Q1BSQ4|Q1BSQ4_BURCA	24 kDa	8	10	12	8	0	0
Two component transcriptional regulator, LuxR family OS=Burkholderia cenocepacia (strain AU 1054) GN=Bcen_2441 PE=4 SV=1	tr|Q1BSR5|Q1BSR5_BURCA	24 kDa	8	2	7	7	0	0
Allophanate hydrolase subunit 2 OS=Burkholderia cenocepacia (strain AU 1054) GN=Bcen_2424 PE=4 SV=1	tr|Q1BST2|Q1BST2_BURCA	38 kDa	8	8	4	4	22	19
Flagellar basal body FlaE OS=Burkholderia cenocepacia (strain AU 1054) GN=Bcen_2408 PE=4 SV=1	tr|Q1BSU8|Q1BSU8_BURCA	43 kDa	8	16	18	11	10	4
Dihydroneopterin aldolase OS=Burkholderia cenocepacia (strain AU 1054) GN=Bcen_2365 PE=4 SV=1	tr|Q1BSZ0|Q1BSZ0_BURCA	15 kDa	8	15	7	3	6	5
PfkB OS=Burkholderia cenocepacia (strain AU 1054) GN=Bcen_2360 PE=3 SV=1	tr|Q1BSZ5|Q1BSZ5_BURCA	32 kDa	8	6	0	0	3	4
Bile acid:sodium symporter OS=Burkholderia cenocepacia (strain AU 1054) GN=Bcen_2356 PE=4 SV=1	tr|Q1BSZ9|Q1BSZ9_BURCA	36 kDa	8	6	0	0	0	0
YbaK/prolyl-tRNA synthetase associated region OS=Burkholderia cenocepacia (strain AU 1054) GN=Bcen_2346 PE=4 SV=1	tr|Q1BT08|Q1BT08_BURCA	17 kDa	8	8	17	19	10	6
Ferredoxin-like protein OS=Burkholderia cenocepacia (strain AU 1054) GN=Bcen_2281 PE=4 SV=1	tr|Q1BT73|Q1BT73_BURCA	12 kDa	8	8	3	3	0	0
Gamma-glutamyltransferase 1, Threonine peptidase, MEROPS family T03 OS=Burkholderia cenocepacia (strain AU 1054) GN=Bcen_2267 PE=4 SV=1	tr|Q1BT87|Q1BT87_BURCA	66 kDa	8	11	9	11	29	29
Acyl-CoA dehydrogenase-like protein OS=Burkholderia cenocepacia (strain AU 1054) GN=Bcen_2263 PE=3 SV=1	tr|Q1BT91|Q1BT91_BURCA	41 kDa	8	7	0	0	7	6
Redoxin OS=Burkholderia cenocepacia (strain AU 1054) GN=Bcen_2256 PE=4 SV=1	tr|Q1BT98|Q1BT98_BURCA	19 kDa	8	16	8	12	7	10
Cytochrome oxidase assembly OS=Burkholderia cenocepacia (strain AU 1054) GN=Bcen_2225 PE=4 SV=1	tr|Q1BTC9|Q1BTC9_BURCA	41 kDa	8	4	0	0	2	4
Histidine triad (HIT) protein OS=Burkholderia cenocepacia (strain AU 1054) GN=Bcen_2122 PE=4 SV=1	tr|Q1BTN2|Q1BTN2_BURCA	17 kDa	8	8	0	0	4	4
Uncharacterized protein OS=Burkholderia cenocepacia (strain AU 1054) GN=Bcen_2118 PE=4 SV=1	tr|Q1BTN6|Q1BTN6_BURCA	22 kDa	8	8	9	16	4	3
UBA/THIF-type NAD/FAD binding fold protein OS=Burkholderia cenocepacia (strain AU 1054) GN=Bcen_1956 PE=4 SV=1	tr|Q1BU46|Q1BU46_BURCA	30 kDa	8	7	13	14	4	0
AMP-dependent synthetase and ligase OS=Burkholderia cenocepacia (strain AU 1054) GN=Bcen_1947 PE=4 SV=1	tr|Q1BU55|Q1BU55_BURCA	55 kDa	8	7	5	0	0	0
Uncharacterized protein OS=Burkholderia cenocepacia (strain AU 1054) GN=Bcen_1937 PE=4 SV=1	tr|Q1BU65|Q1BU65_BURCA	32 kDa	8	9	18	14	18	24
MscS Mechanosensitive ion channel OS=Burkholderia cenocepacia (strain AU 1054) GN=Bcen_1897 PE=4 SV=1	tr|Q1BUA5|Q1BUA5_BURCA	49 kDa	8	16	3	2	11	10
Cobyrinic acid a,c-diamide synthase OS=Burkholderia cenocepacia (strain AU 1054) GN=Bcen_1833 PE=4 SV=1	tr|Q1BUG9|Q1BUG9_BURCA	24 kDa	8	5	8	4	10	11
Surface antigen (D15) OS=Burkholderia cenocepacia (strain AU 1054) GN=Bcen_1828 PE=4 SV=1	tr|Q1BUH4|Q1BUH4_BURCA	66 kDa	8	11	20	11	20	27
Short-chain dehydrogenase/reductase SDR OS=Burkholderia cenocepacia (strain AU 1054) GN=Bcen_1807 PE=3 SV=1	tr|Q1BUJ5|Q1BUJ5_BURCA	27 kDa	8	4	0	0	17	10
Endonuclease III OS=Burkholderia cenocepacia (strain AU 1054) GN=nth PE=3 SV=1	tr|Q1BUT6|Q1BUT6_BURCA	24 kDa	8	11	11	11	0	4
Transcriptional regulator, TetR family OS=Burkholderia cenocepacia (strain AU 1054) GN=Bcen_1713 PE=4 SV=1	tr|Q1BUT8|Q1BUT8_BURCA	24 kDa	8	6	6	5	9	6
Glycosyl transferase, family 9 OS=Burkholderia cenocepacia (strain AU 1054) GN=Bcen_1699 PE=4 SV=1	tr|Q1BUV2|Q1BUV2_BURCA	43 kDa	8	3	10	11	9	7
Uncharacterized protein OS=Burkholderia cenocepacia (strain AU 1054) GN=Bcen_1657 PE=4 SV=1	tr|Q1BUZ4|Q1BUZ4_BURCA	27 kDa	8	4	0	2	0	0
MaoC-like dehydratase OS=Burkholderia cenocepacia (strain AU 1054) GN=Bcen_1617 PE=4 SV=1	tr|Q1BV33|Q1BV33_BURCA	17 kDa	8	8	0	2	7	7
Transcriptional regulator, DeoR family OS=Burkholderia cenocepacia (strain AU 1054) GN=Bcen_1531 PE=4 SV=1	tr|Q1BVB9|Q1BVB9_BURCA	28 kDa	8	7	5	5	4	2
Uncharacterized protein OS=Burkholderia cenocepacia (strain AU 1054) GN=Bcen_1442 PE=4 SV=1	tr|Q1BVK7|Q1BVK7_BURCA	51 kDa	8	6	4	5	0	2
Uncharacterized protein OS=Burkholderia cenocepacia (strain AU 1054) GN=Bcen_1202 PE=4 SV=1	tr|Q1BW96|Q1BW96_BURCA	27 kDa	8	8	10	12	4	7
tRNA-dihydrouridine synthase OS=Burkholderia cenocepacia (strain AU 1054) GN=Bcen_1088 PE=3 SV=1	tr|Q1BWL0|Q1BWL0_BURCA	40 kDa	8	7	15	11	2	0
Alkanesulfonate monooxygenase OS=Burkholderia cenocepacia (strain AU 1054) GN=ssuD PE=3 SV=1	tr|Q1BWL6|Q1BWL6_BURCA	42 kDa	8	5	0	3	0	4
Type II secretion system protein OS=Burkholderia cenocepacia (strain AU 1054) GN=Bcen_1044 PE=4 SV=1	tr|Q1BWQ4|Q1BWQ4_BURCA	36 kDa	8	18	0	0	0	2
[truncated: 1,749 more rows]

## Sheet: NSAF
			T0	T0	T3	T3	T7	T7	T0	T0	T3	T3	T7	T7	T0	T0	T3	T3	T7	T7		T0	T0	T3	T3	T7	T7
Identified Proteins (3747)	Accession Number	Molecular Weight	19756-1 SpC	19756-2 SpC	19757-1 SpC	19757-2 SpC	19758-1 SpC	19758-2 SpC	19756-1 SAF	19756-2 SAF	19757-1 SAF	19757-2 SAF	19758-1 SAF	19758-2 SAF	19756-1 NSAF	19756-2 NSAF	19757-1 NSAF	19757-2 NSAF	19758-1 NSAF	19758-2 NSAF		19756-1 SUM SAF	19756-2 SUM SAF	19757-1 SUM SAF	19757-2 SUM SAF	19758-1 SUM SAF	19758-2 SUM SAF
DNA-directed RNA polymerase subunit beta' OS=Burkholderia cenocepacia (strain AU 1054) GN=rpoC PE=3 SV=1	sp|Q1BRU1|RPOC_BURCA	156	3163	3573	2036	2153	3617	3562	20.2756	22.9038	13.0513	13.8013	23.1859	22.8333	0.00447123	0.00495524	0.00273776	0.00292354	0.00484143	0.00532679		4534.69	4622.15	4767.14	4720.75	4789.06	4286.51
DNA-directed RNA polymerase subunit beta OS=Burkholderia cenocepacia (strain AU 1054) GN=rpoB PE=3 SV=1	sp|Q1BRU0|RPOB_BURCA	153	2843	2975	3099	3066	3402	3265	18.5817	19.4444	20.2549	20.0392	22.2353	21.3399	0.00409768	0.0042068	0.00424885	0.00424492	0.00464294	0.00497838
Elongation factor G 2 OS=Burkholderia cenocepacia (strain AU 1054) GN=fusA2 PE=3 SV=1	sp|Q1BRU5|EFG2_BURCA	78	2701	2638	2578	2702	1576	1510	34.6282	33.8205	33.0513	34.641	20.2051	19.359	0.00763629	0.00731705	0.00693314	0.00733804	0.00421902	0.00451626
60 kDa chaperonin 1 OS=Burkholderia cenocepacia (strain AU 1054) GN=groL1 PE=3 SV=1	sp|Q1BYL5|CH601_BURCA	57	2323	2279	3138	3122	4000	3420	40.7544	39.9825	55.0526	54.7719	70.1754	60	0.00898725	0.00865019	0.0115483	0.0116024	0.0146533	0.0139974
Elongation factor Tu OS=Burkholderia cenocepacia (strain AU 1054) GN=tuf1 PE=3 SV=1	sp|Q1BRT3|EFTU_BURCA	43	2292	2518	2626	2721	1529	1361	53.3023	58.5581	61.0698	63.2791	35.5581	31.6512	0.0117543	0.012669	0.0128106	0.0134045	0.00742487	0.0073839
30S ribosomal protein S1 OS=Burkholderia cenocepacia (strain AU 1054) GN=Bcen_0568 PE=3 SV=1	tr|Q1BY26|Q1BY26_BURCA	63	2249	2348	2011	1924	1542	1437	35.6984	37.2698	31.9206	30.5397	24.4762	22.8095	0.00787229	0.00806331	0.00669597	0.00646925	0.00511086	0.00532124
Porin, Gram-negative type OS=Burkholderia cenocepacia (strain AU 1054) GN=Bcen_3632 PE=4 SV=1	tr|Q1BPD1|Q1BPD1_BURCA	38	2030	2764	3865	3004	5466	4054	53.4211	72.7368	101.711	79.0526	143.842	106.684	0.0117805	0.0157366	0.0213357	0.0167458	0.0300356	0.0248884
Pyruvate dehydrogenase E1 component OS=Burkholderia cenocepacia (strain AU 1054) GN=Bcen_5940 PE=4 SV=1	tr|Q1BHV0|Q1BHV0_BURCA	101	1764	1596	2471	2099	1200	1113	17.4653	15.802	24.4653	20.7822	11.8812	11.0198	0.0038515	0.00341875	0.00513208	0.00440231	0.0024809	0.00257081
Translation initiation factor IF-2 OS=Burkholderia cenocepacia (strain AU 1054) GN=infB PE=3 SV=1	sp|Q1BWS7|IF2_BURCA	104	1532	1659	1897	2153	642	859	14.7308	15.9519	18.2404	20.7019	6.17308	8.25962	0.00324846	0.00345119	0.00382627	0.0043853	0.001289	0.00192689
Ribonucleoside-diphosphate reductase OS=Burkholderia cenocepacia (strain AU 1054) GN=Bcen_0112 PE=3 SV=1	tr|Q1BZC9|Q1BZC9_BURCA	110	1492	1573	1949	1778	1488	1507	13.5636	14.3	17.7182	16.1636	13.5273	13.7	0.00299108	0.0030938	0.00371673	0.00342396	0.00282462	0.00319607
2-oxoglutarate dehydrogenase E1 component OS=Burkholderia cenocepacia (strain AU 1054) GN=Bcen_1028 PE=4 SV=1	tr|Q1BWS0|Q1BWS0_BURCA	107	1467	1384	1329	1327	820	916	13.7103	12.9346	12.4206	12.4019	7.66355	8.56075	0.00302342	0.00279839	0.00260545	0.0026271	0.00160022	0.00199714
Polyribonucleotide nucleotidyltransferase OS=Burkholderia cenocepacia (strain AU 1054) GN=pnp PE=3 SV=1	sp|Q1BV09|PNP_BURCA	77	1424	1525	1593	1528	2335	2063	18.4935	19.8052	20.6883	19.8442	30.3247	26.7922	0.00407823	0.00428484	0.00433977	0.0042036	0.00633208	0.00625036
OmpA/MotB OS=Burkholderia cenocepacia (strain AU 1054) GN=Bcen_0560 PE=3 SV=1	tr|Q1BY34|Q1BY34_BURCA	24	1324	1617	2294	1959	2733	1703	55.1667	67.375	95.5833	81.625	113.875	70.9583	0.0121655	0.0145766	0.0200504	0.0172907	0.0237782	0.0165539
Lon protease OS=Burkholderia cenocepacia (strain AU 1054) GN=lon PE=2 SV=1	tr|Q1BH83|Q1BH83_BURCA	89	1320	1350	1678	1196	621	710	14.8315	15.1685	18.8539	13.4382	6.97753	7.97753	0.00327067	0.00328171	0.00395497	0.00284663	0.00145697	0.00186108
50S ribosomal protein L2 OS=Burkholderia cenocepacia (strain AU 1054) GN=rplB PE=3 SV=1	sp|Q1BRV1|RL2_BURCA	30	1234	1179	889	1084	824	773	41.1333	39.3	29.6333	36.1333	27.4667	25.7667	0.00907081	0.00850254	0.00621616	0.00765415	0.0057353	0.00601111
Glutamate synthase (NADH) large subunit OS=Burkholderia cenocepacia (strain AU 1054) GN=Bcen_2705 PE=4 SV=1	tr|Q1BS02|Q1BS02_BURCA	181	1217	1254	914	950	327	421	6.72376	6.92818	5.04972	5.24862	1.80663	2.32597	0.00148274	0.00149891	0.00105928	0.00111182	0.000377241	0.000542625
ATP synthase subunit alpha OS=Burkholderia cenocepacia (strain AU 1054) GN=atpA PE=3 SV=1	sp|Q1BRA8|ATPA_BURCA	56	1148	1024	1092	1112	1549	1486	20.5	18.2857	19.5	19.8571	27.6607	26.5357	0.0045207	0.00395611	0.0040905	0.00420635	0.00577582	0.00619052
Carbamoyl-phosphate synthase large chain OS=Burkholderia cenocepacia (strain AU 1054) GN=carB PE=3 SV=1	tr|Q1BXD4|Q1BXD4_BURCA	115	1075	1019	839	934	675	850	9.34783	8.86087	7.29565	8.12174	5.86957	7.3913	0.0020614	0.00191705	0.0015304	0.00172043	0.00122562	0.00172432
GTP-binding protein TypA OS=Burkholderia cenocepacia (strain AU 1054) GN=Bcen_1027 PE=4 SV=1	tr|Q1BWS1|Q1BWS1_BURCA	68	1070	1144	1648	1499	752	812	15.7353	16.8235	24.2353	22.0441	11.0588	11.9412	0.00346998	0.00363976	0.00508382	0.00466962	0.00230919	0.00278576
Trigger factor OS=Burkholderia cenocepacia (strain AU 1054) GN=tig PE=3 SV=1	sp|Q1BH86|TIG_BURCA	50	1010	1008	1136	1179	622	568	20.2	20.16	22.72	23.58	12.44	11.36	0.00445455	0.00436161	0.00476596	0.00499497	0.00259759	0.00265018
Ribonuclease E OS=Burkholderia cenocepacia (strain AU 1054) GN=rne PE=3 SV=1	tr|Q1BXW4|Q1BXW4_BURCA	115	999	936	1029	1163	624	666	8.68696	8.13913	8.94783	10.113	5.42609	5.7913	0.00191567	0.0017609	0.00187698	0.00214225	0.00113302	0.00135105
ATP synthase subunit beta OS=Burkholderia cenocepacia (strain AU 1054) GN=atpD PE=3 SV=1	sp|Q1BRB0|ATPB_BURCA	51	951	965	1082	1071	1583	1496	18.6471	18.9216	21.2157	21	31.0392	29.3333	0.00411209	0.00409367	0.0044504	0.00444845	0.00648128	0.00684318
30S ribosomal protein S2 OS=Burkholderia cenocepacia (strain AU 1054) GN=rpsB PE=3 SV=1	sp|Q1BHI2|RS2_BURCA	27	946	958	975	990	692	516	35.037	35.4815	36.1111	36.6667	25.6296	19.1111	0.00772644	0.0076764	0.007575	0.00776713	0.00535171	0.00445843
30S ribosomal protein S3 OS=Burkholderia cenocepacia (strain AU 1054) GN=rpsC PE=3 SV=1	sp|Q1BRV4|RS3_BURCA	30	938	939	1238	1274	951	892	31.2667	31.3	41.2667	42.4667	31.7	29.7333	0.00689499	0.00677174	0.00865648	0.00899575	0.00661926	0.00693649
Chaperone protein DnaK OS=Burkholderia cenocepacia (strain AU 1054) GN=dnaK PE=3 SV=1	sp|Q1BYX3|DNAK_BURCA	70	861	943	1199	1195	602	675	12.3	13.4714	17.1286	17.0714	8.6	9.64286	0.00271242	0.00291454	0.00359305	0.00361625	0.00179576	0.00224958
Phosphoribosylformylglycinamidine synthase OS=Burkholderia cenocepacia (strain AU 1054) GN=purL PE=3 SV=1	tr|Q1BH76|Q1BH76_BURCA	146	859	876	704	727	934	970	5.88356	6	4.82192	4.97945	6.39726	6.64384	0.00129746	0.0012981	0.00101149	0.0010548	0.00133581	0.00154994
Isocitrate dehydrogenase, NADP-dependent OS=Burkholderia cenocepacia (strain AU 1054) GN=Bcen_1912 PE=4 SV=1	tr|Q1BU90|Q1BU90_BURCA	80	855	772	459	535	808	785	10.6875	9.65	5.7375	6.6875	10.1	9.8125	0.00235683	0.00208777	0.00120355	0.00141662	0.00210898	0.00228916
RNA polymerase sigma factor RpoD OS=Burkholderia cenocepacia (strain AU 1054) GN=rpoD PE=3 SV=1	tr|Q1BLZ3|Q1BLZ3_BURCA	89	849	857	1080	1045	540	546	9.53933	9.62921	12.1348	11.7416	6.06742	6.13483	0.00210363	0.00208328	0.00254551	0.00248723	0.00126693	0.0014312
Protein translocase subunit SecA OS=Burkholderia cenocepacia (strain AU 1054) GN=secA PE=3 SV=1	sp|Q1BZF4|SECA_BURCA	105	781	742	934	979	478	580	7.4381	7.06667	8.89524	9.32381	4.55238	5.52381	0.00164027	0.00152887	0.00186595	0.00197507	0.00095058	0.00128865
Aconitate hydratase 2 OS=Burkholderia cenocepacia (strain AU 1054) GN=Bcen_3672 PE=3 SV=1	tr|Q1BP91|Q1BP91_BURCA	93	767	808	1398	1267	585	620	8.24731	8.68817	15.0323	13.6237	6.29032	6.66667	0.00181872	0.00187968	0.0031533	0.00288591	0.00131348	0.00155527
Succinate dehydrogenase subunit A OS=Burkholderia cenocepacia (strain AU 1054) GN=Bcen_4431 PE=4 SV=1	tr|Q1BM42|Q1BM42_BURCA	65	745	699	930	1005	994	930	11.4615	10.7538	14.3077	15.4615	15.2923	14.3077	0.00252752	0.00232659	0.00300131	0.00327523	0.00319318	0.00333784
Alanine--tRNA ligase OS=Burkholderia cenocepacia (strain AU 1054) GN=alaS PE=3 SV=2	sp|Q1BX19|SYA_BURCA	95	727	742	1409	1357	545	536	7.65263	7.81053	14.8316	14.2842	5.73684	5.64211	0.00168758	0.0016898	0.00311121	0.00302584	0.00119791	0.00131625
DNA-directed RNA polymerase subunit alpha OS=Burkholderia cenocepacia (strain AU 1054) GN=rpoA PE=3 SV=1	sp|Q1BRX4|RPOA_BURCA	36	711	639	874	1011	940	786	19.75	17.75	24.2778	28.0833	26.1111	21.8333	0.00435531	0.0038402	0.00509273	0.00594892	0.00545225	0.0050935
Elongation factor Ts OS=Burkholderia cenocepacia (strain AU 1054) GN=tsf PE=3 SV=1	sp|Q1BHI1|EFTS_BURCA	31	706	669	396	447	261	224	22.7742	21.5806	12.7742	14.4194	8.41935	7.22581	0.00502221	0.00466896	0.00267963	0.00305446	0.00175804	0.00168571
30S ribosomal protein S5 OS=Burkholderia cenocepacia (strain AU 1054) GN=rpsE PE=3 SV=1	sp|Q1BRW5|RS5_BURCA	18	706	668	695	898	403	351	39.2222	37.1111	38.6111	49.8889	22.3889	19.5	0.00864937	0.00802897	0.00809942	0.010568	0.00467501	0.00454916
Amino acid adenylation OS=Burkholderia cenocepacia (strain AU 1054) GN=Bcen_1160 PE=4 SV=1	tr|Q1BWD8|Q1BWD8_BURCA	345	684	721	72	89	709	818	1.98261	2.08986	0.208696	0.257971	2.05507	2.37101	0.000437209	0.000452139	4.37779e-05	5.46462e-05	0.000429119	0.000553134
Aspartate--tRNA(Asp/Asn) ligase OS=Burkholderia cenocepacia (strain AU 1054) GN=aspS PE=3 SV=1	sp|Q1BTP1|SYDND_BURCA	68	674	752	919	845	532	575	9.91176	11.0588	13.5147	12.4265	7.82353	8.45588	0.00218576	0.00239257	0.00283497	0.00263231	0.00163363	0.00197267
DNA topoisomerase OS=Burkholderia cenocepacia (strain AU 1054) GN=Bcen_2517 PE=3 SV=1	tr|Q1BSI9|Q1BSI9_BURCA	96	670	638	1010	821	472	514	6.97917	6.64583	10.5208	8.55208	4.91667	5.35417	0.00153906	0.00143782	0.00220695	0.00181159	0.00102665	0.00124907
Aconitate hydratase OS=Burkholderia cenocepacia (strain AU 1054) GN=Bcen_4439 PE=3 SV=1	tr|Q1BM34|Q1BM34_BURCA	99	662	642	646	529	940	776	6.68687	6.48485	6.52525	5.34343	9.49495	7.83838	0.0014746	0.00140299	0.0013688	0.0011319	0.00198264	0.00182862
Elongation factor G 1 OS=Burkholderia cenocepacia (strain AU 1054) GN=fusA1 PE=3 SV=2	sp|Q1BU86|EFG1_BURCA	78	654	692	384	329	561	605	8.38462	8.87179	4.92308	4.21795	7.19231	7.75641	0.00184899	0.00191941	0.00103271	0.000893491	0.00150182	0.00180949
ImcF-related protein OS=Burkholderia cenocepacia (strain AU 1054) GN=Bcen_2620 PE=4 SV=1	tr|Q1BS87|Q1BS87_BURCA	143	625	550	484	414	422	493	4.37063	3.84615	3.38462	2.8951	2.95105	3.44755	0.000963821	0.000832114	0.000709988	0.000613272	0.000616207	0.00080428
Valine--tRNA ligase OS=Burkholderia cenocepacia (strain AU 1054) GN=valS PE=3 SV=1	tr|Q1BWY7|Q1BWY7_BURCA	107	614	586	843	787	418	516	5.73832	5.47664	7.8785	7.35514	3.90654	4.82243	0.00126543	0.00118487	0.00165267	0.00155805	0.000815723	0.00112503
50S ribosomal protein L1 OS=Burkholderia cenocepacia (strain AU 1054) GN=rplA PE=3 SV=1	sp|Q1BRT7|RL1_BURCA	24	613	715	775	774	508	322	25.5417	29.7917	32.2917	32.25	21.1667	13.4167	0.0056325	0.00644541	0.0067738	0.00683154	0.0044198	0.00312998
Glycine dehydrogenase (decarboxylating) OS=Burkholderia cenocepacia (strain AU 1054) GN=gcvP PE=3 SV=1	sp|Q1BRE8|GCSP_BURCA	104	606	553	411	368	888	970	5.82692	5.31731	3.95192	3.53846	8.53846	9.32692	0.00128497	0.0011504	0.000828992	0.000749555	0.00178291	0.00217588
Outer membrane protein assembly factor BamA OS=Burkholderia cenocepacia (strain AU 1054) GN=bamA PE=3 SV=1	tr|Q1BHH4|Q1BHH4_BURCA	85	604	585	816	833	985	1112	7.10588	6.88235	9.6	9.8	11.5882	13.0824	0.001567	0.00148899	0.00201378	0.00207594	0.00241973	0.00305198
Dihydrolipoyl dehydrogenase OS=Burkholderia cenocepacia (strain AU 1054) GN=Bcen_1030 PE=3 SV=1	tr|Q1BWR8|Q1BWR8_BURCA	51	598	600	738	811	446	522	11.7255	11.7647	14.4706	15.902	8.7451	10.2353	0.00258573	0.00254529	0.00303548	0.00336853	0.00182606	0.00238779
Isoleucine--tRNA ligase OS=Burkholderia cenocepacia (strain AU 1054) GN=ileS PE=3 SV=1	sp|Q1BUA1|SYI_BURCA	106	590	586	302	268	421	531	5.56604	5.5283	2.84906	2.5283	3.9717	5.00943	0.00122743	0.00119605	0.000597644	0.000535572	0.000829328	0.00116865
Alpha-2-macroglobulin-like protein OS=Burkholderia cenocepacia (strain AU 1054) GN=Bcen_3813 PE=4 SV=1	tr|Q1BNV0|Q1BNV0_BURCA	219	586	644	288	330	950	964	2.6758	2.94064	1.31507	1.50685	4.3379	4.40183	0.000590073	0.000636206	0.000275861	0.000319197	0.000905794	0.0010269
ATPase AAA-2 OS=Burkholderia cenocepacia (strain AU 1054) GN=Bcen_2632 PE=4 SV=1	tr|Q1BS75|Q1BS75_BURCA	74	560	553	393	254	500	539	7.56757	7.47297	5.31081	3.43243	6.75676	7.28378	0.00166882	0.00161677	0.00111404	0.000727095	0.00141087	0.00169923
Amino acid adenylation OS=Burkholderia cenocepacia (strain AU 1054) GN=Bcen_3369 PE=4 SV=1	tr|Q1BQ41|Q1BQ41_BURCA	155	557	562	222	218	1308	1338	3.59355	3.62581	1.43226	1.40645	8.43871	8.63226	0.000792457	0.000784442	0.000300444	0.00029793	0.00176208	0.00201382
DNA gyrase subunit B OS=Burkholderia cenocepacia (strain AU 1054) GN=gyrB PE=3 SV=1	tr|Q1BSF1|Q1BSF1_BURCA	91	545	543	923	963	541	434	5.98901	5.96703	10.1429	10.5824	5.94505	4.76923	0.00132071	0.00129096	0.00212766	0.00224168	0.00124138	0.00111261
Dihydrolipoamide dehydrogenase OS=Burkholderia cenocepacia (strain AU 1054) GN=Bcen_5942 PE=4 SV=1	tr|Q1BHU8|Q1BHU8_BURCA	62	542	502	517	597	570	600	8.74194	8.09677	8.33871	9.62903	9.19355	9.67742	0.00192779	0.00175173	0.0017492	0.00203973	0.0019197	0.00225765
Inosine-5'-monophosphate dehydrogenase OS=Burkholderia cenocepacia (strain AU 1054) GN=guaB PE=3 SV=1	tr|Q1BHF4|Q1BHF4_BURCA	52	539	558	592	708	565	469	10.3654	10.7308	11.3846	13.6154	10.8654	9.01923	0.0022858	0.0023216	0.00238814	0.00288416	0.00226879	0.0021041
DNA gyrase subunit A OS=Burkholderia cenocepacia (strain AU 1054) GN=gyrA PE=3 SV=1	tr|Q1BY33|Q1BY33_BURCA	96	526	513	583	610	475	517	5.47917	5.34375	6.07292	6.35417	4.94792	5.38542	0.00120828	0.00115612	0.00127391	0.00134601	0.00103317	0.00125636
Porin, Gram-negative type OS=Burkholderia cenocepacia (strain AU 1054) GN=Bcen_4385 PE=4 SV=1	tr|Q1BM87|Q1BM87_BURCA	40	523	476	620	499	1200	867	13.075	11.9	15.5	12.475	30	21.675	0.00288333	0.00257456	0.00325142	0.00264259	0.00626428	0.00505656
Malate dehydrogenase (Oxaloacetate decarboxylating) (NADP+), phosphate acetyltransferase OS=Burkholderia cenocepacia (strain AU 1054) GN=Bcen_2788 PE=3 SV=1	tr|Q1BRR9|Q1BRR9_BURCA	81	519	506	957	1005	852	819	6.40741	6.24691	11.8148	12.4074	10.5185	10.1111	0.00141298	0.00135152	0.00247838	0.00262827	0.00219637	0.00235882
L-proline dehydrogenase OS=Burkholderia cenocepacia (strain AU 1054) GN=Bcen_2942 PE=3 SV=1	tr|Q1BRB7|Q1BRB7_BURCA	144	515	497	782	674	505	497	3.57639	3.45139	5.43056	4.68056	3.50694	3.45139	0.000788673	0.000746706	0.00113916	0.000991486	0.000732283	0.000805175
Methyltransferase FkbM OS=Burkholderia cenocepacia (strain AU 1054) GN=Bcen_0402 PE=4 SV=1	tr|Q1BYJ1|Q1BYJ1_BURCA	185	515	616	128	223	363	507	2.78378	3.32973	0.691892	1.20541	1.96216	2.74054	0.000613886	0.000720386	0.000145138	0.000255342	0.000409718	0.000639341
Phosphoenolpyruvate synthase OS=Burkholderia cenocepacia (strain AU 1054) GN=Bcen_6075 PE=3 SV=1	tr|Q1BHG5|Q1BHG5_BURCA	88	512	516	764	934	598	538	5.81818	5.86364	8.68182	10.6136	6.79545	6.11364	0.00128304	0.0012686	0.00182118	0.0022483	0.00141896	0.00142625
Adenosylhomocysteinase OS=Burkholderia cenocepacia (strain AU 1054) GN=ahcY PE=3 SV=1	tr|Q1BRM3|Q1BRM3_BURCA	52	511	514	391	386	940	898	9.82692	9.88462	7.51923	7.42308	18.0769	17.2692	0.00216705	0.00213853	0.0015773	0.00157244	0.00377463	0.00402874
Phenylalanine--tRNA ligase beta subunit OS=Burkholderia cenocepacia (strain AU 1054) GN=pheT PE=3 SV=1	tr|Q1BWU8|Q1BWU8_BURCA	89	508	483	800	685	538	533	5.70787	5.42697	8.98876	7.69663	6.04494	5.98876	0.00125871	0.00117412	0.00188557	0.00163038	0.00126224	0.00139712
DEAD/DEAH box helicase-like protein OS=Burkholderia cenocepacia (strain AU 1054) GN=Bcen_6030 PE=3 SV=1	tr|Q1BHL0|Q1BHL0_BURCA	55	502	464	1047	1056	431	345	9.12727	8.43636	19.0364	19.2	7.83636	6.27273	0.00201277	0.0018252	0.00399324	0.00406715	0.00163631	0.00146337
Citrate synthase OS=Burkholderia cenocepacia (strain AU 1054) GN=Bcen_4428 PE=3 SV=1	tr|Q1BM45|Q1BM45_BURCA	48	502	387	495	509	722	627	10.4583	8.0625	10.3125	10.6042	15.0417	13.0625	0.00230629	0.00174432	0.00216324	0.00224629	0.00314084	0.00304735
NADH dehydrogenase subunit G OS=Burkholderia cenocepacia (strain AU 1054) GN=Bcen_1631 PE=4 SV=1	tr|Q1BV19|Q1BV19_BURCA	83	499	514	581	562	320	312	6.01205	6.19277	7	6.77108	3.85542	3.75904	0.00132579	0.0013398	0.00146838	0.00143432	0.000805048	0.000876946
Glutamine synthetase OS=Burkholderia cenocepacia (strain AU 1054) GN=Bcen_5928 PE=3 SV=1	tr|Q1BHW2|Q1BHW2_BURCA	52	487	547	588	587	862	850	9.36538	10.5192	11.3077	11.2885	16.5769	16.3462	0.00206528	0.00227583	0.00237201	0.00239124	0.00346142	0.0038134
Ribonuclease R OS=Burkholderia cenocepacia (strain AU 1054) GN=rnr PE=3 SV=1	tr|Q1BWN2|Q1BWN2_BURCA	92	483	473	146	209	358	427	5.25	5.1413	1.58696	2.27174	3.8913	4.6413	0.00115774	0.00111232	0.000332895	0.000481224	0.000812541	0.00108277
CTP synthase OS=Burkholderia cenocepacia (strain AU 1054) GN=pyrG PE=3 SV=1	sp|Q1BHS2|PYRG_BURCA	61	479	525	688	682	263	261	7.85246	8.60656	11.2787	11.1803	4.31148	4.27869	0.00173164	0.00186202	0.00236592	0.00236834	0.000900277	0.000998176
Succinyl-CoA ligase [ADP-forming] subunit beta OS=Burkholderia cenocepacia (strain AU 1054) GN=sucC PE=3 SV=1	sp|Q1BTW6|SUCC_BURCA	41	470	365	302	359	214	232	11.4634	8.90244	7.36585	8.7561	5.21951	5.65854	0.00252794	0.00192604	0.00154513	0.00185481	0.00108988	0.00132008
50S ribosomal protein L3 OS=Burkholderia cenocepacia (strain AU 1054) GN=rplC PE=3 SV=1	sp|Q1BRU8|RL3_BURCA	23	453	486	569	523	359	297	19.6957	21.1304	24.7391	22.7391	15.6087	12.913	0.00434333	0.00457156	0.00518951	0.00481685	0.00325924	0.00301249
Malate dehydrogenase (Oxaloacetate decarboxylating) (NADP+)., Phosphate acetyltransferase OS=Burkholderia cenocepacia (strain AU 1054) GN=Bcen_0148 PE=3 SV=1	tr|Q1BZ93|Q1BZ93_BURCA	85	451	374	474	577	418	442	5.30588	4.4	5.57647	6.78824	4.91765	5.2	0.00117006	0.000951938	0.00116977	0.00143796	0.00102685	0.00121311
Pseudouridine synthase OS=Burkholderia cenocepacia (strain AU 1054) GN=Bcen_1016 PE=3 SV=1	tr|Q1BWT1|Q1BWT1_BURCA	62	450	418	656	665	249	230	7.25806	6.74194	10.5806	10.7258	4.01613	3.70968	0.00160056	0.00145861	0.00221949	0.00227206	0.000838606	0.000865431
ATPase AAA-2 OS=Burkholderia cenocepacia (strain AU 1054) GN=Bcen_6232 PE=3 SV=1	tr|Q1BH09|Q1BH09_BURCA	96	447	431	505	464	239	234	4.65625	4.48958	5.26042	4.83333	2.48958	2.4375	0.00102681	0.000971319	0.00110347	0.00102385	0.000519848	0.000568645
Ketol-acid reductoisomerase OS=Burkholderia cenocepacia (strain AU 1054) GN=ilvC PE=3 SV=1	sp|Q1BUZ9|ILVC_BURCA	36	443	338	379	508	690	522	12.3056	9.38889	10.5278	14.1111	19.1667	14.5	0.00271365	0.00203128	0.0022084	0.00298917	0.00400218	0.00338271
30S ribosomal protein S4 OS=Burkholderia cenocepacia (strain AU 1054) GN=rpsD PE=3 SV=1	sp|Q1BRX3|RS4_BURCA	23	436	559	533	586	793	397	18.9565	24.3043	23.1739	25.4783	34.4783	17.2609	0.00418033	0.00525823	0.00486117	0.00539708	0.00719939	0.00402679
Succinyl-CoA ligase [ADP-forming] subunit alpha OS=Burkholderia cenocepacia (strain AU 1054) GN=Bcen_2037 PE=3 SV=1	tr|Q1BTW7|Q1BTW7_BURCA	31	426	367	233	238	294	310	13.7419	11.8387	7.51613	7.67742	9.48387	10	0.0030304	0.0025613	0.00157665	0.00162631	0.00198032	0.0023329
Leucine--tRNA ligase OS=Burkholderia cenocepacia (strain AU 1054) GN=leuS PE=3 SV=1	sp|Q1BZ70|SYL_BURCA	96	420	431	383	448	588	577	4.375	4.48958	3.98958	4.66667	6.125	6.01042	0.000964785	0.000971319	0.000836892	0.000988544	0.00127896	0.00140217
Peptidase M48, Ste24p OS=Burkholderia cenocepacia (strain AU 1054) GN=Bcen_2142 PE=4 SV=1	tr|Q1BTL2|Q1BTL2_BURCA	65	415	357	247	253	205	204	6.38462	5.49231	3.8	3.89231	3.15385	3.13846	0.00140795	0.00118826	0.000797123	0.000824511	0.000658553	0.000732172
Dihydrolipoyllysine-residue succinyltransferase component of 2-oxoglutarate dehydrogenase complex OS=Burkholderia cenocepacia (strain AU 1054) GN=Bcen_1029 PE=3 SV=1	tr|Q1BWR9|Q1BWR9_BURCA	44	406	357	524	540	383	341	9.22727	8.11364	11.9091	12.2727	8.70455	7.75	0.00203482	0.00175538	0.00249816	0.00259974	0.00181759	0.001808
FAD linked oxidase-like protein OS=Burkholderia cenocepacia (strain AU 1054) GN=Bcen_2123 PE=4 SV=1	tr|Q1BTN1|Q1BTN1_BURCA	149	405	435	428	538	179	217	2.71812	2.91946	2.87248	3.61074	1.20134	1.45638	0.000599406	0.000631625	0.000602559	0.000764866	0.000250852	0.000339758
Amino acid adenylation OS=Burkholderia cenocepacia (strain AU 1054) GN=Bcen_4973 PE=4 SV=1	tr|Q1BKK7|Q1BKK7_BURCA	126	404	380	0	0	774	949	3.20635	3.01587	0	0	6.14286	7.53175	0.000707071	0.000652483	0	0	0.00128269	0.00175708
ATP-dependent zinc metalloprotease FtsH OS=Burkholderia cenocepacia (strain AU 1054) GN=ftsH PE=3 SV=1	tr|Q1BXC9|Q1BXC9_BURCA	68	391	421	432	505	357	412	5.75	6.19118	6.35294	7.42647	5.25	6.05882	0.001268	0.00133946	0.00133265	0.00157316	0.00109625	0.00141346
Malate dehydrogenase OS=Burkholderia cenocepacia (strain AU 1054) GN=mdh PE=3 SV=1	sp|Q1BM38|MDH_BURCA	35	387	378	166	158	312	290	11.0571	10.8	4.74286	4.51429	8.91429	8.28571	0.00243835	0.00233658	0.000994905	0.000956265	0.00186139	0.00193298
2,3-dimethylmalate lyase OS=Burkholderia cenocepacia (strain AU 1054) GN=Bcen_4245 PE=4 SV=1	tr|Q1BMM4|Q1BMM4_BURCA	61	385	363	518	537	461	447	6.31148	5.95082	8.4918	8.80328	7.55738	7.32787	0.00139182	0.00128746	0.00178132	0.00186481	0.00157805	0.00170952
3-hydroxyacyl-CoA dehydrogenase OS=Burkholderia cenocepacia (strain AU 1054) GN=Bcen_2108 PE=4 SV=1	tr|Q1BTP6|Q1BTP6_BURCA	91	383	385	270	318	705	751	4.20879	4.23077	2.96703	3.49451	7.74725	8.25275	0.000928132	0.000915325	0.000622392	0.000740244	0.0016177	0.00192528
RNA binding S1 OS=Burkholderia cenocepacia (strain AU 1054) GN=Bcen_6281 PE=4 SV=1	tr|Q1BGW1|Q1BGW1_BURCA	89	382	343	536	606	197	188	4.29213	3.85393	6.02247	6.80899	2.21348	2.11236	0.000946511	0.000833797	0.00126333	0.00144235	0.000462196	0.000492793
Carbohydrate ABC transporter substrate-binding protein, CUT1 family OS=Burkholderia cenocepacia (strain AU 1054) GN=Bcen_0489 PE=4 SV=1	tr|Q1BYA4|Q1BYA4_BURCA	44	382	343	36	36	144	159	8.68182	7.79545	0.818182	0.818182	3.27273	3.61364	0.00191453	0.00168654	0.000171629	0.000173316	0.000683376	0.000843026
Serine hydroxymethyltransferase OS=Burkholderia cenocepacia (strain AU 1054) GN=glyA PE=3 SV=1	tr|Q1BYS0|Q1BYS0_BURCA	53	379	325	189	230	239	269	7.15094	6.13208	3.56604	4.33962	4.50943	5.07547	0.00157694	0.00132667	0.000748045	0.000919266	0.000941612	0.00118406
UvrA family protein OS=Burkholderia cenocepacia (strain AU 1054) GN=Bcen_5608 PE=4 SV=1	tr|Q1BIS8|Q1BIS8_BURCA	213	378	407	242	333	281	320	1.77465	1.9108	1.13615	1.56338	1.31925	1.50235	0.000391349	0.0004134	0.000238329	0.000331172	0.000275472	0.000350483
50S ribosomal protein L7/L12 OS=Burkholderia cenocepacia (strain AU 1054) GN=rplL PE=3 SV=1	sp|Q1BRT9|RL7_BURCA	13	376	482	189	234	139	98	28.9231	37.0769	14.5385	18	10.6923	7.53846	0.00637818	0.00802158	0.00304972	0.00381295	0.00223265	0.00175865
Probable cytosol aminopeptidase OS=Burkholderia cenocepacia (strain AU 1054) GN=pepA PE=3 SV=1	sp|Q1BUE7|AMPA_BURCA	53	372	428	250	216	562	602	7.01887	8.07547	4.71698	4.07547	10.6038	11.3585	0.00154782	0.00174712	0.000989477	0.00086331	0.00221417	0.00264982
Transcription termination factor Rho OS=Burkholderia cenocepacia (strain AU 1054) GN=rho PE=3 SV=1	tr|Q1BGZ1|Q1BGZ1_BURCA	47	370	331	599	714	315	354	7.87234	7.04255	12.7447	15.1915	6.70213	7.53191	0.00173603	0.00152365	0.00267344	0.00321803	0.00139947	0.00175712
Transketolase OS=Burkholderia cenocepacia (strain AU 1054) GN=Bcen_0155 PE=4 SV=1	tr|Q1BZ86|Q1BZ86_BURCA	74	368	363	218	243	299	306	4.97297	4.90541	2.94595	3.28378	4.04054	4.13514	0.00109665	0.00106128	0.000617969	0.000695607	0.000843703	0.000964686
Beta-ketoacyl synthase OS=Burkholderia cenocepacia (strain AU 1054) GN=Bcen_0299 PE=4 SV=1	tr|Q1BYU4|Q1BYU4_BURCA	268	366	400	218	250	203	204	1.36567	1.49254	0.813433	0.932836	0.757463	0.761194	0.000301161	0.00032291	0.000170633	0.000197603	0.000158165	0.000177579
Glycine--tRNA ligase beta subunit OS=Burkholderia cenocepacia (strain AU 1054) GN=glyS PE=3 SV=1	tr|Q1BTR4|Q1BTR4_BURCA	76	364	373	726	796	233	286	4.78947	4.90789	9.55263	10.4737	3.06579	3.76316	0.00105619	0.00106182	0.00200385	0.00221865	0.000640166	0.000877907
Threonine--tRNA ligase OS=Burkholderia cenocepacia (strain AU 1054) GN=thrS PE=3 SV=1	tr|Q1BWV3|Q1BWV3_BURCA	70	363	388	409	378	404	480	5.18571	5.54286	5.84286	5.4	5.77143	6.85714	0.00114357	0.00119919	0.00122565	0.00114389	0.00120513	0.0015997
Chromosome partition protein Smc OS=Burkholderia cenocepacia (strain AU 1054) GN=smc PE=3 SV=1	tr|Q1BHI9|Q1BHI9_BURCA	129	359	319	413	380	584	566	2.78295	2.47287	3.20155	2.94574	4.52713	4.3876	0.000613701	0.000535004	0.000671587	0.000623998	0.000945308	0.00102358
30S ribosomal protein S7 OS=Burkholderia cenocepacia (strain AU 1054) GN=rpsG PE=3 SV=1	sp|Q1BRU4|RS7_BURCA	18	358	341	397	457	601	390	19.8889	18.9444	22.0556	25.3889	33.3889	21.6667	0.00438594	0.00409862	0.00462658	0.00537815	0.00697191	0.00505462
Phosphoenolpyruvate carboxylase OS=Burkholderia cenocepacia (strain AU 1054) GN=ppc PE=3 SV=1	tr|Q1BUI8|Q1BUI8_BURCA	109	352	321	258	248	319	357	3.22936	2.94495	2.36697	2.27523	2.92661	3.27523	0.000712145	0.000637139	0.000496518	0.000481964	0.000611103	0.000764079
Hydrophobe/amphiphile efflux-1 HAE1 OS=Burkholderia cenocepacia (strain AU 1054) GN=Bcen_1998 PE=4 SV=1	tr|Q1BU06|Q1BU06_BURCA	115	350	509	395	545	663	886	3.04348	4.42609	3.43478	4.73913	5.76522	7.70435	0.000671154	0.000957582	0.000720512	0.00100389	0.00120383	0.00179735
50S ribosomal protein L5 OS=Burkholderia cenocepacia (strain AU 1054) GN=rplE PE=3 SV=1	sp|Q1BRW0|RL5_BURCA	20	343	341	524	479	448	324	17.15	17.05	26.2	23.95	22.4	16.2	0.00378196	0.00368876	0.00549595	0.00507335	0.00467733	0.0037793
50S ribosomal protein L25 OS=Burkholderia cenocepacia (strain AU 1054) GN=rplY PE=3 SV=1	sp|Q1BTG5|RL25_BURCA	22	337	369	482	414	247	211	15.3182	16.7727	21.9091	18.8182	11.2273	9.59091	0.003378	0.00362877	0.00459585	0.00398627	0.00234436	0.00223746
NusA antitermination factor OS=Burkholderia cenocepacia (strain AU 1054) GN=Bcen_1019 PE=3 SV=1	tr|Q1BWS8|Q1BWS8_BURCA	55	335	319	444	528	180	190	6.09091	5.8	8.07273	9.6	3.27273	3.45455	0.00134318	0.00125483	0.00169341	0.00203358	0.000683376	0.000805911
Alanyl aminopeptidase, Metallo peptidase, MEROPS family M01 OS=Burkholderia cenocepacia (strain AU 1054) GN=Bcen_0536 PE=4 SV=1	tr|Q1BY58|Q1BY58_BURCA	99	334	323	243	238	779	662	3.37374	3.26263	2.45455	2.40404	7.86869	6.68687	0.000743984	0.000705868	0.000514888	0.00050925	0.00164306	0.00155998
50S ribosomal protein L4 OS=Burkholderia cenocepacia (strain AU 1054) GN=rplD PE=3 SV=1	sp|Q1BRU9|RL4_BURCA	23	329	369	516	521	379	245	14.3043	16.0435	22.4348	22.6522	16.4783	10.6522	0.00315443	0.003471	0.00470613	0.00479843	0.00344082	0.00248505
Methionine--tRNA ligase OS=Burkholderia cenocepacia (strain AU 1054) GN=metG PE=3 SV=2	sp|Q1BUH6|SYM_BURCA	79	329	296	500	509	253	346	4.16456	3.74684	6.32911	6.44304	3.20253	4.37975	0.000918377	0.000810626	0.00132765	0.00136483	0.000668719	0.00102175
Glutamine--tRNA ligase OS=Burkholderia cenocepacia (strain AU 1054) GN=glnS PE=3 SV=1	tr|Q1BX23|Q1BX23_BURCA	65	328	331	153	201	358	339	5.04615	5.09231	2.35385	3.09231	5.50769	5.21538	0.00111279	0.00110172	0.000493764	0.000655046	0.00115006	0.0012167
50S ribosomal protein L10 OS=Burkholderia cenocepacia (strain AU 1054) GN=rplJ PE=3 SV=1	sp|Q1BRT8|RL10_BURCA	18	315	330	548	460	312	182	17.5	18.3333	30.4444	25.5556	17.3333	10.1111	0.00385914	0.00396641	0.00638631	0.00541345	0.00361936	0.00235882
50S ribosomal protein L13 OS=Burkholderia cenocepacia (strain AU 1054) GN=rplM PE=3 SV=2	sp|Q1BZ45|RL13_BURCA	16	314	396	246	343	280	177	19.625	24.75	15.375	21.4375	17.5	11.0625	0.00432775	0.00535465	0.0032252	0.00454112	0.00365417	0.00258077
50S ribosomal protein L6 OS=Burkholderia cenocepacia (strain AU 1054) GN=rplF PE=3 SV=1	sp|Q1BRW3|RL6_BURCA	19	313	284	442	427	260	178	16.4737	14.9474	23.2632	22.4737	13.6842	9.36842	0.00363281	0.00323386	0.00487989	0.00476062	0.00285739	0.00218556
Cytochrome c oxidase subunit 2 OS=Burkholderia cenocepacia (strain AU 1054) GN=Bcen_2233 PE=3 SV=1	tr|Q1BTC1|Q1BTC1_BURCA	56	311	357	425	516	452	475	5.55357	6.375	7.58929	9.21429	8.07143	8.48214	0.00122469	0.00137923	0.001592	0.00195187	0.00168539	0.0019788
GMP synthase [glutamine-hydrolyzing] OS=Burkholderia cenocepacia (strain AU 1054) GN=guaA PE=3 SV=1	sp|Q1BHF2|GUAA_BURCA	59	309	304	459	408	251	330	5.23729	5.15254	7.77966	6.91525	4.25424	5.59322	0.00115494	0.00111475	0.00163193	0.00146486	0.000888325	0.00130484
50S ribosomal protein L18 OS=Burkholderia cenocepacia (strain AU 1054) GN=rplR PE=3 SV=1	sp|Q1BRW4|RL18_BURCA	13	304	217	360	208	326	188	23.3846	16.6923	27.6923	16	25.0769	14.4615	0.00515683	0.00361137	0.00580899	0.00338929	0.0052363	0.00337373
Amino acid adenylation OS=Burkholderia cenocepacia (strain AU 1054) GN=Bcen_3370 PE=4 SV=1	tr|Q1BQ40|Q1BQ40_BURCA	199	303	284	29	38	806	849	1.52261	1.42714	0.145729	0.190955	4.05025	4.26633	0.00033577	0.00030876	3.05694e-05	4.04501e-05	0.000845731	0.000995293
Phenylacetic acid degradation protein paaN2 OS=Burkholderia cenocepacia (strain AU 1054) GN=Bcen_2562 PE=4 SV=1	tr|Q1BSE4|Q1BSE4_BURCA	60	298	299	51	54	282	258	4.96667	4.98333	0.85	0.9	4.7	4.3	0.00109526	0.00107814	0.000178304	0.000190648	0.000981404	0.00100315
ATP-dependent Clp protease ATP-binding subunit clpA OS=Burkholderia cenocepacia (strain AU 1054) GN=Bcen_1907 PE=3 SV=1	tr|Q1BU95|Q1BU95_BURCA	84	298	259	305	386	373	384	3.54762	3.08333	3.63095	4.59524	4.44048	4.57143	0.000782329	0.000667078	0.000761662	0.000973413	0.000927213	0.00106647
Amino acid adenylation OS=Burkholderia cenocepacia (strain AU 1054) GN=Bcen_1161 PE=4 SV=1	tr|Q1BWD7|Q1BWD7_BURCA	177	295	281	68	70	302	323	1.66667	1.58757	0.384181	0.39548	1.70621	1.82486	0.000367537	0.00034347	8.05893e-05	8.37749e-05	0.000356274	0.000425721
1-deoxy-D-xylulose-5-phosphate synthase OS=Burkholderia cenocepacia (strain AU 1054) GN=dxs PE=3 SV=2	sp|Q1BLY7|DXS_BURCA	69	291	261	600	608	242	219	4.21739	3.78261	8.69565	8.81159	3.50725	3.17391	0.000930028	0.000818366	0.00182408	0.00186657	0.000732346	0.000740442
Acetyltransferase component of pyruvate dehydrogenase complex OS=Burkholderia cenocepacia (strain AU 1054) GN=Bcen_5941 PE=3 SV=1	tr|Q1BHU9|Q1BHU9_BURCA	56	291	346	406	378	453	473	5.19643	6.17857	7.25	6.75	8.08929	8.44643	0.00114593	0.00133673	0.00152083	0.00142986	0.00168912	0.00197047
Histone-like DNA-binding protein OS=Burkholderia cenocepacia (strain AU 1054) GN=Bcen_4388 PE=4 SV=1	tr|Q1BM85|Q1BM85_BURCA	15	290	279	639	576	519	395	19.3333	18.6	42.6	38.4	34.6	26.3333	0.00426343	0.0040241	0.00893617	0.0081343	0.00722481	0.00614331
Aspartokinase OS=Burkholderia cenocepacia (strain AU 1054) GN=Bcen_6003 PE=3 SV=1	tr|Q1BHN7|Q1BHN7_BURCA	45	288	290	183	213	151	187	6.4	6.44444	4.06667	4.73333	3.35556	4.15556	0.00141134	0.00139425	0.000853061	0.00100267	0.000700672	0.00096945
Amino acid/amide ABC transporter substrate-binding protein, HAAT family OS=Burkholderia cenocepacia (strain AU 1054) GN=Bcen_2941 PE=4 SV=1	tr|Q1BRB8|Q1BRB8_BURCA	40	286	225	130	146	243	187	7.15	5.625	3.25	3.65	6.075	4.675	0.00157673	0.00121697	0.00068175	0.000773182	0.00126852	0.00109063
Response regulator receiver protein OS=Burkholderia cenocepacia (strain AU 1054) GN=Bcen_4356 PE=4 SV=1	tr|Q1BMB4|Q1BMB4_BURCA	86	284	270	543	550	677	728	3.30233	3.13953	6.31395	6.39535	7.87209	8.46512	0.000728236	0.000679237	0.00132447	0.00135473	0.00164377	0.00197483
Heavy metal translocating P-type ATPase OS=Burkholderia cenocepacia (strain AU 1054) GN=Bcen_2931 PE=3 SV=1	tr|Q1BRC8|Q1BRC8_BURCA	88	284	271	13	8	11	31	3.22727	3.07955	0.147727	0.0909091	0.125	0.352273	0.000711685	0.000666258	3.09886e-05	1.92573e-05	2.61012e-05	8.21817e-05
Extracellular solute-binding protein, family 5 OS=Burkholderia cenocepacia (strain AU 1054) GN=Bcen_2431 PE=4 SV=1	tr|Q1BSS5|Q1BSS5_BURCA	60	284	247	110	122	441	470	4.73333	4.11667	1.83333	2.03333	7.35	7.83333	0.00104381	0.000890639	0.000384577	0.000430723	0.00153475	0.00182744
Carboxyl-terminal protease OS=Burkholderia cenocepacia (strain AU 1054) GN=Bcen_2244 PE=3 SV=1	tr|Q1BTB0|Q1BTB0_BURCA	56	280	364	376	455	370	379	5	6.5	6.71429	8.125	6.60714	6.76786	0.00110261	0.00140627	0.00140845	0.00172113	0.00137963	0.00157887
50S ribosomal protein L15 OS=Burkholderia cenocepacia (strain AU 1054) GN=rplO PE=3 SV=1	sp|Q1BRW7|RL15_BURCA	15	279	202	339	316	161	116	18.6	13.4667	22.6	21.0667	10.7333	7.73333	0.00410171	0.00291351	0.00474078	0.00446257	0.00224122	0.00180411
Ornithine decarboxylase OS=Burkholderia cenocepacia (strain AU 1054) GN=Bcen_1821 PE=4 SV=1	tr|Q1BUI1|Q1BUI1_BURCA	86	279	295	512	508	452	397	3.24419	3.43023	5.95349	5.90698	5.25581	4.61628	0.000715415	0.000742129	0.00124886	0.00125128	0.00109746	0.00107693
Acetyl-CoA carboxylase, biotin carboxylase OS=Burkholderia cenocepacia (strain AU 1054) GN=Bcen_0121 PE=4 SV=1	tr|Q1BZC0|Q1BZC0_BURCA	50	275	234	218	217	246	195	5.5	4.68	4.36	4.34	4.92	3.9	0.00121287	0.00101252	0.000914594	0.000919346	0.00102734	0.000909831
Adenylosuccinate synthetase OS=Burkholderia cenocepacia (strain AU 1054) GN=purA PE=3 SV=1	tr|Q1BGW4|Q1BGW4_BURCA	48	273	270	182	204	306	262	5.6875	5.625	3.79167	4.25	6.375	5.45833	0.00125422	0.00121697	0.000795375	0.000900281	0.00133116	0.00127338
Uncharacterized protein OS=Burkholderia cenocepacia (strain AU 1054) GN=Bcen_4976 PE=4 SV=1	tr|Q1BKK4|Q1BKK4_BURCA	29	272	241	2	6	578	443	9.37931	8.31034	0.0689655	0.206897	19.931	15.2759	0.00206835	0.00179794	1.44668e-05	4.38271e-05	0.00416179	0.00356371
Arginine--tRNA ligase OS=Burkholderia cenocepacia (strain AU 1054) GN=argS PE=3 SV=1	sp|Q1BT49|SYR_BURCA	64	270	265	153	141	169	165	4.21875	4.14062	2.39062	2.20312	2.64062	2.57812	0.000930328	0.000895822	0.00050148	0.00046669	0.000551387	0.000601451
Peptidylprolyl isomerase OS=Burkholderia cenocepacia (strain AU 1054) GN=Bcen_6159 PE=4 SV=1	tr|Q1BH82|Q1BH82_BURCA	69	270	241	521	411	243	239	3.91304	3.49275	7.55072	5.95652	3.52174	3.46377	0.000862913	0.000755656	0.00158391	0.00126177	0.000735372	0.000808063
50S ribosomal protein L9 OS=Burkholderia cenocepacia (strain AU 1054) GN=rplI PE=3 SV=1	sp|Q1BH33|RL9_BURCA	16	265	251	330	281	181	108	16.5625	15.6875	20.625	17.5625	11.3125	6.75	0.0036524	0.00339398	0.00432649	0.00372028	0.00236216	0.00157471
Proline--tRNA ligase OS=Burkholderia cenocepacia (strain AU 1054) GN=proS PE=3 SV=1	sp|Q1BZD6|SYP_BURCA	64	264	232	213	177	369	329	4.125	3.625	3.32812	2.76562	5.76562	5.14062	0.000909654	0.000784267	0.000698138	0.000585845	0.00120392	0.00119926
Aminotransferase OS=Burkholderia cenocepacia (strain AU 1054) GN=Bcen_5866 PE=3 SV=1	tr|Q1BI24|Q1BI24_BURCA	43	260	240	282	250	262	204	6.04651	5.5814	6.55814	5.81395	6.09302	4.74419	0.00133339	0.00120753	0.0013757	0.00123157	0.00127228	0.00110677
Methionine synthase (B12-dependent) OS=Burkholderia cenocepacia (strain AU 1054) GN=Bcen_2303 PE=4 SV=1	tr|Q1BT51|Q1BT51_BURCA	100	260	248	323	248	55	72	2.6	2.48	3.23	2.48	0.55	0.72	0.000573358	0.000536547	0.000677555	0.00052534	0.000114845	0.000167969
Glutamate dehydrogenase OS=Burkholderia cenocepacia (strain AU 1054) GN=Bcen_0185 PE=3 SV=1	tr|Q1BZ56|Q1BZ56_BURCA	46	259	221	330	319	299	288	5.63043	4.80435	7.17391	6.93478	6.5	6.26087	0.00124164	0.00103942	0.00150487	0.001469	0.00135726	0.0014606
Argininosuccinate synthase OS=Burkholderia cenocepacia (strain AU 1054) GN=argG PE=3 SV=1	sp|Q1BLH4|ASSY_BURCA	49	258	250	206	241	299	269	5.26531	5.10204	4.20408	4.91837	6.10204	5.4898	0.00116112	0.00110382	0.000881887	0.00104186	0.00127416	0.00128071
50S ribosomal protein L14 OS=Burkholderia cenocepacia (strain AU 1054) GN=rplN PE=3 SV=2	sp|Q1BRV8|RL14_BURCA	13	257	264	387	342	186	109	19.7692	20.3077	29.7692	26.3077	14.3077	8.38462	0.00435955	0.00439356	0.00624467	0.00557278	0.00298758	0.00195605
30S ribosomal protein S13 OS=Burkholderia cenocepacia (strain AU 1054) GN=rpsM PE=3 SV=1	sp|Q1BRX1|RS13_BURCA	14	256	366	490	416	408	341	18.2857	26.1429	35	29.7143	29.1429	24.3571	0.00403241	0.005656	0.00734192	0.0062944	0.0060853	0.00568228
Bifunctional protein glk OS=Burkholderia cenocepacia (strain AU 1054) GN=glk PE=3 SV=1	sp|Q1BYA7|GLK_BURCA	69	256	222	99	102	131	138	3.71014	3.21739	1.43478	1.47826	1.89855	2	0.000818169	0.000696081	0.000300973	0.000313141	0.000396435	0.00046658
Histidine kinase OS=Burkholderia cenocepacia (strain AU 1054) GN=Bcen_2851 PE=4 SV=1	tr|Q1BRK7|Q1BRK7_BURCA	80	254	237	395	407	7	18	3.175	2.9625	4.9375	5.0875	0.0875	0.225	0.000700158	0.000640936	0.00103574	0.00107769	1.82708e-05	5.24903e-05
Enolase OS=Burkholderia cenocepacia (strain AU 1054) GN=eno PE=3 SV=1	sp|Q1BHS0|ENO_BURCA	46	252	268	301	313	570	457	5.47826	5.82609	6.54348	6.80435	12.3913	9.93478	0.00120808	0.00126047	0.00137262	0.00144137	0.00258742	0.00231769
Pyruvate ferredoxin/flavodoxin oxidoreductase OS=Burkholderia cenocepacia (strain AU 1054) GN=Bcen_2326 PE=4 SV=1	tr|Q1BT28|Q1BT28_BURCA	128	250	225	12	8	102	131	1.95312	1.75781	0.09375	0.0625	0.796875	1.02344	0.000430707	0.000380302	1.96659e-05	1.32394e-05	0.000166395	0.000238758
6-phosphogluconate dehydratase OS=Burkholderia cenocepacia (strain AU 1054) GN=Bcen_0177 PE=4 SV=1	tr|Q1BZ64|Q1BZ64_BURCA	65	249	216	80	77	148	136	3.83077	3.32308	1.23077	1.18462	2.27692	2.09231	0.00084477	0.000718946	0.000258177	0.000250938	0.000475443	0.000488115
30S ribosomal protein S8 OS=Burkholderia cenocepacia (strain AU 1054) GN=rpsH PE=3 SV=1	sp|Q1BRW2|RS8_BURCA	14	247	264	380	340	349	182	17.6429	18.8571	27.1429	24.2857	24.9286	13	0.00389064	0.00407973	0.00569374	0.00514446	0.00520532	0.00303277
ABC transporter related protein OS=Burkholderia cenocepacia (strain AU 1054) GN=Bcen_6309 PE=4 SV=1	tr|Q1BGT3|Q1BGT3_BURCA	60	247	273	446	427	265	291	4.11667	4.55	7.43333	7.11667	4.41667	4.85	0.000907816	0.00098439	0.00155928	0.00150753	0.000922242	0.00113146
NADH-quinone oxidoreductase subunit D OS=Burkholderia cenocepacia (strain AU 1054) GN=nuoD PE=3 SV=1	sp|Q1BV16|NUOD_BURCA	47	246	240	392	458	225	269	5.23404	5.10638	8.34043	9.74468	4.78723	5.7234	0.00115422	0.00110476	0.00174956	0.00206422	0.00099962	0.00133521
UvrABC system protein A OS=Burkholderia cenocepacia (strain AU 1054) GN=uvrA PE=3 SV=1	tr|Q1BTI9|Q1BTI9_BURCA	106	246	270	448	377	220	246	2.32075	2.54717	4.22642	3.5566	2.07547	2.32075	0.000511778	0.000551079	0.000886572	0.000753398	0.000433378	0.000541409
50S ribosomal protein L24 OS=Burkholderia cenocepacia (strain AU 1054) GN=rplX PE=3 SV=1	sp|Q1BRV9|RL24_BURCA	11	241	309	262	371	129	103	21.9091	28.0909	23.8182	33.7273	11.7273	9.36364	0.00483144	0.00607746	0.00499632	0.00714448	0.00244877	0.00218444
Protein RecA OS=Burkholderia cenocepacia (strain AU 1054) GN=recA PE=3 SV=1	tr|Q1BTW3|Q1BTW3_BURCA	38	241	207	238	278	353	335	6.34211	5.44737	6.26316	7.31579	9.28947	8.81579	0.00139857	0.00117854	0.00131382	0.00154971	0.00193973	0.00205664
ATP synthase gamma chain OS=Burkholderia cenocepacia (strain AU 1054) GN=atpG PE=3 SV=1	tr|Q1BRA9|Q1BRA9_BURCA	32	240	187	264	319	471	510	7.5	5.84375	8.25	9.96875	14.7188	15.9375	0.00165392	0.00126429	0.0017306	0.00211169	0.00307341	0.00371806
Uncharacterized protein OS=Burkholderia cenocepacia (strain AU 1054) GN=Bcen_0562 PE=4 SV=1	tr|Q1BY32|Q1BY32_BURCA	21	240	189	119	125	176	124	11.4286	9	5.66667	5.95238	8.38095	5.90476	0.00252025	0.00194715	0.00118869	0.0012609	0.00175002	0.00137752
TonB-dependent siderophore receptor OS=Burkholderia cenocepacia (strain AU 1054) GN=Bcen_1164 PE=3 SV=1	tr|Q1BWD4|Q1BWD4_BURCA	82	239	282	207	224	480	455	2.91463	3.43902	2.52439	2.73171	5.85366	5.54878	0.000642741	0.000744031	0.000529539	0.00057866	0.0012223	0.00129448
DNA polymerase III subunit beta OS=Burkholderia cenocepacia (strain AU 1054) GN=Bcen_2554 PE=4 SV=1	tr|Q1BSF2|Q1BSF2_BURCA	41	236	192	91	95	225	233	5.7561	4.68293	2.21951	2.31707	5.4878	5.68293	0.00126935	0.00101315	0.000465585	0.000490827	0.00114591	0.00132577
Ribonucleoside-diphosphate reductase subunit beta OS=Burkholderia cenocepacia (strain AU 1054) GN=Bcen_0113 PE=3 SV=1	tr|Q1BZC8|Q1BZC8_BURCA	44	236	263	308	308	288	246	5.36364	5.97727	7	7	6.54545	5.59091	0.0011828	0.00129318	0.00146838	0.00148282	0.00136675	0.0013043
30S ribosomal protein S6 OS=Burkholderia cenocepacia (strain AU 1054) GN=rpsF PE=3 SV=1	sp|Q1BH36|RS6_BURCA	14	235	473	490	437	288	186	16.7857	33.7857	35	31.2143	20.5714	13.2857	0.00370162	0.00730952	0.00734192	0.00661215	0.00429551	0.00309943
50S ribosomal protein L19 OS=Burkholderia cenocepacia (strain AU 1054) GN=rplS PE=3 SV=1	sp|Q1BY01|RL19_BURCA	15	234	355	390	345	269	153	15.6	23.6667	26	23	17.9333	10.2	0.00344015	0.00512027	0.005454	0.00487211	0.00374465	0.00237956
DNA-directed DNA polymerase OS=Burkholderia cenocepacia (strain AU 1054) GN=Bcen_1701 PE=4 SV=1	tr|Q1BUV0|Q1BUV0_BURCA	130	234	232	265	228	101	108	1.8	1.78462	2.03846	1.75385	0.776923	0.830769	0.00039694	0.000386101	0.000427606	0.000371519	0.000162229	0.00019381
Phosphomannomutase OS=Burkholderia cenocepacia (strain AU 1054) GN=Bcen_0414 PE=4 SV=1	tr|Q1BYH9|Q1BYH9_BURCA	54	233	239	290	300	181	176	4.31481	4.42593	5.37037	5.55556	3.35185	3.25926	0.000951512	0.000957547	0.00112654	0.00117684	0.000699898	0.000760353
30S ribosomal protein S11 OS=Burkholderia cenocepacia (strain AU 1054) GN=rpsK PE=3 SV=1	sp|Q1BRX2|RS11_BURCA	14	230	197	230	175	226	132	16.4286	14.0714	16.4286	12.5	16.1429	9.42857	0.00362286	0.00304435	0.00344621	0.00264789	0.00337078	0.00219959
Cysteine desulfurase IscS OS=Burkholderia cenocepacia (strain AU 1054) GN=iscS PE=3 SV=1	tr|Q1BHT9|Q1BHT9_BURCA	45	228	204	199	194	372	334	5.06667	4.53333	4.42222	4.31111	8.26667	7.42222	0.00111731	0.000980785	0.000927646	0.000913226	0.00172616	0.00173153
Glyceraldehyde-3-phosphate dehydrogenase OS=Burkholderia cenocepacia (strain AU 1054) GN=Bcen_0156 PE=3 SV=1	tr|Q1BZ85|Q1BZ85_BURCA	36	228	290	136	166	364	418	6.33333	8.05556	3.77778	4.61111	10.1111	11.6111	0.00139664	0.00174282	0.000792461	0.000976775	0.0021113	0.00270876
UDP-glucose 6-dehydrogenase OS=Burkholderia cenocepacia (strain AU 1054) GN=Bcen_0572 PE=3 SV=1	tr|Q1BY22|Q1BY22_BURCA	51	227	235	262	259	129	125	4.45098	4.60784	5.13725	5.07843	2.52941	2.45098	0.00098154	0.000996905	0.00107764	0.00107577	0.000528165	0.000571789
30S ribosomal protein S12 OS=Burkholderia cenocepacia (strain AU 1054) GN=rpsL PE=3 SV=1	sp|Q1BRU3|RS12_BURCA	14	225	264	249	285	410	174	16.0714	18.8571	17.7857	20.3571	29.2857	12.4286	0.00354411	0.00407973	0.0037309	0.00431227	0.00611513	0.00289946
Uncharacterized protein OS=Burkholderia cenocepacia (strain AU 1054) GN=Bcen_5368 PE=4 SV=1	tr|Q1BJG4|Q1BJG4_BURCA	135	225	190	287	270	105	143	1.66667	1.40741	2.12593	2	0.777778	1.05926	0.000367537	0.000304492	0.000445954	0.000423662	0.000162407	0.000247115
Lysine--tRNA ligase OS=Burkholderia cenocepacia (strain AU 1054) GN=lysS PE=3 SV=1	sp|Q1BHT1|SYK_BURCA	58	222	248	245	247	225	251	3.82759	4.27586	4.22414	4.25862	3.87931	4.32759	0.000844068	0.000925081	0.000886094	0.000902107	0.000810037	0.00100958
50S ribosomal protein L23 OS=Burkholderia cenocepacia (strain AU 1054) GN=rplW PE=3 SV=1	sp|Q1BRV0|RL23_BURCA	12	218	300	362	269	166	121	18.1667	25	30.1667	22.4167	13.8333	10.0833	0.00400615	0.00540874	0.00632804	0.00474854	0.00288853	0.00235234
Oligopeptidase A, Metallo peptidase, MEROPS family M03A OS=Burkholderia cenocepacia (strain AU 1054) GN=Bcen_5936 PE=3 SV=1	tr|Q1BHV4|Q1BHV4_BURCA	77	215	195	269	244	186	199	2.79221	2.53247	3.49351	3.16883	2.41558	2.58442	0.000615744	0.000547898	0.00073283	0.000671256	0.000504397	0.000602919
DNA polymerase III, subunits gamma and tau OS=Burkholderia cenocepacia (strain AU 1054) GN=Bcen_6252 PE=4 SV=1	tr|Q1BGY9|Q1BGY9_BURCA	83	213	211	503	410	148	146	2.56627	2.54217	6.06024	4.93976	1.78313	1.75904	0.000565918	0.000549997	0.00127125	0.00104639	0.000372335	0.000410366
Pseudouridine synthase, Rsu OS=Burkholderia cenocepacia (strain AU 1054) GN=Bcen_6055 PE=4 SV=1	tr|Q1BHI5|Q1BHI5_BURCA	74	212	182	240	344	52	39	2.86486	2.45946	3.24324	4.64865	0.702703	0.527027	0.000631766	0.000532103	0.000680333	0.000984727	0.000146731	0.00012295
Protein translocase subunit SecY OS=Burkholderia cenocepacia (strain AU 1054) GN=secY PE=3 SV=1	tr|Q1BRW8|Q1BRW8_BURCA	49	212	258	87	144	87	134	4.32653	5.26531	1.77551	2.93878	1.77551	2.73469	0.000954096	0.00113915	0.000372447	0.000622523	0.000370743	0.000637977
Pyruvate kinase OS=Burkholderia cenocepacia (strain AU 1054) GN=Bcen_2016 PE=3 SV=1	tr|Q1BTY8|Q1BTY8_BURCA	51	210	213	98	92	295	258	4.11765	4.17647	1.92157	1.80392	5.78431	5.05882	0.000908033	0.000903578	0.000403086	0.000382126	0.00120782	0.00118017
2,3,4,5-tetrahydropyridine-2,6-dicarboxylate N-succinyltransferase OS=Burkholderia cenocepacia (strain AU 1054) GN=dapD PE=3 SV=1	sp|Q1BHJ3|DAPD_BURCA	29	209	193	85	110	138	143	7.2069	6.65517	2.93103	3.7931	4.75862	4.93103	0.00158928	0.00143984	0.000614841	0.000803496	0.000993645	0.00115036
Chaperone protein HtpG OS=Burkholderia cenocepacia (strain AU 1054) GN=htpG PE=3 SV=1	sp|Q1BUR7|HTPG_BURCA	71	209	253	334	291	126	140	2.94366	3.56338	4.70423	4.09859	1.77465	1.97183	0.000649143	0.000770936	0.000986802	0.000868208	0.000370563	0.000460009
Malate synthase G OS=Burkholderia cenocepacia (strain AU 1054) GN=glcB PE=3 SV=1	tr|Q1BJZ1|Q1BJZ1_BURCA	79	208	229	61	61	341	347	2.63291	2.89873	0.772152	0.772152	4.31646	4.39241	0.000580615	0.00062714	0.000161974	0.000163566	0.000901317	0.0010247
Uncharacterized protein OS=Burkholderia cenocepacia (strain AU 1054) GN=Bcen_2638 PE=4 SV=1	tr|Q1BS69|Q1BS69_BURCA	55	208	242	167	173	445	426	3.78182	4.4	3.03636	3.14545	8.09091	7.74545	0.000833975	0.000951938	0.000636936	0.000666304	0.00168946	0.00180694
Bifunctional purine biosynthesis protein PurH OS=Burkholderia cenocepacia (strain AU 1054) GN=purH PE=3 SV=1	sp|Q1BZ33|PUR9_BURCA	56	207	196	148	133	141	148	3.69643	3.5	2.64286	2.375	2.51786	2.64286	0.000815145	0.000757223	0.00055439	0.000503098	0.000525752	0.000616552
PhoH-like protein OS=Burkholderia cenocepacia (strain AU 1054) GN=Bcen_6214 PE=4 SV=1	tr|Q1BH27|Q1BH27_BURCA	65	204	186	350	313	234	207	3.13846	2.86154	5.38462	4.81538	3.6	3.18462	0.0006921	0.000619093	0.00112953	0.00102005	0.000751714	0.000742939
Uncharacterized protein OS=Burkholderia cenocepacia (strain AU 1054) GN=Bcen_4709 PE=4 SV=1	tr|Q1BLB6|Q1BLB6_BURCA	100	202	193	410	344	183	189	2.02	1.93	4.1	3.44	1.83	1.89	0.000445455	0.000417555	0.000860054	0.000728698	0.000382121	0.000440918
Protein translocase subunit SecD OS=Burkholderia cenocepacia (strain AU 1054) GN=secD PE=3 SV=1	tr|Q1BZ05|Q1BZ05_BURCA	72	202	285	181	295	81	104	2.80556	3.95833	2.51389	4.09722	1.125	1.44444	0.000618687	0.000856384	0.000527336	0.000867918	0.000234911	0.000336975
50S ribosomal protein L20 OS=Burkholderia cenocepacia (strain AU 1054) GN=rplT PE=3 SV=1	sp|Q1BWV0|RL20_BURCA	14	200	199	291	194	321	182	14.2857	14.2143	20.7857	13.8571	22.9286	13	0.00315032	0.00307525	0.0043602	0.00293537	0.0047877	0.00303277
DNA polymerase I OS=Burkholderia cenocepacia (strain AU 1054) GN=Bcen_4493 PE=3 SV=1	tr|Q1BLY0|Q1BLY0_BURCA	101	200	215	404	349	199	179	1.9802	2.12871	4	3.45545	1.9703	1.77228	0.000436678	0.000460546	0.000839077	0.00073197	0.000411417	0.000413455
ABC transporter related protein OS=Burkholderia cenocepacia (strain AU 1054) GN=Bcen_2587 PE=3 SV=1	tr|Q1BSB9|Q1BSB9_BURCA	78	198	208	338	434	143	191	2.53846	2.66667	4.33333	5.5641	1.83333	2.44872	0.000559787	0.000576932	0.000909	0.00117865	0.000382817	0.000571262
Alkyl hydroperoxide reductase/ Thiol specific antioxidant/ Mal allergen OS=Burkholderia cenocepacia (strain AU 1054) GN=Bcen_6139 PE=4 SV=1	tr|Q1BHA2|Q1BHA2_BURCA	20	197	241	240	225	423	281	9.85	12.05	12	11.25	21.15	14.05	0.00217214	0.00260701	0.00251723	0.0023831	0.00441632	0.00327773
DNA topoisomerase 4 subunit A OS=Burkholderia cenocepacia (strain AU 1054) GN=parC PE=3 SV=1	tr|Q1BUQ5|Q1BUQ5_BURCA	84	197	194	193	285	110	122	2.34524	2.30952	2.29762	3.39286	1.30952	1.45238	0.000517177	0.000499664	0.00048197	0.000718712	0.000273441	0.000338826
Succinate dehydrogenase iron-sulfur subunit OS=Burkholderia cenocepacia (strain AU 1054) GN=Bcen_4430 PE=3 SV=1	tr|Q1BM43|Q1BM43_BURCA	27	195	157	230	215	279	203	7.22222	5.81481	8.51852	7.96296	10.3333	7.51852	0.00159266	0.00125803	0.00178692	0.0016868	0.0021577	0.001754
Cell division protein FtsZ OS=Burkholderia cenocepacia (strain AU 1054) GN=ftsZ PE=3 SV=1	tr|Q1BZF8|Q1BZF8_BURCA	42	195	183	258	276	132	112	4.64286	4.35714	6.14286	6.57143	3.14286	2.66667	0.00102385	0.000942666	0.00128858	0.00139203	0.000656258	0.000622107
30S ribosomal protein S14 OS=Burkholderia cenocepacia (strain AU 1054) GN=rpsN PE=3 SV=1	sp|Q1BRW1|RS14_BURCA	12	194	146	231	253	132	65	16.1667	12.1667	19.25	21.0833	11	5.41667	0.00356511	0.00263225	0.00403806	0.0044661	0.0022969	0.00126365
Membrane protein insertase YidC OS=Burkholderia cenocepacia (strain AU 1054) GN=yidC PE=3 SV=1	sp|Q1BSF7|YIDC_BURCA	61	194	262	237	319	91	113	3.18033	4.29508	3.88525	5.22951	1.4918	1.85246	0.000701333	0.000929239	0.000815005	0.00110777	0.000311503	0.00043216
Phasin OS=Burkholderia cenocepacia (strain AU 1054) GN=Bcen_5943 PE=4 SV=1	tr|Q1BHU7|Q1BHU7_BURCA	20	194	209	156	151	133	124	9.7	10.45	7.8	7.55	6.65	6.2	0.00213907	0.00226085	0.0016362	0.00159932	0.00138858	0.0014464
Heavy metal translocating P-type ATPase OS=Burkholderia cenocepacia (strain AU 1054) GN=Bcen_5366 PE=3 SV=1	tr|Q1BJG6|Q1BJG6_BURCA	104	194	250	0	0	0	0	1.86538	2.40385	0	0	0	0	0.000411359	0.000520071	0	0	0	0
Porin, Gram-negative type OS=Burkholderia cenocepacia (strain AU 1054) GN=Bcen_4103 PE=4 SV=1	tr|Q1BN13|Q1BN13_BURCA	42	194	232	149	171	785	606	4.61905	5.52381	3.54762	4.07143	18.6905	14.4286	0.0010186	0.00119507	0.000744181	0.000862454	0.00390275	0.00336604
Ferredoxin--NADP(+) reductase OS=Burkholderia cenocepacia (strain AU 1054) GN=Bcen_2439 PE=4 SV=1	tr|Q1BSR7|Q1BSR7_BURCA	29	193	126	92	87	59	56	6.65517	4.34483	3.17241	3	2.03448	1.93103	0.00146761	0.000940001	0.000665475	0.000635492	0.000424819	0.000450491
30S ribosomal protein S9 OS=Burkholderia cenocepacia (strain AU 1054) GN=rpsI PE=3 SV=1	sp|Q1BZ44|RS9_BURCA	14	192	215	302	242	288	183	13.7143	15.3571	21.5714	17.2857	20.5714	13.0714	0.0030243	0.00332251	0.00452502	0.00366165	0.00429551	0.00304943
Urocanate hydratase OS=Burkholderia cenocepacia (strain AU 1054) GN=hutU PE=3 SV=1	tr|Q1BHY3|Q1BHY3_BURCA	62	192	186	23	18	279	261	3.09677	3	0.370968	0.290323	4.5	4.20968	0.000682907	0.000649049	7.78176e-05	6.14993e-05	0.000939642	0.000982076
Carbohydrate ABC transporter ATP-binding protein, CUT1 family OS=Burkholderia cenocepacia (strain AU 1054) GN=Bcen_0492 PE=4 SV=1	tr|Q1BYA1|Q1BYA1_BURCA	40	192	147	33	34	76	80	4.8	3.675	0.825	0.85	1.9	2	0.00105851	0.000795085	0.00017306	0.000180056	0.000396738	0.00046658
Uncharacterized protein OS=Burkholderia cenocepacia (strain AU 1054) GN=Bcen_2637 PE=4 SV=1	tr|Q1BS70|Q1BS70_BURCA	18	191	144	168	165	503	401	10.6111	8	9.33333	9.16667	27.9444	22.2778	0.00233999	0.0017308	0.00195785	0.00194178	0.00583506	0.00519718
L-leucine-binding protein / L-isoleucine-binding protein / L-valine-binding protein OS=Burkholderia cenocepacia (strain AU 1054) GN=Bcen_3348 PE=4 SV=1	tr|Q1BQ62|Q1BQ62_BURCA	39	190	181	40	57	247	224	4.87179	4.64103	1.02564	1.46154	6.33333	5.74359	0.00107434	0.00100408	0.000215148	0.000309599	0.00132246	0.00133992
Phosphoribosylamine--glycine ligase OS=Burkholderia cenocepacia (strain AU 1054) GN=purD PE=3 SV=1	tr|Q1BUW8|Q1BUW8_BURCA	46	188	184	40	38	38	44	4.08696	4	0.869565	0.826087	0.826087	0.956522	0.000901265	0.000865398	0.000182408	0.000174991	0.000172495	0.000223147
S-adenosylmethionine synthase OS=Burkholderia cenocepacia (strain AU 1054) GN=metK PE=3 SV=1	sp|Q1BSN9|METK_BURCA	43	187	187	202	223	239	229	4.34884	4.34884	4.69767	5.18605	5.55814	5.32558	0.000959015	0.000940869	0.000985427	0.00109856	0.00116059	0.00124241
L-aspartate-binding protein / L-glutamate-binding protein OS=Burkholderia cenocepacia (strain AU 1054) GN=Bcen_0186 PE=4 SV=1	tr|Q1BZ55|Q1BZ55_BURCA	33	187	182	37	54	192	141	5.66667	5.51515	1.12121	1.63636	5.81818	4.27273	0.00124963	0.0011932	0.000235196	0.000346632	0.00121489	0.000996785
Elongation factor 4 OS=Burkholderia cenocepacia (strain AU 1054) GN=lepA PE=3 SV=1	sp|Q1BXU3|LEPA_BURCA	66	186	182	69	71	50	85	2.81818	2.75758	1.04545	1.07576	0.757576	1.28788	0.000621472	0.0005966	0.000219304	0.000227879	0.000158189	0.000300449
Catalase-peroxidase 1 OS=Burkholderia cenocepacia (strain AU 1054) GN=katG1 PE=3 SV=1	sp|Q1BYZ9|KATG1_BURCA	79	185	196	204	206	572	603	2.34177	2.48101	2.58228	2.60759	7.24051	7.63291	0.000516413	0.000536766	0.000541683	0.000552369	0.00151189	0.00178068
Elongation factor P OS=Burkholderia cenocepacia (strain AU 1054) GN=efp PE=3 SV=1	sp|Q1BXT4|EFP_BURCA	21	184	250	242	247	147	124	8.7619	11.9048	11.5238	11.7619	7	5.90476	0.00193219	0.00257559	0.00241734	0.00249153	0.00146167	0.00137752
Peptidyl-prolyl cis-trans isomerase OS=Burkholderia cenocepacia (strain AU 1054) GN=Bcen_5996 PE=3 SV=1	tr|Q1BHP4|Q1BHP4_BURCA	18	183	134	95	96	49	39	10.1667	7.44444	5.27778	5.33333	2.72222	2.16667	0.00224198	0.0016106	0.00110712	0.00112976	0.000568426	0.000505462
Secretion protein HlyD OS=Burkholderia cenocepacia (strain AU 1054) GN=Bcen_1999 PE=4 SV=1	tr|Q1BU05|Q1BU05_BURCA	43	183	228	376	386	728	668	4.25581	5.30233	8.74419	8.97674	16.9302	15.5349	0.000938501	0.00114716	0.00183426	0.00190155	0.00353519	0.00362413
DEAD/DEAH box helicase-like protein OS=Burkholderia cenocepacia (strain AU 1054) GN=Bcen_1704 PE=3 SV=1	tr|Q1BUU7|Q1BUU7_BURCA	56	180	194	358	332	113	128	3.21429	3.46429	6.39286	5.92857	2.01786	2.28571	0.000708821	0.000749497	0.00134102	0.00125585	0.000421348	0.000533234
Uncharacterized lipoprotein-like protein OS=Burkholderia cenocepacia (strain AU 1054) GN=Bcen_1004 PE=4 SV=1	tr|Q1BWU2|Q1BWU2_BURCA	44	180	170	279	234	142	122	4.09091	3.86364	6.34091	5.31818	3.22727	2.77273	0.000902136	0.000835896	0.00133013	0.00112655	0.000673885	0.00064685
Cobalamin synthesis protein, P47K OS=Burkholderia cenocepacia (strain AU 1054) GN=Bcen_2475 PE=4 SV=1	tr|Q1BSN1|Q1BSN1_BURCA	44	178	181	225	213	104	105	4.04545	4.11364	5.11364	4.84091	2.36364	2.38636	0.000892112	0.000889983	0.00107268	0.00102545	0.00049355	0.000556715
50S ribosomal protein L17 OS=Burkholderia cenocepacia (strain AU 1054) GN=rplQ PE=3 SV=1	sp|Q1BRX5|RL17_BURCA	15	175	199	253	234	201	121	11.6667	13.2667	16.8667	15.6	13.4	8.06667	0.00257276	0.00287024	0.00353811	0.00330456	0.00279805	0.00188187
50S ribosomal protein L28 OS=Burkholderia cenocepacia (strain AU 1054) GN=rpmB PE=3 SV=1	sp|Q1BUB1|RL28_BURCA	9	174	118	179	188	116	74	19.3333	13.1111	19.8889	20.8889	12.8889	8.22222	0.00426343	0.00283658	0.00417208	0.00442491	0.00269132	0.00191816
ATP-dependent helicase HrpA OS=Burkholderia cenocepacia (strain AU 1054) GN=Bcen_5922 PE=4 SV=1	tr|Q1BHW8|Q1BHW8_BURCA	156	174	194	215	275	97	122	1.11538	1.24359	1.37821	1.76282	0.621795	0.782051	0.000245967	0.00026905	0.000289105	0.00037342	0.000129837	0.000182445
Adenylosuccinate lyase OS=Burkholderia cenocepacia (strain AU 1054) GN=Bcen_0183 PE=3 SV=1	tr|Q1BZ58|Q1BZ58_BURCA	52	174	202	308	324	181	271	3.34615	3.88462	5.92308	6.23077	3.48077	5.21154	0.000737901	0.000840435	0.00124248	0.00131987	0.000726817	0.0012158
Penicillin-binding protein 6, Serine peptidase, MEROPS family S11 OS=Burkholderia cenocepacia (strain AU 1054) GN=Bcen_2278 PE=3 SV=1	tr|Q1BT76|Q1BT76_BURCA	57	172	163	223	271	155	121	3.01754	2.85965	3.91228	4.75439	2.7193	2.12281	0.000665435	0.000618684	0.000820676	0.00100713	0.000567815	0.00049523
Methyl-accepting chemotaxis sensory transducer OS=Burkholderia cenocepacia (strain AU 1054) GN=Bcen_2849 PE=4 SV=1	tr|Q1BRK9|Q1BRK9_BURCA	68	171	167	310	217	29	40	2.51471	2.45588	4.55882	3.19118	0.426471	0.588235	0.000554548	0.000531329	0.000956301	0.000675989	8.90511e-05	0.000137229
30S ribosomal protein S17 OS=Burkholderia cenocepacia (strain AU 1054) GN=rpsQ PE=3 SV=1	sp|Q1BRV7|RS17_BURCA	10	169	285	336	231	214	106	16.9	28.5	33.6	23.1	21.4	10.6	0.00372682	0.00616596	0.00704825	0.00489329	0.00446852	0.00247287
Chaperone SurA OS=Burkholderia cenocepacia (strain AU 1054) GN=surA PE=3 SV=1	sp|Q1BTQ6|SURA_BURCA	49	169	160	172	183	154	149	3.44898	3.26531	3.5102	3.73469	3.14286	3.04082	0.000760577	0.000706447	0.000736333	0.000791123	0.000656258	0.000709392
Acetyl-coenzyme A synthetase OS=Burkholderia cenocepacia (strain AU 1054) GN=acsA PE=3 SV=1	tr|Q1BI04|Q1BI04_BURCA	72	169	174	29	33	237	273	2.34722	2.41667	0.402778	0.458333	3.29167	3.79167	0.000517615	0.000522845	8.44904e-05	9.70891e-05	0.000687331	0.000884558
Orotate phosphoribosyltransferase OS=Burkholderia cenocepacia (strain AU 1054) GN=pyrE PE=3 SV=1	tr|Q1BRR8|Q1BRR8_BURCA	25	169	123	184	186	229	247	6.76	4.92	7.36	7.44	9.16	9.88	0.00149073	0.00106444	0.0015439	0.00157602	0.00191269	0.00230491
Cytochrome c, class I OS=Burkholderia cenocepacia (strain AU 1054) GN=Bcen_2058 PE=4 SV=1	tr|Q1BTU6|Q1BTU6_BURCA	47	168	196	267	323	114	137	3.57447	4.17021	5.68085	6.87234	2.42553	2.91489	0.00078825	0.000902224	0.00119167	0.00145577	0.000506474	0.000680016
Acetyl-CoA acetyltransferase OS=Burkholderia cenocepacia (strain AU 1054) GN=Bcen_6289 PE=3 SV=1	tr|Q1BGV3|Q1BGV3_BURCA	40	167	147	55	53	391	333	4.175	3.675	1.375	1.325	9.775	8.325	0.00092068	0.000795085	0.000288433	0.000280676	0.00204111	0.00194214
Sulfate adenylyltransferase subunit 1 OS=Burkholderia cenocepacia (strain AU 1054) GN=Bcen_1860 PE=4 SV=1	tr|Q1BUE2|Q1BUE2_BURCA	48	167	232	78	95	125	139	3.47917	4.83333	1.625	1.97917	2.60417	2.89583	0.000767233	0.00104569	0.000340875	0.000419248	0.000543775	0.000675569
Uncharacterized protein OS=Burkholderia cenocepacia (strain AU 1054) GN=Bcen_0602 PE=4 SV=1	tr|Q1BXZ2|Q1BXZ2_BURCA	49	167	138	134	139	221	201	3.40816	2.81633	2.73469	2.83673	4.5102	4.10204	0.000751576	0.000609311	0.000573655	0.000600908	0.000941773	0.000956965
NAD-dependent epimerase/dehydratase OS=Burkholderia cenocepacia (strain AU 1054) GN=Bcen_6217 PE=4 SV=1	tr|Q1BH24|Q1BH24_BURCA	39	166	138	183	180	153	126	4.25641	3.53846	4.69231	4.61538	3.92308	3.23077	0.000938633	0.000765545	0.000984302	0.000977681	0.000819175	0.000753706
Transaldolase OS=Burkholderia cenocepacia (strain AU 1054) GN=tal PE=3 SV=1	sp|Q1BUS8|TAL_BURCA	35	164	130	96	135	138	133	4.68571	3.71429	2.74286	3.85714	3.94286	3.8	0.0010333	0.000803584	0.000575367	0.000817062	0.000823306	0.000886502
Uncharacterized protein OS=Burkholderia cenocepacia (strain AU 1054) GN=Bcen_2294 PE=4 SV=1	tr|Q1BT60|Q1BT60_BURCA	34	164	156	327	341	248	265	4.82353	4.58824	9.61765	10.0294	7.29412	7.79412	0.0010637	0.000992663	0.00201749	0.00212454	0.00152308	0.00181829
ATP-dependent RNA helicase RhlE OS=Burkholderia cenocepacia (strain AU 1054) GN=rhlE PE=3 SV=1	tr|Q1BTU5|Q1BTU5_BURCA	52	164	194	418	413	90	85	3.15385	3.73077	8.03846	7.94231	1.73077	1.63462	0.000695493	0.00080715	0.00168622	0.00168243	0.000361401	0.00038134
Ribosome-binding ATPase YchF OS=Burkholderia cenocepacia (strain AU 1054) GN=ychF PE=3 SV=1	tr|Q1BSC5|Q1BSC5_BURCA	39	162	124	250	233	49	65	4.15385	3.17949	6.41026	5.97436	1.25641	1.66667	0.000916015	0.000687881	0.00134467	0.00126555	0.00026235	0.000388817
Acyl-CoA dehydrogenase-like protein OS=Burkholderia cenocepacia (strain AU 1054) GN=Bcen_2109 PE=3 SV=1	tr|Q1BTP5|Q1BTP5_BURCA	65	162	180	128	124	476	536	2.49231	2.76923	1.96923	1.90769	7.32308	8.24615	0.000549609	0.000599122	0.000413084	0.000404108	0.00152913	0.00192375
Acetylornithine aminotransferase OS=Burkholderia cenocepacia (strain AU 1054) GN=argD PE=3 SV=1	tr|Q1BXP4|Q1BXP4_BURCA	44	162	164	115	107	93	70	3.68182	3.72727	2.61364	2.43182	2.11364	1.59091	0.000811923	0.000806394	0.00054826	0.000515134	0.000441347	0.000371143
Globin OS=Burkholderia cenocepacia (strain AU 1054) GN=Bcen_0253 PE=3 SV=1	tr|Q1BYY8|Q1BYY8_BURCA	44	162	165	11	11	120	133	3.68182	3.75	0.25	0.25	2.72727	3.02273	0.000811923	0.000811311	5.24423e-05	5.29577e-05	0.00056948	0.000705172
4-hydroxy-3-methylbut-2-en-1-yl diphosphate synthase OS=Burkholderia cenocepacia (strain AU 1054) GN=ispG PE=3 SV=1	tr|Q1BGX4|Q1BGX4_BURCA	47	161	147	127	167	160	161	3.42553	3.12766	2.70213	3.55319	3.40426	3.42553	0.000755406	0.000676668	0.000566823	0.000752675	0.000710841	0.000799143
Acetolactate synthase, large subunit OS=Burkholderia cenocepacia (strain AU 1054) GN=Bcen_1654 PE=3 SV=1	tr|Q1BUZ7|Q1BUZ7_BURCA	65	161	153	183	204	171	188	2.47692	2.35385	2.81538	3.13846	2.63077	2.89231	0.000546216	0.000509254	0.000590581	0.000664823	0.000549329	0.000674747
Type III restriction enzyme, res subunit OS=Burkholderia cenocepacia (strain AU 1054) GN=Bcen_0043 PE=4 SV=1	tr|Q1BZJ6|Q1BZJ6_BURCA	112	161	174	36	36	18	18	1.4375	1.55357	0.321429	0.321429	0.160714	0.160714	0.000317001	0.000336114	6.74258e-05	6.80885e-05	3.35587e-05	3.74931e-05
Uncharacterized protein OS=Burkholderia cenocepacia (strain AU 1054) GN=Bcen_0255 PE=4 SV=1	tr|Q1BYY6|Q1BYY6_BURCA	51	160	131	114	113	148	142	3.13725	2.56863	2.23529	2.21569	2.90196	2.78431	0.000691834	0.000555721	0.000468896	0.000469351	0.000605957	0.000649553
50S ribosomal protein L27 OS=Burkholderia cenocepacia (strain AU 1054) GN=rpmA PE=3 SV=1	sp|Q1BZE1|RL27_BURCA	9	159	162	150	92	65	54	17.6667	18	16.6667	10.2222	7.22222	6	0.00389589	0.00389429	0.00349615	0.00216538	0.00150807	0.00139974
ATP-dependent Clp protease ATP-binding subunit ClpX OS=Burkholderia cenocepacia (strain AU 1054) GN=clpX PE=3 SV=1	sp|Q1BH84|CLPX_BURCA	46	158	179	240	250	195	235	3.43478	3.8913	5.21739	5.43478	4.23913	5.1087	0.000757446	0.000841882	0.00109445	0.00115125	0.00088517	0.00119181
Bifunctional uridylyltransferase/uridylyl-removing enzyme OS=Burkholderia cenocepacia (strain AU 1054) GN=glnD PE=3 SV=1	sp|Q1BHI4|GLND_BURCA	97	158	191	82	98	66	114	1.62887	1.96907	0.845361	1.01031	0.680412	1.17526	0.000359201	0.000426008	0.000177331	0.000214015	0.000142077	0.000274176
50S ribosomal protein L11 OS=Burkholderia cenocepacia (strain AU 1054) GN=rplK PE=3 SV=1	sp|Q1BRT6|RL11_BURCA	15	158	131	160	194	126	70	10.5333	8.73333	10.6667	12.9333	8.4	4.66667	0.00232283	0.00188945	0.00223754	0.00273968	0.001754	0.00108869
Peptidylprolyl isomerase OS=Burkholderia cenocepacia (strain AU 1054) GN=Bcen_6167 PE=4 SV=1	tr|Q1BH74|Q1BH74_BURCA	29	158	143	72	76	101	92	5.44828	4.93103	2.48276	2.62069	3.48276	3.17241	0.00120147	0.00106683	0.000520806	0.000555143	0.000727233	0.000740093
GDP-mannose 4,6-dehydratase OS=Burkholderia cenocepacia (strain AU 1054) GN=gmd PE=3 SV=1	tr|Q1BYJ3|Q1BYJ3_BURCA	42	158	125	128	148	160	141	3.7619	2.97619	3.04762	3.52381	3.80952	3.35714	0.000829583	0.000643897	0.000639297	0.000746451	0.000795465	0.000783188
2-isopropylmalate synthase OS=Burkholderia cenocepacia (strain AU 1054) GN=leuA PE=3 SV=1	sp|Q1BV03|LEU1_BURCA	56	156	193	71	72	70	76	2.78571	3.44643	1.26786	1.28571	1.25	1.35714	0.000614312	0.000745633	0.000265957	0.000272354	0.000261012	0.000316608
Dihydroxy-acid dehydratase OS=Burkholderia cenocepacia (strain AU 1054) GN=ilvD PE=3 SV=1	tr|Q1BMN8|Q1BMN8_BURCA	66	156	117	158	184	130	125	2.36364	1.77273	2.39394	2.78788	1.9697	1.89394	0.000521234	0.000383529	0.000502175	0.000590559	0.000411291	0.000441837
Histidine ammonia-lyase OS=Burkholderia cenocepacia (strain AU 1054) GN=hutH PE=3 SV=1	sp|Q1BHY5|HUTH_BURCA	53	155	191	58	45	440	377	2.92453	3.60377	1.09434	0.849057	8.30189	7.11321	0.000644923	0.000779675	0.000229559	0.000179856	0.00173351	0.00165944
50S ribosomal protein L21 OS=Burkholderia cenocepacia (strain AU 1054) GN=rplU PE=3 SV=1	sp|Q1BZE2|RL21_BURCA	11	155	154	155	137	92	76	14.0909	14	14.0909	12.4545	8.36364	6.90909	0.00310736	0.00302889	0.00295584	0.00263826	0.00174641	0.00161182
Inositol monophosphatase OS=Burkholderia cenocepacia (strain AU 1054) GN=Bcen_5992 PE=4 SV=1	tr|Q1BHP8|Q1BHP8_BURCA	30	155	156	190	197	206	159	5.16667	5.2	6.33333	6.56667	6.86667	5.3	0.00113936	0.00112502	0.00132854	0.00139102	0.00143382	0.00123644
Aminotransferase OS=Burkholderia cenocepacia (strain AU 1054) GN=Bcen_4017 PE=3 SV=1	tr|Q1BN99|Q1BN99_BURCA	44	155	132	121	136	246	256	3.52273	3	2.75	3.09091	5.59091	5.81818	0.00077684	0.000649049	0.000576865	0.00065475	0.00116743	0.00135732
ResB-like protein OS=Burkholderia cenocepacia (strain AU 1054) GN=Bcen_2726 PE=4 SV=1	tr|Q1BRY1|Q1BRY1_BURCA	80	155	165	120	128	70	97	1.9375	2.0625	1.5	1.6	0.875	1.2125	0.000427262	0.000446221	0.000314654	0.000338929	0.000182708	0.000282864
Carbamoyl-phosphate synthase small chain OS=Burkholderia cenocepacia (strain AU 1054) GN=carA PE=3 SV=1	tr|Q1BXD6|Q1BXD6_BURCA	41	154	121	106	155	107	142	3.7561	2.95122	2.58537	3.78049	2.60976	3.46341	0.000828303	0.000638495	0.00054233	0.000800824	0.000544942	0.00080798
Histone-like DNA-binding protein OS=Burkholderia cenocepacia (strain AU 1054) GN=Bcen_0005 PE=3 SV=1	tr|Q1BZN4|Q1BZN4_BURCA	10	154	136	232	211	157	84	15.4	13.6	23.2	21.1	15.7	8.4	0.00339604	0.00294235	0.00486665	0.00446963	0.00327831	0.00195964
Fumarase OS=Burkholderia cenocepacia (strain AU 1054) GN=Bcen_5883 PE=4 SV=1	tr|Q1BI07|Q1BI07_BURCA	54	152	178	212	214	64	82	2.81481	3.2963	3.92593	3.96296	1.18519	1.51852	0.000620729	0.000713152	0.000823538	0.000839478	0.000247478	0.000354255
Amidophosphoribosyltransferase OS=Burkholderia cenocepacia (strain AU 1054) GN=Bcen_4402 PE=3 SV=1	tr|Q1BM71|Q1BM71_BURCA	56	151	148	96	116	209	230	2.69643	2.64286	1.71429	2.07143	3.73214	4.10714	0.000594622	0.000571781	0.000359604	0.000438792	0.000779307	0.000958156
Radical SAM OS=Burkholderia cenocepacia (strain AU 1054) GN=Bcen_5307 PE=4 SV=1	tr|Q1BJM4|Q1BJM4_BURCA	43	150	163	229	249	110	103	3.48837	3.7907	5.32558	5.7907	2.55814	2.39535	0.000769263	0.000820116	0.00111714	0.00122665	0.000534164	0.000558811
Transcription termination/antitermination protein NusG OS=Burkholderia cenocepacia (strain AU 1054) GN=nusG PE=3 SV=1	tr|Q1BRT5|Q1BRT5_BURCA	21	150	141	121	159	76	86	7.14286	6.71429	5.7619	7.57143	3.61905	4.09524	0.00157516	0.00145263	0.00120867	0.00160386	0.000755691	0.000955378
Beta-ketoadipyl CoA thiolase OS=Burkholderia cenocepacia (strain AU 1054) GN=Bcen_2563 PE=3 SV=1	tr|Q1BSE3|Q1BSE3_BURCA	42	149	165	17	25	419	367	3.54762	3.92857	0.404762	0.595238	9.97619	8.7381	0.000782329	0.000849945	8.49066e-05	0.00012609	0.00208312	0.00203851
Fructose-bisphosphate aldolase OS=Burkholderia cenocepacia (strain AU 1054) GN=Bcen_2015 PE=4 SV=1	tr|Q1BTY9|Q1BTY9_BURCA	38	148	125	79	95	198	162	3.89474	3.28947	2.07895	2.5	5.21053	4.26316	0.000858876	0.000711676	0.000436099	0.000529577	0.00108801	0.000994552
ATP synthase subunit b OS=Burkholderia cenocepacia (strain AU 1054) GN=atpF PE=3 SV=1	sp|Q1BRA6|ATPF_BURCA	17	147	180	186	202	133	108	8.64706	10.5882	10.9412	11.8824	7.82353	6.35294	0.00190687	0.00229076	0.00229512	0.00251705	0.00163363	0.00148208
50S ribosomal protein L22 OS=Burkholderia cenocepacia (strain AU 1054) GN=rplV PE=3 SV=1	sp|Q1BRV3|RL22_BURCA	12	147	208	274	197	134	69	12.25	17.3333	22.8333	16.4167	11.1667	5.75	0.0027014	0.00375006	0.00478973	0.00347756	0.00233171	0.00134142
Glucose-methanol-choline oxidoreductase OS=Burkholderia cenocepacia (strain AU 1054) GN=Bcen_3815 PE=4 SV=1	tr|Q1BNU8|Q1BNU8_BURCA	60	147	153	143	165	307	342	2.45	2.55	2.38333	2.75	5.11667	5.7	0.000540279	0.000551691	0.00049995	0.000582535	0.00106841	0.00132975
Serine/threonine protein kinase OS=Burkholderia cenocepacia (strain AU 1054) GN=Bcen_1416 PE=4 SV=1	tr|Q1BVN3|Q1BVN3_BURCA	234	147	156	132	119	240	252	0.628205	0.666667	0.564103	0.508547	1.02564	1.07692	0.000138533	0.000144233	0.000118331	0.000107726	0.000214164	0.000251235
Uridylate kinase OS=Burkholderia cenocepacia (strain AU 1054) GN=pyrH PE=3 SV=1	sp|Q1BHI0|PYRH_BURCA	25	145	149	214	214	130	120	5.8	5.96	8.56	8.56	5.2	4.8	0.00127903	0.00128944	0.00179562	0.00181327	0.00108581	0.00111979
30S ribosomal protein S10 OS=Burkholderia cenocepacia (strain AU 1054) GN=rpsJ PE=3 SV=1	sp|Q1BRU7|RS10_BURCA	12	145	130	216	227	198	99	12.0833	10.8333	18	18.9167	16.5	8.25	0.00266464	0.00234379	0.00377585	0.00400713	0.00344536	0.00192464
Uncharacterized lipoprotein OS=Burkholderia cenocepacia (strain AU 1054) GN=Bcen_5983 PE=4 SV=1	tr|Q1BHQ7|Q1BHQ7_BURCA	42	145	137	169	218	84	95	3.45238	3.2619	4.02381	5.19048	2	2.2619	0.000761327	0.000705712	0.000844071	0.0010995	0.000417619	0.00052768
10 kDa chaperonin OS=Burkholderia cenocepacia (strain AU 1054) GN=groS PE=3 SV=1	tr|Q1BYL6|Q1BYL6_BURCA	11	145	129	97	107	77	50	13.1818	11.7273	8.81818	9.72727	7	4.54545	0.00290688	0.00253719	0.00184978	0.00206054	0.00146167	0.00106041
Methyl-accepting chemotaxis sensory transducer with Pas/Pac sensor OS=Burkholderia cenocepacia (strain AU 1054) GN=Bcen_3002 PE=4 SV=1	tr|Q1BR57|Q1BR57_BURCA	55	144	169	174	168	44	58	2.61818	3.07273	3.16364	3.05455	0.8	1.05455	0.000577367	0.000664783	0.000663634	0.000647047	0.000167048	0.000246015
Sulfite reductase (NADPH) beta subunit OS=Burkholderia cenocepacia (strain AU 1054) GN=Bcen_1864 PE=4 SV=1	tr|Q1BUD8|Q1BUD8_BURCA	63	144	178	59	65	113	133	2.28571	2.8254	0.936508	1.03175	1.79365	2.11111	0.000504051	0.000611273	0.000196451	0.000218556	0.000374531	0.000492501
Outer membrane protein (Porin)-like protein OS=Burkholderia cenocepacia (strain AU 1054) GN=Bcen_1798 PE=4 SV=1	tr|Q1BUK4|Q1BUK4_BURCA	38	143	156	8	11	132	137	3.76316	4.10526	0.210526	0.289474	3.47368	3.60526	0.00082986	0.000888172	4.41619e-05	6.13194e-05	0.000725338	0.000841072
L-threonine synthase OS=Burkholderia cenocepacia (strain AU 1054) GN=Bcen_6226 PE=4 SV=1	tr|Q1BH15|Q1BH15_BURCA	53	142	156	233	235	76	75	2.67925	2.9434	4.39623	4.43396	1.43396	1.41509	0.000590833	0.000636802	0.000922193	0.00093925	0.000299425	0.000330127
Penicillin-binding protein 1A OS=Burkholderia cenocepacia (strain AU 1054) GN=Bcen_6131 PE=4 SV=1	tr|Q1BHB0|Q1BHB0_BURCA	91	142	142	376	326	204	237	1.56044	1.56044	4.13187	3.58242	2.24176	2.6044	0.000344112	0.0003376	0.000866739	0.000758866	0.0004681	0.00060758
Transcriptional regulator, LysR family OS=Burkholderia cenocepacia (strain AU 1054) GN=Bcen_0343 PE=4 SV=1	tr|Q1BYQ0|Q1BYQ0_BURCA	35	142	134	17	14	213	204	4.05714	3.82857	0.485714	0.4	6.08571	5.82857	0.00089469	0.00082831	0.000101888	8.47323e-05	0.00127075	0.00135975
GTPase Der OS=Burkholderia cenocepacia (strain AU 1054) GN=der PE=3 SV=1	sp|Q1BGX0|DER_BURCA	49	141	153	377	366	113	88	2.87755	3.12245	7.69388	7.46939	2.30612	1.79592	0.000634564	0.00067554	0.00161394	0.00158225	0.00048154	0.00041897
Condensation domain protein OS=Burkholderia cenocepacia (strain AU 1054) GN=Bcen_4977 PE=4 SV=1	tr|Q1BKK3|Q1BKK3_BURCA	50	141	147	0	0	500	581	2.82	2.94	0	0	10	11.62	0.000621873	0.000636068	0	0	0.00208809	0.00271083
LPS-assembly protein LptD OS=Burkholderia cenocepacia (strain AU 1054) GN=lptD PE=3 SV=1	sp|Q1BTQ5|LPTD_BURCA	87	140	154	231	214	368	371	1.6092	1.77011	2.65517	2.45977	4.22989	4.26437	0.000354863	0.000382964	0.000556973	0.000521055	0.00088324	0.000994835
Glutamine--fructose-6-phosphate aminotransferase [isomerizing] OS=Burkholderia cenocepacia (strain AU 1054) GN=glmS PE=3 SV=1	tr|Q1BSY7|Q1BSY7_BURCA	66	140	124	48	65	44	48	2.12121	1.87879	0.727273	0.984848	0.666667	0.727273	0.000467774	0.000406475	0.000152559	0.000208621	0.000139206	0.000169666
Bacterioferritin OS=Burkholderia cenocepacia (strain AU 1054) GN=Bcen_5882 PE=3 SV=1	tr|Q1BI08|Q1BI08_BURCA	19	138	133	128	96	173	136	7.26316	7	6.73684	5.05263	9.10526	7.15789	0.00160169	0.00151445	0.00141318	0.0010703	0.00190126	0.00166987
Argininosuccinate lyase OS=Burkholderia cenocepacia (strain AU 1054) GN=argH PE=3 SV=1	sp|Q1BUI4|ARLY_BURCA	51	137	149	166	164	320	334	2.68627	2.92157	3.2549	3.21569	6.27451	6.54902	0.000592383	0.00063208	0.000682778	0.000681181	0.00131018	0.00152782
6-phosphogluconate dehydrogenase, decarboxylating OS=Burkholderia cenocepacia (strain AU 1054) GN=Bcen_4459 PE=3 SV=1	tr|Q1BM14|Q1BM14_BURCA	51	137	197	148	135	303	342	2.68627	3.86275	2.90196	2.64706	5.94118	6.70588	0.000592383	0.000835703	0.000608742	0.000560729	0.00124057	0.00156442
Inorganic pyrophosphatase OS=Burkholderia cenocepacia (strain AU 1054) GN=ppa PE=3 SV=1	tr|Q1BUJ7|Q1BUJ7_BURCA	19	137	119	71	68	115	96	7.21053	6.26316	3.73684	3.57895	6.05263	5.05263	0.00159008	0.00135503	0.000783874	0.000758131	0.00126385	0.00117873
Tetratricopeptide TPR_2 OS=Burkholderia cenocepacia (strain AU 1054) GN=Bcen_2640 PE=4 SV=1	tr|Q1BS67|Q1BS67_BURCA	22	136	110	80	80	133	91	6.18182	5	3.63636	3.63636	6.04545	4.13636	0.00136323	0.00108175	0.000762797	0.000770294	0.00126235	0.000964973
Nucleoside diphosphate kinase OS=Burkholderia cenocepacia (strain AU 1054) GN=ndk PE=3 SV=1	sp|Q1BGX7|NDK_BURCA	15	135	112	46	53	86	58	9	7.46667	3.06667	3.53333	5.73333	3.86667	0.0019847	0.00161541	0.000643292	0.000748469	0.00119717	0.000902055
Peptide chain release factor 2 OS=Burkholderia cenocepacia (strain AU 1054) GN=prfB PE=3 SV=1	tr|Q1BHT0|Q1BHT0_BURCA	44	135	148	132	196	65	84	3.06818	3.36364	3	4.45455	1.47727	1.90909	0.000676602	0.000727721	0.000629308	0.00094361	0.000308468	0.000445372
DNA translocase FtsK OS=Burkholderia cenocepacia (strain AU 1054) GN=Bcen_1709 PE=4 SV=1	tr|Q1BUU2|Q1BUU2_BURCA	155	135	156	156	198	32	40	0.870968	1.00645	1.00645	1.27742	0.206452	0.258065	0.000192068	0.000217745	0.000211123	0.000270597	4.3109e-05	6.02039e-05
50S ribosomal protein L16 OS=Burkholderia cenocepacia (strain AU 1054) GN=rplP PE=3 SV=1	sp|Q1BRV5|RL16_BURCA	16	134	112	142	151	134	65	8.375	7	8.875	9.4375	8.375	4.0625	0.00184687	0.00151445	0.0018617	0.00199915	0.00174878	0.000947741
ATP-dependent protease ATPase subunit HslU OS=Burkholderia cenocepacia (strain AU 1054) GN=hslU PE=3 SV=1	sp|Q1BSM8|HSLU_BURCA	50	134	138	122	157	83	68	2.68	2.76	2.44	3.14	1.66	1.36	0.000590999	0.000597125	0.000511837	0.000665149	0.000346624	0.000317275
Phosphoglycerate kinase OS=Burkholderia cenocepacia (strain AU 1054) GN=pgk PE=3 SV=1	tr|Q1BTY7|Q1BTY7_BURCA	49	133	113	136	167	41	66	2.71429	2.30612	2.77551	3.40816	0.836735	1.34694	0.00059856	0.000498929	0.000582217	0.000721954	0.000174718	0.000314227
NADH dehydrogenase subunit F OS=Burkholderia cenocepacia (strain AU 1054) GN=Bcen_1632 PE=4 SV=1	tr|Q1BV18|Q1BV18_BURCA	48	132	120	100	85	101	102	2.75	2.5	2.08333	1.77083	2.10417	2.125	0.000606436	0.000540874	0.000437019	0.000375117	0.00043937	0.000495741
Glucose-6-phosphate 1-dehydrogenase OS=Burkholderia cenocepacia (strain AU 1054) GN=zwf PE=3 SV=1	tr|Q1BYA5|Q1BYA5_BURCA	55	132	148	67	70	267	292	2.4	2.69091	1.21818	1.27273	4.85455	5.30909	0.000529253	0.000582177	0.000255537	0.000269603	0.00101367	0.00123856
Glycosyl transferase, group 1 OS=Burkholderia cenocepacia (strain AU 1054) GN=Bcen_0291 PE=4 SV=1	tr|Q1BYV2|Q1BYV2_BURCA	84	132	131	210	229	99	157	1.57143	1.55952	2.5	2.72619	1.17857	1.86905	0.000346535	0.000337402	0.000524423	0.000577491	0.000246097	0.00043603
Transcriptional regulator, MarR family OS=Burkholderia cenocepacia (strain AU 1054) GN=Bcen_2985 PE=4 SV=1	tr|Q1BR74|Q1BR74_BURCA	23	131	103	136	136	73	92	5.69565	4.47826	5.91304	5.91304	3.17391	4	0.00125602	0.00096887	0.00124037	0.00125256	0.000662743	0.00093316
Peptidase M61 OS=Burkholderia cenocepacia (strain AU 1054) GN=Bcen_2578 PE=4 SV=1	tr|Q1BSC8|Q1BSC8_BURCA	66	131	151	86	86	274	269	1.98485	2.28788	1.30303	1.30303	4.15152	4.07576	0.000437703	0.000494982	0.000273336	0.000276022	0.000866876	0.000950834
DNA topoisomerase 4 subunit B OS=Burkholderia cenocepacia (strain AU 1054) GN=parE PE=3 SV=1	tr|Q1BUQ4|Q1BUQ4_BURCA	73	128	136	263	222	79	95	1.75342	1.86301	3.60274	3.0411	1.08219	1.30137	0.000386669	0.000403062	0.000755744	0.000644198	0.000225972	0.000303597
30S ribosomal protein S18 OS=Burkholderia cenocepacia (strain AU 1054) GN=rpsR PE=3 SV=1	sp|Q1BH34|RS18_BURCA	11	127	148	188	156	101	51	11.5455	13.4545	17.0909	14.1818	9.18182	4.63636	0.00254603	0.00291088	0.00358515	0.00300415	0.00191725	0.00108162
Glutamate--tRNA ligase OS=Burkholderia cenocepacia (strain AU 1054) GN=gltX PE=3 SV=1	sp|Q1BHL9|SYE_BURCA	52	127	133	190	221	52	62	2.44231	2.55769	3.65385	4.25	1	1.19231	0.000538583	0.000553356	0.000766464	0.000900281	0.000208809	0.000278154
Outer membrane protein assembly factor BamD OS=Burkholderia cenocepacia (strain AU 1054) GN=bamD PE=3 SV=1	tr|Q1BGV7|Q1BGV7_BURCA	31	127	103	159	150	144	116	4.09677	3.32258	5.12903	4.83871	4.64516	3.74194	0.00090343	0.000718839	0.00107591	0.00102499	0.000969953	0.000872956
Glycosyl transferase, group 1 OS=Burkholderia cenocepacia (strain AU 1054) GN=Bcen_0681 PE=4 SV=1	tr|Q1BXR4|Q1BXR4_BURCA	40	127	124	159	159	84	68	3.175	3.1	3.975	3.975	2.1	1.7	0.000700158	0.000670684	0.000833833	0.000842027	0.0004385	0.000396593
Uncharacterized protein OS=Burkholderia cenocepacia (strain AU 1054) GN=Bcen_4974 PE=4 SV=1	tr|Q1BKK6|Q1BKK6_BURCA	35	125	126	0	0	309	275	3.57143	3.6	0	0	8.82857	7.85714	0.000787579	0.000778858	0	0	0.00184349	0.00183299
Methyl-accepting chemotaxis sensory transducer OS=Burkholderia cenocepacia (strain AU 1054) GN=Bcen_3703 PE=4 SV=1	tr|Q1BP60|Q1BP60_BURCA	55	125	122	211	176	3	8	2.27273	2.21818	3.83636	3.2	0.0545455	0.145455	0.000501187	0.000479903	0.000804751	0.000677859	1.13896e-05	3.39331e-05
Glutamyl-tRNA(Gln) amidotransferase subunit A OS=Burkholderia cenocepacia (strain AU 1054) GN=gatA PE=3 SV=1	sp|Q1BSL2|GATA_BURCA	52	124	149	102	97	138	130	2.38462	2.86538	1.96154	1.86538	2.65385	2.5	0.000525861	0.000619925	0.00041147	0.000395146	0.000554148	0.000583225
Amino acid/amide ABC transporter substrate-binding protein, HAAT family OS=Burkholderia cenocepacia (strain AU 1054) GN=Bcen_5783 PE=4 SV=1	tr|Q1BIA5|Q1BIA5_BURCA	40	124	113	33	36	196	190	3.1	2.825	0.825	0.9	4.9	4.75	0.000683619	0.000611187	0.00017306	0.000190648	0.00102317	0.00110813
Glutathione S-transferase-like protein OS=Burkholderia cenocepacia (strain AU 1054) GN=Bcen_2663 PE=3 SV=1	tr|Q1BS44|Q1BS44_BURCA	24	124	95	56	54	56	50	5.16667	3.95833	2.33333	2.25	2.33333	2.08333	0.00113936	0.000856384	0.000489461	0.000476619	0.000487222	0.000486021
Phosphoribosylaminoimidazole-succinocarboxamide synthase OS=Burkholderia cenocepacia (strain AU 1054) GN=purC PE=3 SV=1	tr|Q1BTZ0|Q1BTZ0_BURCA	33	124	112	220	198	78	71	3.75758	3.39394	6.66667	6	2.36364	2.15152	0.000828629	0.000734277	0.00139846	0.00127098	0.00049355	0.000501927
Cell division protein ftsA OS=Burkholderia cenocepacia (strain AU 1054) GN=Bcen_0081 PE=3 SV=1	tr|Q1BZF9|Q1BZF9_BURCA	44	124	123	156	120	98	114	2.81818	2.79545	3.54545	2.72727	2.22727	2.59091	0.000621472	0.000604795	0.000743727	0.00057772	0.000465076	0.000604433
Glutamate synthase (NADH) small subunit OS=Burkholderia cenocepacia (strain AU 1054) GN=Bcen_2704 PE=4 SV=1	tr|Q1BS03|Q1BS03_BURCA	51	122	163	180	161	54	50	2.39216	3.19608	3.52941	3.15686	1.05882	0.980392	0.000527524	0.00069147	0.000740362	0.000668721	0.000221092	0.000228716
dTDP-glucose 4,6-dehydratase OS=Burkholderia cenocepacia (strain AU 1054) GN=Bcen_0389 PE=3 SV=1	tr|Q1BYK4|Q1BYK4_BURCA	39	122	122	105	107	65	103	3.12821	3.12821	2.69231	2.74359	1.66667	2.64103	0.000689839	0.000676786	0.000564763	0.000581177	0.000348016	0.000616125
Glucose-6-phosphate isomerase OS=Burkholderia cenocepacia (strain AU 1054) GN=pgi PE=3 SV=2	sp|Q1BH79|G6PI_BURCA	59	121	121	86	105	388	407	2.05085	2.05085	1.45763	1.77966	6.57627	6.89831	0.000452257	0.0004437	0.000305765	0.000376987	0.00137319	0.00160931
Fructose-1,6-bisphosphatase class 1 OS=Burkholderia cenocepacia (strain AU 1054) GN=fbp PE=3 SV=1	sp|Q1BY59|F16PA_BURCA	37	121	103	142	141	135	105	3.27027	2.78378	3.83784	3.81081	3.64865	2.83784	0.000721167	0.00060227	0.00080506	0.000807247	0.000761872	0.000662039
Transcription-repair-coupling factor OS=Burkholderia cenocepacia (strain AU 1054) GN=mfd PE=3 SV=1	tr|Q1BHA6|Q1BHA6_BURCA	128	121	157	9	12	14	27	0.945312	1.22656	0.0703125	0.09375	0.109375	0.210938	0.000208462	0.000265366	1.47494e-05	1.98591e-05	2.28385e-05	4.92096e-05
Aminotransferase OS=Burkholderia cenocepacia (strain AU 1054) GN=Bcen_4978 PE=3 SV=1	tr|Q1BKK2|Q1BKK2_BURCA	49	121	123	0	0	628	617	2.46939	2.5102	0	0	12.8163	12.5918	0.000544555	0.000543082	0	0	0.00267617	0.00293755
30S ribosomal protein S21 OS=Burkholderia cenocepacia (strain AU 1054) GN=rpsU PE=3 SV=1	tr|Q1BRJ4|Q1BRJ4_BURCA	8	121	132	162	170	88	51	15.125	16.5	20.25	21.25	11	6.375	0.0033354	0.00356977	0.00424783	0.0045014	0.0022969	0.00148722
Electron transfer flavoprotein, alpha subunit OS=Burkholderia cenocepacia (strain AU 1054) GN=Bcen_0584 PE=4 SV=1	tr|Q1BY10|Q1BY10_BURCA	32	119	91	53	53	137	86	3.71875	2.84375	1.65625	1.65625	4.28125	2.6875	0.000820067	0.000615244	0.00034743	0.000350845	0.000893965	0.000626967
Electron-transferring-flavoprotein dehydrogenase OS=Burkholderia cenocepacia (strain AU 1054) GN=Bcen_0979 PE=4 SV=1	tr|Q1BWW7|Q1BWW7_BURCA	61	118	111	110	145	275	324	1.93443	1.81967	1.80328	2.37705	4.5082	5.31148	0.000426584	0.000393685	0.000378272	0.000503532	0.000941354	0.00123911
Uncharacterized protein OS=Burkholderia cenocepacia (strain AU 1054) GN=Bcen_0115 PE=4 SV=1	tr|Q1BZC6|Q1BZC6_BURCA	21	118	112	105	106	99	79	5.61905	5.33333	5	5.04762	4.71429	3.7619	0.00123912	0.00115386	0.00104885	0.00106924	0.000984387	0.000877615
ABC transporter related protein OS=Burkholderia cenocepacia (strain AU 1054) GN=Bcen_1749 PE=3 SV=1	tr|Q1BUQ3|Q1BUQ3_BURCA	73	117	118	287	337	73	101	1.60274	1.61644	3.93151	4.61644	1	1.38356	0.00035344	0.000349716	0.000824709	0.000977904	0.000208809	0.000322771
Phenylalanine--tRNA ligase alpha subunit OS=Burkholderia cenocepacia (strain AU 1054) GN=pheS PE=3 SV=1	tr|Q1BWU9|Q1BWU9_BURCA	39	117	71	126	135	114	92	3	1.82051	3.23077	3.46154	2.92308	2.35897	0.000661567	0.000393867	0.000677716	0.00073326	0.000610366	0.000550325
Site-determining protein OS=Burkholderia cenocepacia (strain AU 1054) GN=Bcen_0505 PE=3 SV=1	tr|Q1BY88|Q1BY88_BURCA	30	117	106	133	141	99	95	3.9	3.53333	4.43333	4.7	3.3	3.16667	0.000860037	0.000764435	0.000929977	0.000995605	0.000689071	0.000738752
Ribonuclease II OS=Burkholderia cenocepacia (strain AU 1054) GN=Bcen_0129 PE=4 SV=1	tr|Q1BZB2|Q1BZB2_BURCA	76	117	116	194	200	84	77	1.53947	1.52632	2.55263	2.63158	1.10526	1.01316	0.000339488	0.000330218	0.000535464	0.000557449	0.000230789	0.00023636
(P)ppGpp synthetase I, SpoT/RelA OS=Burkholderia cenocepacia (strain AU 1054) GN=Bcen_0522 PE=3 SV=1	tr|Q1BY71|Q1BY71_BURCA	88	116	136	137	159	64	104	1.31818	1.54545	1.55682	1.80682	0.727273	1.18182	0.000290688	0.000334358	0.000326573	0.00038274	0.000151861	0.000275706
Histidine--tRNA ligase OS=Burkholderia cenocepacia (strain AU 1054) GN=hisS PE=3 SV=1	sp|Q1BGX3|SYH_BURCA	50	115	140	181	176	161	191	2.3	2.8	3.62	3.52	3.22	3.82	0.000507201	0.000605779	0.000759365	0.000745644	0.000672366	0.000891168
30S ribosomal protein S19 OS=Burkholderia cenocepacia (strain AU 1054) GN=rpsS PE=3 SV=1	sp|Q1BRV2|RS19_BURCA	10	115	166	229	246	167	117	11.5	16.6	22.9	24.6	16.7	11.7	0.00253601	0.0035914	0.00480371	0.00521104	0.00348712	0.00272949
Rod shape-determining protein MreB OS=Burkholderia cenocepacia (strain AU 1054) GN=Bcen_2496 PE=4 SV=1	tr|Q1BSL0|Q1BSL0_BURCA	37	115	95	149	188	136	89	3.10811	2.56757	4.02703	5.08108	3.67568	2.40541	0.000685407	0.000555492	0.000844746	0.00107633	0.000767516	0.000561157
Translation initiation factor IF-3 OS=Burkholderia cenocepacia (strain AU 1054) GN=infC PE=3 SV=1	tr|Q1BWV2|Q1BWV2_BURCA	18	115	116	170	188	88	78	6.38889	6.44444	9.44444	10.4444	4.88889	4.33333	0.00140889	0.00139425	0.00198115	0.00221246	0.00102085	0.00101092
Tetratricopeptide TPR_2 OS=Burkholderia cenocepacia (strain AU 1054) GN=Bcen_2869 PE=4 SV=1	tr|Q1BRJ0|Q1BRJ0_BURCA	85	114	134	304	308	66	64	1.34118	1.57647	3.57647	3.62353	0.776471	0.752941	0.000295759	0.000341069	0.000750233	0.000767575	0.000162134	0.000175654
Flagellar M-ring protein OS=Burkholderia cenocepacia (strain AU 1054) GN=Bcen_2450 PE=3 SV=1	tr|Q1BSQ6|Q1BSQ6_BURCA	62	114	99	249	236	86	92	1.83871	1.59677	4.01613	3.80645	1.3871	1.48387	0.000405476	0.000345461	0.00084246	0.000806324	0.000289639	0.000346172
Tyrosine--tRNA ligase OS=Burkholderia cenocepacia (strain AU 1054) GN=tyrS PE=3 SV=1	tr|Q1BZ41|Q1BZ41_BURCA	46	114	120	179	196	77	99	2.47826	2.6087	3.8913	4.26087	1.67391	2.15217	0.000546512	0.00056439	0.000816276	0.000902583	0.000349529	0.000502081
Putative reductase Bcen_5407 OS=Burkholderia cenocepacia (strain AU 1054) GN=Bcen_5407 PE=3 SV=1	sp|Q1BJC5|Y5407_BURCA	43	113	132	216	205	47	61	2.62791	3.06977	5.02326	4.76744	1.09302	1.4186	0.000579512	0.000664143	0.00105372	0.00100989	0.000228234	0.000330946
Chaperone protein DnaJ OS=Burkholderia cenocepacia (strain AU 1054) GN=dnaJ PE=3 SV=1	sp|Q1BYX2|DNAJ_BURCA	41	113	128	132	182	197	181	2.7561	3.12195	3.21951	4.43902	4.80488	4.41463	0.000607781	0.000675433	0.000675355	0.000940322	0.0010033	0.00102989
ABC transporter-like protein OS=Burkholderia cenocepacia (strain AU 1054) GN=Bcen_2698 PE=4 SV=1	tr|Q1BS09|Q1BS09_BURCA	66	113	141	31	47	63	89	1.71212	2.13636	0.469697	0.712121	0.954545	1.34848	0.000377561	0.000462201	9.8528e-05	0.000150849	0.000199318	0.000314588
DNA mismatch repair protein MutS OS=Burkholderia cenocepacia (strain AU 1054) GN=mutS PE=3 SV=1	sp|Q1BHQ1|MUTS_BURCA	96	112	99	221	185	38	70	1.16667	1.03125	2.30208	1.92708	0.395833	0.729167	0.000257276	0.00022311	0.000482906	0.000408216	8.26537e-05	0.000170107
Phenylacetate-CoA oxygenase, PaaG subunit OS=Burkholderia cenocepacia (strain AU 1054) GN=Bcen_2776 PE=4 SV=1	tr|Q1BRT1|Q1BRT1_BURCA	37	112	88	20	22	92	142	3.02703	2.37838	0.540541	0.594595	2.48649	3.83784	0.000667527	0.000514561	0.000113389	0.000125953	0.000519202	0.00089533
4-hydroxy-3-methylbut-2-enyl diphosphate reductase OS=Burkholderia cenocepacia (strain AU 1054) GN=ispH PE=3 SV=1	tr|Q1BUB4|Q1BUB4_BURCA	35	112	82	31	41	19	20	3.2	2.34286	0.885714	1.17143	0.542857	0.571429	0.000705671	0.000506876	0.000185796	0.000248145	0.000113354	0.000133309
ATP-dependent Clp protease proteolytic subunit OS=Burkholderia cenocepacia (strain AU 1054) GN=clpP PE=3 SV=1	sp|Q1BH85|CLPP_BURCA	24	111	82	76	81	174	158	4.625	3.41667	3.16667	3.375	7.25	6.58333	0.00101992	0.000739194	0.000664269	0.000714929	0.00151387	0.00153583
Tryptophan--tRNA ligase OS=Burkholderia cenocepacia (strain AU 1054) GN=trpS PE=3 SV=1	tr|Q1BHR0|Q1BHR0_BURCA	46	110	118	169	203	68	61	2.3913	2.56522	3.67391	4.41304	1.47826	1.32609	0.000527336	0.000554984	0.000770674	0.000934819	0.000308675	0.000309363
Methyl-accepting chemotaxis sensory transducer with Pas/Pac sensor OS=Burkholderia cenocepacia (strain AU 1054) GN=Bcen_3003 PE=4 SV=1	tr|Q1BR56|Q1BR56_BURCA	57	110	122	47	84	27	37	1.92982	2.14035	0.824561	1.47368	0.473684	0.649123	0.000425569	0.000463064	0.000172968	0.000312172	9.89097e-05	0.000151434
50S ribosomal protein L31 type B OS=Burkholderia cenocepacia (strain AU 1054) GN=rpmE2 PE=3 SV=1	sp|Q1BGZ5|RL31B_BURCA	10	109	93	166	176	79	52	10.9	9.3	16.6	17.6	7.9	5.2	0.00240369	0.00201205	0.00348217	0.00372822	0.00164959	0.00121311
Lipid A export ATP-binding/permease protein MsbA OS=Burkholderia cenocepacia (strain AU 1054) GN=msbA PE=3 SV=2	sp|Q1BUV6|MSBA_BURCA	65	108	125	53	68	57	82	1.66154	1.92308	0.815385	1.04615	0.876923	1.26154	0.000366406	0.000416057	0.000171043	0.000221608	0.00018311	0.000294304
Phosphoribosylformylglycinamidine cyclo-ligase OS=Burkholderia cenocepacia (strain AU 1054) GN=purM PE=3 SV=1	sp|Q1BYW4|PUR5_BURCA	37	108	111	175	183	145	114	2.91892	3	4.72973	4.94595	3.91892	3.08108	0.000643686	0.000649049	0.000992152	0.0010477	0.000818307	0.000718786
DNA helicase OS=Burkholderia cenocepacia (strain AU 1054) GN=Bcen_0960 PE=4 SV=1	tr|Q1BWY6|Q1BWY6_BURCA	93	108	106	143	172	81	70	1.16129	1.13978	1.53763	1.84946	0.870968	0.752688	0.00025609	0.000246592	0.000322548	0.000391773	0.000181866	0.000175595
Lipoyl synthase OS=Burkholderia cenocepacia (strain AU 1054) GN=lipA PE=3 SV=1	tr|Q1BT82|Q1BT82_BURCA	37	107	85	180	204	53	64	2.89189	2.2973	4.86486	5.51351	1.43243	1.72973	0.000637726	0.000497019	0.0010205	0.00116793	0.000299105	0.000403529
30S ribosomal protein S15 OS=Burkholderia cenocepacia (strain AU 1054) GN=rpsO PE=3 SV=1	sp|Q1BV08|RS15_BURCA	10	106	122	225	266	127	83	10.6	12.2	22.5	26.6	12.7	8.3	0.00233754	0.00263946	0.00471981	0.0056347	0.00265188	0.00193631
Phosphomethylpyrimidine synthase OS=Burkholderia cenocepacia (strain AU 1054) GN=thiC PE=3 SV=1	sp|Q1BXK3|THIC_BURCA	71	106	123	101	92	151	167	1.49296	1.73239	1.42254	1.29577	2.12676	2.35211	0.00032923	0.000374803	0.000298404	0.000274485	0.000444088	0.000548725
Glycerol kinase OS=Burkholderia cenocepacia (strain AU 1054) GN=glpK PE=3 SV=1	sp|Q1BTT7|GLPK_BURCA	55	105	97	44	62	27	29	1.90909	1.76364	0.8	1.12727	0.490909	0.527273	0.000420997	0.000381562	0.000167815	0.000238791	0.000102506	0.000123008
Aldehyde dehydrogenase OS=Burkholderia cenocepacia (strain AU 1054) GN=Bcen_3097 PE=4 SV=1	tr|Q1BQW2|Q1BQW2_BURCA	54	105	120	30	37	220	283	1.94444	2.22222	0.555556	0.685185	4.07407	5.24074	0.000428793	0.000480777	0.000116538	0.000145143	0.000850705	0.00122261
Fmu (Sun) OS=Burkholderia cenocepacia (strain AU 1054) GN=Bcen_1898 PE=4 SV=1	tr|Q1BUA4|Q1BUA4_BURCA	46	105	119	222	238	101	144	2.28261	2.58696	4.82609	5.17391	2.19565	3.13043	0.000503366	0.000559687	0.00101236	0.00109599	0.000458473	0.000730299
Peroxidase OS=Burkholderia cenocepacia (strain AU 1054) GN=Bcen_0329 PE=4 SV=1	tr|Q1BYR4|Q1BYR4_BURCA	24	105	94	23	31	91	86	4.375	3.91667	0.958333	1.29167	3.79167	3.58333	0.000964785	0.000847369	0.000201029	0.000273615	0.000791736	0.000835956
TonB-dependent siderophore receptor OS=Burkholderia cenocepacia (strain AU 1054) GN=Bcen_3559 PE=3 SV=1	tr|Q1BPK2|Q1BPK2_BURCA	82	104	104	356	325	252	239	1.26829	1.26829	4.34146	3.96341	3.07317	2.91463	0.000279687	0.000274395	0.000910705	0.000839573	0.000641707	0.000679955
Porin, Gram-negative type OS=Burkholderia cenocepacia (strain AU 1054) GN=Bcen_2394 PE=4 SV=1	tr|Q1BSW2|Q1BSW2_BURCA	39	104	132	40	43	173	196	2.66667	3.38462	1.02564	1.10256	4.4359	5.02564	0.000588059	0.00073226	0.000215148	0.000233557	0.000926257	0.00117243
Protein-export membrane protein SecF OS=Burkholderia cenocepacia (strain AU 1054) GN=secF PE=3 SV=1	tr|Q1BZ06|Q1BZ06_BURCA	35	104	124	37	66	49	78	2.97143	3.54286	1.05714	1.88571	1.4	2.22857	0.000655266	0.000766496	0.000221756	0.000399452	0.000292333	0.000519904
Aspartyl/glutamyl-tRNA(Asn/Gln) amidotransferase subunit B OS=Burkholderia cenocepacia (strain AU 1054) GN=gatB PE=3 SV=1	sp|Q1BSL3|GATB_BURCA	54	103	121	62	82	97	69	1.90741	2.24074	1.14815	1.51852	1.7963	1.27778	0.000420626	0.000484783	0.000240846	0.000321669	0.000375084	0.000298093
D-amino acid dehydrogenase OS=Burkholderia cenocepacia (strain AU 1054) GN=dadA PE=3 SV=1	sp|Q1BY09|DADA_BURCA	46	103	92	38	45	49	67	2.23913	2	0.826087	0.978261	1.06522	1.45652	0.000493778	0.000432699	0.000173288	0.000207226	0.000222427	0.000339792
L-serine ammonia-lyase OS=Burkholderia cenocepacia (strain AU 1054) GN=Bcen_2913 PE=4 SV=1	tr|Q1BRE6|Q1BRE6_BURCA	49	103	95	40	35	50	50	2.10204	1.93878	0.816327	0.714286	1.02041	1.02041	0.000463547	0.000419453	0.00017124	0.000151308	0.000213071	0.000238051
Uncharacterized protein OS=Burkholderia cenocepacia (strain AU 1054) GN=Bcen_2883 PE=4 SV=1	tr|Q1BRH6|Q1BRH6_BURCA	145	103	85	100	99	68	85	0.710345	0.586207	0.689655	0.682759	0.468966	0.586207	0.000156647	0.000126826	0.000144668	0.000144629	9.79244e-05	0.000136756
RND efflux system, outer membrane lipoprotein, NodT OS=Burkholderia cenocepacia (strain AU 1054) GN=Bcen_1997 PE=4 SV=1	tr|Q1BU07|Q1BU07_BURCA	54	103	132	290	224	388	391	1.90741	2.44444	5.37037	4.14815	7.18519	7.24074	0.000420626	0.000528854	0.00112654	0.000878706	0.00150033	0.00168919
Signal peptidase I OS=Burkholderia cenocepacia (strain AU 1054) GN=Bcen_0653 PE=3 SV=1	tr|Q1BXU2|Q1BXU2_BURCA	34	103	114	132	154	92	99	3.02941	3.35294	3.88235	4.52941	2.70588	2.91176	0.000668053	0.000725407	0.000814398	0.000959469	0.000565014	0.000679286
Adenylate kinase OS=Burkholderia cenocepacia (strain AU 1054) GN=adk PE=3 SV=1	sp|Q1BU66|KAD_BURCA	24	102	102	27	27	23	30	4.25	4.25	1.125	1.125	0.958333	1.25	0.000937219	0.000919486	0.00023599	0.00023831	0.000200109	0.000291613
Ornithine decarboxylase OS=Burkholderia cenocepacia (strain AU 1054) GN=Bcen_4358 PE=4 SV=1	tr|Q1BMB2|Q1BMB2_BURCA	83	102	114	150	180	421	552	1.22892	1.37349	1.80723	2.16867	5.07229	6.6506	0.000271003	0.000297155	0.000379101	0.000459392	0.00105914	0.00155152
Methyl-accepting chemotaxis sensory transducer OS=Burkholderia cenocepacia (strain AU 1054) GN=Bcen_3992 PE=4 SV=1	tr|Q1BNC4|Q1BNC4_BURCA	62	102	103	198	176	44	51	1.64516	1.66129	3.19355	2.83871	0.709677	0.822581	0.000362795	0.000359419	0.000669908	0.000601326	0.000148187	0.0001919
Tetratricopeptide TPR_2 OS=Burkholderia cenocepacia (strain AU 1054) GN=Bcen_2185 PE=4 SV=1	tr|Q1BTG9|Q1BTG9_BURCA	67	102	110	81	98	153	147	1.52239	1.64179	1.20896	1.46269	2.28358	2.19403	0.00033572	0.000355201	0.000253602	0.000309842	0.000476833	0.000511845
Uncharacterized protein OS=Burkholderia cenocepacia (strain AU 1054) GN=Bcen_0814 PE=4 SV=1	tr|Q1BXD1|Q1BXD1_BURCA	19	102	84	73	96	62	48	5.36842	4.42105	3.84211	5.05263	3.26316	2.52632	0.00118386	0.000956493	0.000805955	0.0010703	0.000681378	0.000589364
Uncharacterized protein OS=Burkholderia cenocepacia (strain AU 1054) GN=Bcen_4972 PE=4 SV=1	tr|Q1BKK8|Q1BKK8_BURCA	18	101	85	6	6	262	144	5.61111	4.72222	0.333333	0.333333	14.5556	8	0.00123737	0.00102165	6.99231e-05	7.06103e-05	0.00303934	0.00186632
Uncharacterized protein OS=Burkholderia cenocepacia (strain AU 1054) GN=Bcen_4624 PE=4 SV=1	tr|Q1BLK1|Q1BLK1_BURCA	108	101	147	3	15	61	91	0.935185	1.36111	0.0277778	0.138889	0.564815	0.842593	0.000206229	0.000294476	5.82692e-06	2.94209e-05	0.000117939	0.000196569
Isocitrate dehydrogenase [NADP] OS=Burkholderia cenocepacia (strain AU 1054) GN=Bcen_1913 PE=3 SV=1	tr|Q1BU89|Q1BU89_BURCA	46	101	132	53	33	209	204	2.19565	2.86957	1.15217	0.717391	4.54348	4.43478	0.00048419	0.000620829	0.000241691	0.000151966	0.000948721	0.00103459
Oxidoreductase FAD/NAD(P)-binding protein OS=Burkholderia cenocepacia (strain AU 1054) GN=Bcen_1879 PE=4 SV=1	tr|Q1BUC3|Q1BUC3_BURCA	38	101	85	128	145	42	50	2.65789	2.23684	3.36842	3.81579	1.10526	1.31579	0.000586125	0.00048394	0.000706591	0.000808302	0.000230789	0.000306961
Amino acid ABC transporter substrate-binding protein, PAAT family OS=Burkholderia cenocepacia (strain AU 1054) GN=Bcen_0708 PE=3 SV=1	tr|Q1BXN7|Q1BXN7_BURCA	28	101	73	39	31	34	25	3.60714	2.60714	1.39286	1.10714	1.21429	0.892857	0.000795455	0.000564054	0.000292179	0.000234527	0.000253554	0.000208295
Uncharacterized protein OS=Burkholderia cenocepacia (strain AU 1054) GN=Bcen_4836 PE=4 SV=1	tr|Q1BKZ0|Q1BKZ0_BURCA	21	100	104	193	160	23	28	4.7619	4.95238	9.19048	7.61905	1.09524	1.33333	0.00105011	0.00107145	0.00192788	0.00161395	0.000228696	0.000311053
2,5-dioxopentanoate dehydrogenase (NAD+) OS=Burkholderia cenocepacia (strain AU 1054) GN=Bcen_3958 PE=4 SV=1	tr|Q1BNF8|Q1BNF8_BURCA	51	100	108	100	91	253	262	1.96078	2.11765	1.96078	1.78431	4.96078	5.13725	0.000432396	0.000458152	0.000411312	0.000377973	0.00103586	0.00119847
CheW protein OS=Burkholderia cenocepacia (strain AU 1054) GN=Bcen_2850 PE=4 SV=1	tr|Q1BRK8|Q1BRK8_BURCA	19	100	83	61	73	33	38	5.26316	4.36842	3.21053	3.84211	1.73684	2	0.00116064	0.000945106	0.00067347	0.000813876	0.000362669	0.00046658
Hydrophobe/amphiphile efflux-1 HAE1 OS=Burkholderia cenocepacia (strain AU 1054) GN=Bcen_1143 PE=4 SV=1	tr|Q1BWF5|Q1BWF5_BURCA	112	100	156	25	46	90	107	0.892857	1.39286	0.223214	0.410714	0.803571	0.955357	0.000196895	0.000301344	4.68235e-05	8.70019e-05	0.000167793	0.000222875
Efflux pump, RND superfamily OS=Burkholderia cenocepacia (strain AU 1054) GN=Bcen_5183 PE=4 SV=1	tr|Q1BJZ8|Q1BJZ8_BURCA	93	99	99	66	87	89	91	1.06452	1.06452	0.709677	0.935484	0.956989	0.978495	0.000234749	0.000230308	0.000148868	0.000198164	0.000199828	0.000228273
Alcohol dehydrogenase, zinc-binding protein OS=Burkholderia cenocepacia (strain AU 1054) GN=Bcen_1994 PE=3 SV=1	tr|Q1BU10|Q1BU10_BURCA	40	99	116	62	88	134	175	2.475	2.9	1.55	2.2	3.35	4.375	0.000545792	0.000627414	0.000325142	0.000466028	0.000699512	0.00102064
3-oxoacyl-[acyl-carrier-protein] synthase 2 OS=Burkholderia cenocepacia (strain AU 1054) GN=Bcen_0645 PE=3 SV=1	tr|Q1BXV0|Q1BXV0_BURCA	43	99	112	49	51	64	65	2.30233	2.60465	1.13953	1.18605	1.48837	1.51163	0.000507714	0.000563515	0.000239039	0.000251241	0.000310786	0.000352648
Poly(A) polymerase I OS=Burkholderia cenocepacia (strain AU 1054) GN=pcnB PE=3 SV=1	tr|Q1BYW7|Q1BYW7_BURCA	58	99	92	120	101	74	75	1.7069	1.58621	2.06897	1.74138	1.27586	1.2931	0.000376409	0.000343175	0.000434005	0.000368878	0.000266412	0.000301668
Alkyl hydroperoxide reductase AhpD OS=Burkholderia cenocepacia (strain AU 1054) GN=ahpD PE=3 SV=1	tr|Q1BHA3|Q1BHA3_BURCA	19	97	111	52	59	92	87	5.10526	5.84211	2.73684	3.10526	4.84211	4.57895	0.00112582	0.00126394	0.000574105	0.00065779	0.00101108	0.00106822
Response regulator receiver protein OS=Burkholderia cenocepacia (strain AU 1054) GN=Bcen_4627 PE=4 SV=1	tr|Q1BLJ8|Q1BLJ8_BURCA	46	97	81	37	51	70	76	2.1087	1.76087	0.804348	1.1087	1.52174	1.65217	0.000465014	0.000380963	0.000168727	0.000234856	0.000317753	0.000385436
Serine--tRNA ligase OS=Burkholderia cenocepacia (strain AU 1054) GN=serS PE=3 SV=1	tr|Q1BY93|Q1BY93_BURCA	52	97	88	121	127	71	73	1.86538	1.69231	2.32692	2.44231	1.36538	1.40385	0.000411359	0.00036613	0.000488117	0.000517356	0.000285105	0.000327503
Chaperone protein HscA homolog OS=Burkholderia cenocepacia (strain AU 1054) GN=hscA PE=3 SV=1	sp|Q1BHT5|HSCA_BURCA	66	96	88	132	146	82	60	1.45455	1.33333	2	2.21212	1.24242	0.909091	0.00032076	0.000288466	0.000419538	0.000468595	0.00025943	0.000212082
Magnesium-translocating P-type ATPase OS=Burkholderia cenocepacia (strain AU 1054) GN=Bcen_3803 PE=3 SV=1	tr|Q1BNW0|Q1BNW0_BURCA	101	96	121	4	9	0	0	0.950495	1.19802	0.039604	0.0891089	0	0	0.000209605	0.000259191	8.30769e-06	1.8876e-05	0	0
N-succinylglutamate 5-semialdehyde dehydrogenase OS=Burkholderia cenocepacia (strain AU 1054) GN=astD PE=3 SV=1	sp|Q1BXP1|ASTD_BURCA	52	95	76	49	27	45	35	1.82692	1.46154	0.942308	0.519231	0.865385	0.673077	0.000402877	0.000316203	0.000197667	0.000109989	0.0001807	0.000157022
Homoserine dehydrogenase OS=Burkholderia cenocepacia (strain AU 1054) GN=Bcen_6225 PE=3 SV=1	tr|Q1BH16|Q1BH16_BURCA	47	95	79	143	117	48	47	2.02128	1.68085	3.04255	2.48936	1.02128	1	0.000445736	0.000363651	0.000638234	0.000527323	0.000213252	0.00023329
Aspartate-semialdehyde dehydrogenase OS=Burkholderia cenocepacia (strain AU 1054) GN=asd PE=3 SV=1	tr|Q1BM59|Q1BM59_BURCA	41	95	102	20	26	46	39	2.31707	2.4878	0.487805	0.634146	1.12195	0.95122	0.000510966	0.000538235	0.000102326	0.000134332	0.000234274	0.00022191
ATP synthase F0, C subunit OS=Burkholderia cenocepacia (strain AU 1054) GN=Bcen_2954 PE=4 SV=1	tr|Q1BRA5|Q1BRA5_BURCA	9	95	87	93	70	127	88	10.5556	9.66667	10.3333	7.77778	14.1111	9.77778	0.00232773	0.00209138	0.00216762	0.00164757	0.00294653	0.00228106
Lipoprotein OS=Burkholderia cenocepacia (strain AU 1054) GN=Bcen_2220 PE=3 SV=1	tr|Q1BTD4|Q1BTD4_BURCA	29	95	105	32	31	34	30	3.27586	3.62069	1.10345	1.06897	1.17241	1.03448	0.0007224	0.000783335	0.000231469	0.00022644	0.000244811	0.000241335
Cytochrome bd quinol oxidase subunit 1 apoprotein OS=Burkholderia cenocepacia (strain AU 1054) GN=Bcen_2203 PE=4 SV=1	tr|Q1BTF1|Q1BTF1_BURCA	59	95	153	53	104	145	187	1.61017	2.59322	0.898305	1.76271	2.45763	3.16949	0.000355078	0.000561042	0.000188437	0.000373397	0.000513176	0.000739411
Amino acid ABC transporter ATP-binding protein, PAAT family OS=Burkholderia cenocepacia (strain AU 1054) GN=Bcen_0698 PE=3 SV=1	tr|Q1BXP7|Q1BXP7_BURCA	30	95	95	99	115	83	77	3.16667	3.16667	3.3	3.83333	2.76667	2.56667	0.00069832	0.000685107	0.000692238	0.000812018	0.000577706	0.000598778
Arginine biosynthesis bifunctional protein ArgJ OS=Burkholderia cenocepacia (strain AU 1054) GN=argJ PE=3 SV=1	tr|Q1BZF3|Q1BZF3_BURCA	43	95	78	69	72	69	70	2.2093	1.81395	1.60465	1.67442	1.60465	1.62791	0.0004872	0.000392448	0.000336606	0.000354693	0.000335066	0.000379775
[truncated: 3,362 more rows]

## Sheet: T0 vs. T3
			T0	T0	T3	T3	T0	T0	T3	T3	T-TEST	Mean	Mean	Fold-Change
[truncated: 728 more rows]

## Sheet: T0 vs. T7
			T0	T0	T7	T7	T0	T0	T7	T7	T-TEST	Mean	Mean	Fold-Change
[truncated: 900 more rows]

## Sheet: T3 vs. T7
			T3	T3	T7	T7	T3	T3	T7	T7	T-TEST	Mean	Mean	Fold-Change
[truncated: 1,050 more rows]

## Sheet: NSAF_LocusTag
					T0	T0	T3	T3	T7	T7	T0	T0	T3	T3	T7	T7	T0	T0	T3	T3	T7	T7	T0	T3	T3
[truncated: 3,748 more rows]
