# Supplementary material for: Intrinsic Resistance of Burkholderia cepacia Complex to Benzalkonium Chloride
Source: mBio. 2016 Nov 22;7(6):e01716-16. doi: 10.1128/mBio.01716-16 (PMC5120141; doi:10.1128/mBio.01716-16)
Supplement: Table S2 — STEM analysis of strain AU1054 proteomic data. [file mbo006163084st2.xlsx]

## Sheet: STEM pattern analysis
LocusTag	UniProt	Product	STEM profile	T0	T3	T7F	T0 mean	T3 mean	T7 mean	COG ID	CODE	COG Function	Functional category	Functional category	Gene
Bcen_0024	Q1BZL5	prevent-host-death protein	1	0	-2	-2	0.000145624	4.66154e-05	0	COG4118	D	Cell cycle control, cell division, chromosome partitioning	CPS	CELLULAR PROCESSES AND SIGNALING	-
Bcen_0027	Q1BZL2	LrgA	1	0	-2	-2	2.56983e-05	0	0	COG1380	R	General function prediction only	PC	POORLY CHARACTERIZED	-
Bcen_0043	Q1BZJ6	type III restriction enzyme, res subunit	1	0	-2	-2	0.000326558	6.77571e-05	3.55259e-05	COG3587	V	Defense mechanisms	CPS	CELLULAR PROCESSES AND SIGNALING	-
Bcen_0072	Q1BZG8	UDP-N-acetylmuramoylalanyl-D-glutamate--2,6-diaminopimelate ligase	1	0	-2	-2	0.000188001	8.97852e-05	8.78972e-05	COG0769	M	Cell wall/membrane/envelope biogenesis	CPS	CELLULAR PROCESSES AND SIGNALING	murE
Bcen_0083	Q1BZF7	redoxin	1	0	-2	-2	0.000157527	4.10175e-05	4.26419e-05	COG0678	O	Posttranslational modification, protein turnover, chaperones	CPS	CELLULAR PROCESSES AND SIGNALING	-
Bcen_0091	Q1BZF0	hypothetical protein	1	0	-2	-2	0.000202982	0	0	COG3024	S	Function unknown	PC	POORLY CHARACTERIZED	-
Bcen_0093	Q1BZE8	dephospho-CoA kinase	1	0	-2	-2	3.47986e-05	0	0	COG0237	H	Coenzyme transport and metabolism	MET	METABOLISM	coaE
Bcen_0111	Q1BZD0	N-acetyl-anhydromuranmyl-L-alanine amidase	1	0	-2	-2	5.19092e-05	2.00762e-05	0	COG3023	V	Defense mechanisms	CPS	CELLULAR PROCESSES AND SIGNALING	-
Bcen_0136	Q1BZA5	2-dehydro-3-deoxy-6-phosphogalactonate aldolase	1	0	-2	-2	6.65712e-05	0	9.07867e-06	COG0800	G	Carbohydrate transport and metabolism	MET	METABOLISM	-
Bcen_0139	Q1BZA2	L-arabinose transporter ATP-binding protein	1	0	-2	-2	8.12463e-05	0	3.85151e-05	COG1129	G	Carbohydrate transport and metabolism	MET	METABOLISM	araG
Bcen_0178	Q1BZ63	2-dehydro-3-deoxyphosphogluconate aldolase	1	0	-2	-2	0.000615782	0.000201031	0.000127838	COG0800	G	Carbohydrate transport and metabolism	MET	METABOLISM	-
Bcen_0221	Q1BZ20	type 11 helix-turn-helix protein	1	0	-2	-2	2.10436e-05	0	0	COG2378	K	Transcription	ISP	INFORMATION STORAGE AND PROCESSING	-
Bcen_0239	Q1BZ02	S-adenosylmethionine--tRNA ribosyltransferase-isomerase	1	0	-2	-2	0.000131541	3.51201e-05	1.669e-05	COG0809	J	Translation, ribosomal structure and biogenesis	ISP	INFORMATION STORAGE AND PROCESSING	queA
Bcen_0240	Q1BZ01	ATP-dependent DNA helicase RecG	1	0	-2	-2	3.55664e-05	0	4.21609e-06	COG1200	K	Transcription	ISP	INFORMATION STORAGE AND PROCESSING	-
Bcen_0240	Q1BZ01	ATP-dependent DNA helicase RecG	1	0	-2	-2	3.55664e-05	0	4.21609e-06	COG1200	L	Replication, recombination and repair	ISP	INFORMATION STORAGE AND PROCESSING	-
Bcen_0247	Q1BYZ4	hypothetical protein	1	0	-2	-2	6.30505e-05	8.06805e-06	1.20467e-05	COG0325	R	General function prediction only	PC	POORLY CHARACTERIZED	-
Bcen_0267	Q1BYX4	hypothetical protein	1	0	-2	-2	4.09567e-05	1.32394e-05	0	-					-
Bcen_0280	Q1BYW1	tRNA delta(2)-isopentenylpyrophosphate transferase	1	0	-2	-2	6.97491e-05	2.93064e-05	2.78012e-05	COG0324	J	Translation, ribosomal structure and biogenesis	ISP	INFORMATION STORAGE AND PROCESSING	miaA
Bcen_0288	Q1BYV5	glycosyl transferase family protein	1	0	-2	-2	9.30761e-05	7.80741e-06	1.29606e-05	COG1216	R	General function prediction only	PC	POORLY CHARACTERIZED	-
Bcen_0298	Q1BYU5	sulfatase	1	0	-2	-2	4.36492e-05	0	1.48457e-05	COG1368	M	Cell wall/membrane/envelope biogenesis	CPS	CELLULAR PROCESSES AND SIGNALING	-
Bcen_0310	Q1BYT3	transcriptional modulator of MazE/toxin MazF	1	0	-2	-2	6.36235e-05	0	0	COG2337	T	Signal transduction mechanisms	CPS	CELLULAR PROCESSES AND SIGNALING	-
Bcen_0351	Q1BYP2	hypothetical protein	1	0	-2	-2	0.000156175	0	0	COG4460	S	Function unknown	PC	POORLY CHARACTERIZED	-
Bcen_0353	Q1BYP0	DSBA oxidoreductase	1	0	-2	-2	9.55222e-05	0	1.74008e-05	COG3917	Q	Secondary metabolites biosynthesis, transport and catabolism	MET	METABOLISM	-
Bcen_0384	Q1BYK9	bifunctional pyrimidine regulatory protein PyrR/uracil phosphoribosyltransferase	1	0	-2	-2	0.000252816	4.44332e-05	6.85167e-05	COG2065	F	Nucleotide transport and metabolism	MET	METABOLISM	-
Bcen_0393	Q1BYK0	rhamnosyltransferase	1	0	-2	-2	0.000146859	5.93197e-05	3.89492e-05	COG1216	R	General function prediction only	PC	POORLY CHARACTERIZED	-
Bcen_0408	Q1BYI5	polysaccharide biosynthesis protein CapD	1	0	-2	-2	0.000173843	1.52903e-05	5.7039e-05	COG1086	G	Carbohydrate transport and metabolism	MET	METABOLISM	-
Bcen_0408	Q1BYI5	polysaccharide biosynthesis protein CapD	1	0	-2	-2	0.000173843	1.52903e-05	5.7039e-05	COG1086	M	Cell wall/membrane/envelope biogenesis	CPS	CELLULAR PROCESSES AND SIGNALING	-
Bcen_0422	Q1BYH1	urease subunit beta	1	0	-2	-2	4.97393e-05	0	0	COG0832	E	Amino acid transport and metabolism	MET	METABOLISM	ureB
Bcen_0487	Q1BYA6	6-phosphogluconolactonase	1	0	-2	-2	0.000478046	0.000109813	7.41933e-05	COG0363	G	Carbohydrate transport and metabolism	MET	METABOLISM	-
Bcen_0489	Q1BYA4	extracellular solute-binding protein	1	0	-2	-2	0.00180054	0.000172473	0.000763201	COG1653	G	Carbohydrate transport and metabolism	MET	METABOLISM	-
Bcen_0491	Q1BYA2	binding-protein-dependent transport systems inner membrane component	1	0	-2	-2	0.000186425	2.72665e-05	6.49654e-05	COG0395	G	Carbohydrate transport and metabolism	MET	METABOLISM	-
Bcen_0492	Q1BYA1	ABC transporter	1	0	-2	-2	0.000926796	0.000176558	0.000431659	COG3839	G	Carbohydrate transport and metabolism	MET	METABOLISM	-
Bcen_0515	Q1BY78	hypothetical protein	1	0	-2	-2	5.46835e-05	1.49835e-05	0	-					-
Bcen_0527	Q1BY67	cold-shock DNA-binding domain-containing protein	1	0	-2	-2	0.000670761	0.000121046	0.000265795	COG1278	K	Transcription	ISP	INFORMATION STORAGE AND PROCESSING	-
Bcen_0529	Q1BY65	chorismate mutase	1	0	-2	-2	8.85635e-05	0	0	COG1605	E	Amino acid transport and metabolism	MET	METABOLISM	-
Bcen_0582	Q1BY12	lipoprotein YaeC	1	0	-2	-2	0.000311753	8.28879e-05	0.000105922	COG1464	P	Inorganic ion transport and metabolism	MET	METABOLISM	-
Bcen_0599	Q1BXZ5	oligoribonuclease	1	0	-2	-2	0.00022323	5.05207e-05	0.000105719	COG1949	A	RNA processing and modification	ISP	INFORMATION STORAGE AND PROCESSING	-
Bcen_0606	Q1BXY8	thymidylate synthase	1	0	-2	-2	0.000238901	0.000116836	9.49274e-05	COG0207	F	Nucleotide transport and metabolism	MET	METABOLISM	thyA
Bcen_0610	Q1BXY5	thioesterase	1	0	-2	-2	0.000357818	0.000170069	0.000155207	COG1607	I	Lipid transport and metabolism	MET	METABOLISM	-
Bcen_0612	Q1BXY3	MATE efflux family protein	1	0	-2	-2	5.46524e-05	0	0	COG0534	V	Defense mechanisms	CPS	CELLULAR PROCESSES AND SIGNALING	-
Bcen_0652	Q1BXU3	GTP-binding protein LepA	1	0	-2	-2	0.000609036	0.000223591	0.000229319	COG0481	M	Cell wall/membrane/envelope biogenesis	CPS	CELLULAR PROCESSES AND SIGNALING	-
Bcen_0670	Q1BXS5	methionine aminopeptidase	1	0	-2	-2	0.000191893	6.90374e-05	8.42685e-05	COG0024	J	Translation, ribosomal structure and biogenesis	ISP	INFORMATION STORAGE AND PROCESSING	-
Bcen_0682	Q1BXR3	hypothetical protein	1	0	-2	-2	0.00011636	0	3.02893e-05	-					-
Bcen_0705	Q1BXP0	succinylarginine dihydrolase	1	0	-2	-2	0.000377669	0.000156044	0.000130101	COG3724	E	Amino acid transport and metabolism	MET	METABOLISM	-
Bcen_0710	Q1BXN5	PAS/PAC sensor-containing diguanylate cyclase/phosphodiesterase	1	0	-2	-2	9.9266e-05	1.10658e-05	3.11656e-06	COG2200	T	Signal transduction mechanisms	CPS	CELLULAR PROCESSES AND SIGNALING	-
Bcen_0733	Q1BXL2	hypothetical protein	1	0	-2	-2	1.41464e-05	0	0	COG1289	S	Function unknown	PC	POORLY CHARACTERIZED	-
Bcen_0781	Q1BXG4	heat shock protein Hsp20	1	0	-2	-2	0.000167259	0	0	COG0071	O	Posttranslational modification, protein turnover, chaperones	CPS	CELLULAR PROCESSES AND SIGNALING	-
Bcen_0782	Q1BXG3	heat shock protein Hsp20	1	0	-2	-2	8.17831e-05	0	0	COG0071	O	Posttranslational modification, protein turnover, chaperones	CPS	CELLULAR PROCESSES AND SIGNALING	-
Bcen_0819	Q1BXC6	periplasmic phosphate binding protein	1	0	-2	-2	0.000418495	9.95731e-05	0.000142926	COG0226	P	Inorganic ion transport and metabolism	MET	METABOLISM	-
Bcen_0896	Q1BX50	GAF sensor-containing diguanylate cyclase	1	0	-2	-2	3.55593e-05	4.87835e-06	1.08507e-05	COG2199	T	Signal transduction mechanisms	CPS	CELLULAR PROCESSES AND SIGNALING	-
Bcen_0900	Q1BX46	hypothetical protein	1	0	-2	-2	8.23394e-05	2.91054e-05	5.07152e-06	-					-
Bcen_0907	Q1BX39	Pirin-like protein	1	0	-2	-2	3.87884e-05	0	0	COG1741	R	General function prediction only	PC	POORLY CHARACTERIZED	-
Bcen_0908	Q1BX38	OsmC-like protein	1	0	-2	-2	0.000179504	1.49835e-05	2.23724e-05	COG1765	O	Posttranslational modification, protein turnover, chaperones	CPS	CELLULAR PROCESSES AND SIGNALING	-
Bcen_0963	Q1BWY3	methyl-accepting chemotaxis sensory transducer	1	0	-2	-2	6.96915e-05	2.72497e-05	0	COG0840	T	Signal transduction mechanisms	CPS	CELLULAR PROCESSES AND SIGNALING	-
Bcen_0963	Q1BWY3	methyl-accepting chemotaxis sensory transducer	1	0	-2	-2	6.96915e-05	2.72497e-05	0	COG0840	N	Cell motility	CPS	CELLULAR PROCESSES AND SIGNALING	-
Bcen_0977	Q1BWW9	phospholipid/glycerol acyltransferase	1	0	-2	-2	0.000106038	3.02615e-06	1.67562e-05	COG0204	I	Lipid transport and metabolism	MET	METABOLISM	-
Bcen_0990	Q1BWV6	endoribonuclease L-PSP	1	0	-2	-2	0.000336537	0.000113349	5.1953e-05	COG0251	J	Translation, ribosomal structure and biogenesis	ISP	INFORMATION STORAGE AND PROCESSING	-
Bcen_1008	Q1BWT9	hypothetical protein	1	0	-2	-2	0.000619481	0.00011734	0	-					-
Bcen_1045	Q1BWQ3	type II secretion system protein	1	0	-2	-2	7.87637e-05	3.51333e-05	6.48028e-06	COG2064	N	Cell motility	CPS	CELLULAR PROCESSES AND SIGNALING	-
Bcen_1045	Q1BWQ3	type II secretion system protein	1	0	-2	-2	7.87637e-05	3.51333e-05	6.48028e-06	COG2064	U	Intracellular trafficking, secretion, and vesicular transport	CPS	CELLULAR PROCESSES AND SIGNALING	-
Bcen_1069	Q1BWM9	ribose-5-phosphate isomerase A	1	0	-2	-2	0.000386335	8.79622e-05	0.000111545	COG0120	G	Carbohydrate transport and metabolism	MET	METABOLISM	-
Bcen_1073	Q1BWM5	extracellular solute-binding protein	1	0	-2	-2	0.000401654	0.000135404	0.000119294	COG0834	T	Signal transduction mechanisms	CPS	CELLULAR PROCESSES AND SIGNALING	-
Bcen_1073	Q1BWM5	extracellular solute-binding protein	1	0	-2	-2	0.000401654	0.000135404	0.000119294	COG0834	E	Amino acid transport and metabolism	MET	METABOLISM	-
Bcen_1075	Q1BWM3	arginyl-tRNA-protein transferase	1	0	-2	-2	2.1139e-05	1.01501e-05	0	COG2935	O	Posttranslational modification, protein turnover, chaperones	CPS	CELLULAR PROCESSES AND SIGNALING	-
Bcen_1085	Q1BWL3	molybdenum-pterin-binding domain-containing protein	1	0	-2	-2	0.000150305	0	0	COG3585	H	Coenzyme transport and metabolism	MET	METABOLISM	-
Bcen_1107	Q1BWJ1	phenylacetic acid degradation-related protein	1	0	-2	-2	3.63364e-05	0	0	COG2050	Q	Secondary metabolites biosynthesis, transport and catabolism	MET	METABOLISM	-
Bcen_1117	Q1BWI1	hypothetical protein	1	0	-2	-2	3.02804e-05	0	0	COG0589	T	Signal transduction mechanisms	CPS	CELLULAR PROCESSES AND SIGNALING	-
Bcen_1121	Q1BWH7	thiosulfate-binding protein	1	0	-2	-2	0.000106266	0	3.86677e-05	COG1613	P	Inorganic ion transport and metabolism	MET	METABOLISM	-
Bcen_1124	Q1BWH4	sulfate ABC transporter permease 1	1	0	-2	-2	7.2812e-05	2.43363e-05	3.43215e-05	COG1118	P	Inorganic ion transport and metabolism	MET	METABOLISM	-
Bcen_1153	Q1BWE5	MbtH-like protein	1	0	-2	-2	4.85413e-05	0	0	COG3251	S	Function unknown	PC	POORLY CHARACTERIZED	-
Bcen_1168	Q1BWD0	hypothetical protein	1	0	-2	-2	1.12018e-05	0	0	COG4861	S	Function unknown	PC	POORLY CHARACTERIZED	-
Bcen_1174	Q1BWC4	uroporphyrin-III C-methyltransferase	1	0	-2	-2	3.12051e-05	0	0	COG0007	H	Coenzyme transport and metabolism	MET	METABOLISM	-
Bcen_1215	Q1BW83	esterase/lipase-like protein	1	0	-2	-2	2.63989e-05	0	1.20667e-05	COG0657	I	Lipid transport and metabolism	MET	METABOLISM	-
Bcen_1216	Q1BW82	LysR family transcriptional regulator	1	0	-2	-2	1.70327e-05	0	0	COG0583	K	Transcription	ISP	INFORMATION STORAGE AND PROCESSING	-
Bcen_1415	Q1BVN4	hypothetical protein	1	0	-2	-2	4.45362e-05	0	1.80449e-05	-					-
Bcen_1431	Q1BVL8	LysR family transcriptional regulator	1	0	-2	-2	1.92738e-05	0	0	COG0583	K	Transcription	ISP	INFORMATION STORAGE AND PROCESSING	-
Bcen_1485	Q1BVG4	amidohydrolase 3	1	0	-2	-2	2.52957e-05	0	0	COG1574	R	General function prediction only	PC	POORLY CHARACTERIZED	-
Bcen_1648	Q1BV03	2-isopropylmalate synthase	1	0	-2	-2	0.000679973	0.000269156	0.00028881	COG0119	E	Amino acid transport and metabolism	MET	METABOLISM	-
Bcen_1656	Q1BUZ5	hypothetical protein	1	0	-2	-2	3.63364e-05	1.39846e-05	0	-					-
Bcen_1683	Q1BUW8	phosphoribosylamine--glycine ligase	1	0	-2	-2	0.000883331	0.000178699	0.000197821	COG0151	F	Nucleotide transport and metabolism	MET	METABOLISM	-
Bcen_1685	Q1BUW6	nicotinic acid mononucleotide adenylyltransferase	1	0	-2	-2	4.04511e-05	1.17684e-05	0	COG1057	H	Coenzyme transport and metabolism	MET	METABOLISM	-
Bcen_1688	Q1BUW3	Maf-like protein	1	0	-2	-2	5.96683e-05	0	9.49134e-06	COG0424	D	Cell cycle control, cell division, chromosome partitioning	CPS	CELLULAR PROCESSES AND SIGNALING	-
Bcen_1718	Q1BUT3	cytochrome c, class I	1	0	-2	-2	0.000486478	0.000178131	0	COG2863	C	Energy production and conversion	MET	METABOLISM	-
Bcen_1719	Q1BUT2	cytochrome c, class I	1	0	-2	-2	0.000327895	8.9145e-05	9.86997e-05	COG2863	C	Energy production and conversion	MET	METABOLISM	-
Bcen_1740	Q1BUR2	endoribonuclease L-PSP	1	0	-2	-2	0.000314002	3.9525e-05	0.000151207	COG0251	J	Translation, ribosomal structure and biogenesis	ISP	INFORMATION STORAGE AND PROCESSING	-
Bcen_1750	Q1BUQ2	hypothetical protein	1	0	-2	-2	4.09567e-05	0	0	-					-
Bcen_1752	Q1BUQ0	phage integrase	1	0	-2	-2	1.66428e-05	4.5602e-06	0	COG0582	L	Replication, recombination and repair	ISP	INFORMATION STORAGE AND PROCESSING	-
Bcen_1765	Q1BUN7	hypothetical protein	1	0	-2	-2	6.36235e-05	0	0	-					-
Bcen_1787	Q1BUL5	hypothetical protein	1	0	-2	-2	4.36872e-05	2.09769e-05	0	-					-
Bcen_1792	Q1BUL0	lysine-arginine-ornithine-binding periplasmic protein	1	0	-2	-2	0.000206771	9.79451e-05	4.73678e-05	COG0834	E	Amino acid transport and metabolism	MET	METABOLISM	-
Bcen_1792	Q1BUL0	lysine-arginine-ornithine-binding periplasmic protein	1	0	-2	-2	0.000206771	9.79451e-05	4.73678e-05	COG0834	T	Signal transduction mechanisms	CPS	CELLULAR PROCESSES AND SIGNALING	-
Bcen_1822	Q1BUI0	deoxycytidine triphosphate deaminase	1	0	-2	-2	0.000181881	6.52231e-05	7.25175e-05	COG0717	F	Nucleotide transport and metabolism	MET	METABOLISM	dcd
Bcen_1831	Q1BUH1	pantoate--beta-alanine ligase	1	0	-2	-2	0.000405332	0.00020075	0.000144796	COG0414	H	Coenzyme transport and metabolism	MET	METABOLISM	panC
Bcen_1862	Q1BUE0	phosphoadenosine phosphosulfate reductase	1	0	-2	-2	0.000378399	0.000143006	9.23183e-05	COG0175	E	Amino acid transport and metabolism	MET	METABOLISM	-
Bcen_1862	Q1BUE0	phosphoadenosine phosphosulfate reductase	1	0	-2	-2	0.000378399	0.000143006	9.23183e-05	COG0175	H	Coenzyme transport and metabolism	MET	METABOLISM	-
Bcen_1875	Q1BUC7	copper resistance protein CopC	1	0	-2	-2	3.36055e-05	0	0	COG2372	R	General function prediction only	PC	POORLY CHARACTERIZED	-
Bcen_1888	Q1BUB4	4-hydroxy-3-methylbut-2-enyl diphosphate reductase	1	0	-2	-2	0.000606274	0.00021697	0.000123331	COG0761	M	Cell wall/membrane/envelope biogenesis	CPS	CELLULAR PROCESSES AND SIGNALING	ispH
Bcen_1888	Q1BUB4	4-hydroxy-3-methylbut-2-enyl diphosphate reductase	1	0	-2	-2	0.000606274	0.00021697	0.000123331	COG0761	I	Lipid transport and metabolism	MET	METABOLISM	ispH
Bcen_1908	Q1BU94	ATP-dependent Clp protease adaptor protein ClpS	1	0	-2	-2	0.000382958	4.38737e-05	5.52624e-05	COG2127	S	Function unknown	PC	POORLY CHARACTERIZED	clpS
Bcen_1934	Q1BU68	hypothetical protein	1	0	-2	-2	0.000375058	0.000135293	3.33272e-05	COG2835	S	Function unknown	PC	POORLY CHARACTERIZED	-
Bcen_1935	Q1BU67	3-deoxy-manno-octulosonate cytidylyltransferase	1	0	-2	-2	0.000179504	7.53593e-05	8.64038e-05	COG1212	M	Cell wall/membrane/envelope biogenesis	CPS	CELLULAR PROCESSES AND SIGNALING	-
Bcen_1936	Q1BU66	adenylate kinase	1	0	-2	-2	0.000928352	0.00023715	0.000245861	COG0563	F	Nucleotide transport and metabolism	MET	METABOLISM	adk
Bcen_1944	Q1BU58	nucleotide-binding protein	1	0	-2	-2	0.000449123	0.000134592	0.000135086	COG1666	S	Function unknown	PC	POORLY CHARACTERIZED	-
Bcen_1947	Q1BU55	AMP-dependent synthetase and ligase	1	0	-2	-2	2.98057e-05	9.53496e-06	0	COG0318	I	Lipid transport and metabolism	MET	METABOLISM	-
Bcen_1947	Q1BU55	AMP-dependent synthetase and ligase	1	0	-2	-2	2.98057e-05	9.53496e-06	0	COG0318	Q	Secondary metabolites biosynthesis, transport and catabolism	MET	METABOLISM	-
Bcen_1950	Q1BU52	4Fe-4S binding protein	1	0	-2	-2	1.69663e-05	0	0	COG1600	C	Energy production and conversion	MET	METABOLISM	-
Bcen_1957	Q1BU45	pyridoxamine 5'-phosphate oxidase	1	0	-2	-2	0.000163827	3.51763e-05	4.06818e-05	COG0259	H	Coenzyme transport and metabolism	MET	METABOLISM	-
Bcen_1966	Q1BU36	cyclase	1	0	-2	-2	4.27828e-05	0	9.07867e-06	COG1878	R	General function prediction only	PC	POORLY CHARACTERIZED	-
Bcen_2021	Q1BTY3	hypothetical protein	1	0	-2	-2	0.000764675	0.000271176	7.8072e-05	COG4391	S	Function unknown	PC	POORLY CHARACTERIZED	-
Bcen_2029	Q1BTX5	hypothetical protein	1	0	-2	-2	6.37394e-05	2.63643e-05	2.09809e-05	-					-
Bcen_2034	Q1BTX0	O-antigen polymerase	1	0	-2	-2	0.000122675	3.29536e-05	5.60275e-05	-					-
Bcen_2101	Q1BTQ3	nucleotidyl transferase	1	0	-2	-2	4.62477e-05	0	0	COG1208	J	Translation, ribosomal structure and biogenesis	ISP	INFORMATION STORAGE AND PROCESSING	-
Bcen_2101	Q1BTQ3	nucleotidyl transferase	1	0	-2	-2	4.62477e-05	0	0	COG1208	M	Cell wall/membrane/envelope biogenesis	CPS	CELLULAR PROCESSES AND SIGNALING	-
Bcen_2152	Q1BTK2	3-oxoacyl-ACP synthase	1	0	-2	-2	9.9289e-06	0	0	COG0304	I	Lipid transport and metabolism	MET	METABOLISM	-
Bcen_2152	Q1BTK2	3-oxoacyl-ACP synthase	1	0	-2	-2	9.9289e-06	0	0	COG0304	Q	Secondary metabolites biosynthesis, transport and catabolism	MET	METABOLISM	-
Bcen_2162	Q1BTJ2	uracil-DNA glycosylase	1	0	-2	-2	2.29932e-05	0	0	COG3663	L	Replication, recombination and repair	ISP	INFORMATION STORAGE AND PROCESSING	-
Bcen_2173	Q1BTI1	phosphatase kdsC	1	0	-2	-2	0.000344899	0.000116522	0.000162235	COG1778	R	General function prediction only	PC	POORLY CHARACTERIZED	-
Bcen_2199	Q1BTF5	hypothetical protein	1	0	-2	-2	3.12051e-05	0	0	-					-
Bcen_2201	Q1BTF3	RNA polymerase factor sigma-32	1	0	-2	-2	0.000112279	0	0	COG0568	K	Transcription	ISP	INFORMATION STORAGE AND PROCESSING	-
Bcen_2210	Q1BTE4	glutamine-fructose-6-phosphate transaminase (isomerizing)	1	0	-2	-2	3.11455e-05	0	0	COG2222	M	Cell wall/membrane/envelope biogenesis	CPS	CELLULAR PROCESSES AND SIGNALING	-
Bcen_2220	Q1BTD4	lipoprotein YaeC	1	0	-2	-2	0.000752867	0.000228955	0.000243073	COG1464	P	Inorganic ion transport and metabolism	MET	METABOLISM	-
Bcen_2237	Q1BTB7	RNA methyl transferase TrmH	1	0	-2	-2	0.00010325	3.323e-05	0	COG0219	J	Translation, ribosomal structure and biogenesis	ISP	INFORMATION STORAGE AND PROCESSING	-
Bcen_2243	Q1BTB1	phosphoglyceromutase	1	0	-2	-2	0.000597823	0.000182728	0.000255227	COG0588	G	Carbohydrate transport and metabolism	MET	METABOLISM	gpmA
Bcen_2252	Q1BTA2	nitrogen regulatory protein P-II	1	0	-2	-2	0.00025519	0	0	COG0347	E	Amino acid transport and metabolism	MET	METABOLISM	-
Bcen_2264	Q1BT90	acyl-CoA dehydrogenase	1	0	-2	-2	3.15287e-05	0	1.44646e-05	COG1960	I	Lipid transport and metabolism	MET	METABOLISM	-
Bcen_2281	Q1BT73	ferredoxin-like protein	1	0	-2	-2	0.000145624	5.27e-05	0	COG3411	C	Energy production and conversion	MET	METABOLISM	-
Bcen_2293	Q1BT61	bifunctional ADP-heptose synthase	1	0	-2	-2	0.000269955	0.00011783	0.000124608	COG2870	M	Cell wall/membrane/envelope biogenesis	CPS	CELLULAR PROCESSES AND SIGNALING	-
Bcen_2315	Q1BT39	hypothetical protein	1	0	-2	-2	0.000170849	7.91144e-05	0	COG3012	S	Function unknown	PC	POORLY CHARACTERIZED	-
Bcen_2326	Q1BT28	2-oxoacid ferredoxin oxidoreductase	1	0	-2	-2	0.000405505	1.64526e-05	0.000202576	COG4231	C	Energy production and conversion	MET	METABOLISM	-
Bcen_2328	Q1BT26	hexapaptide repeat-containing transferase	1	0	-2	-2	3.44899e-05	0	0	COG0110	R	General function prediction only	PC	POORLY CHARACTERIZED	-
Bcen_2329	Q1BT25	glutathione S-transferase	1	0	-2	-2	2.84916e-05	0	0	COG0625	O	Posttranslational modification, protein turnover, chaperones	CPS	CELLULAR PROCESSES AND SIGNALING	-
Bcen_2332	Q1BT22	dihydrodipicolinate synthase	1	0	-2	-2	1.76494e-05	0	0	COG0329	M	Cell wall/membrane/envelope biogenesis	CPS	CELLULAR PROCESSES AND SIGNALING	-
Bcen_2332	Q1BT22	dihydrodipicolinate synthase	1	0	-2	-2	1.76494e-05	0	0	COG0329	E	Amino acid transport and metabolism	MET	METABOLISM	-
Bcen_2356	Q1BSZ9	bile acid:sodium symporter	1	0	-2	-2	4.25316e-05	0	0	COG0385	R	General function prediction only	PC	POORLY CHARACTERIZED	-
Bcen_2358	Q1BSZ7	LacI family transcriptional regulator	1	0	-2	-2	5.16041e-05	0	2.2001e-05	COG1609	K	Transcription	ISP	INFORMATION STORAGE AND PROCESSING	-
Bcen_2361	Q1BSZ4	hypothetical protein	1	0	-2	-2	6.83916e-05	0	0	-					-
Bcen_2368	Q1BSY7	glucosamine--fructose-6-phosphate aminotransferase	1	0	-2	-2	0.000437125	0.00018059	0.000154436	COG0449	M	Cell wall/membrane/envelope biogenesis	CPS	CELLULAR PROCESSES AND SIGNALING	-
Bcen_2372	Q1BSY3	hypothetical protein	1	0	-2	-2	9.56961e-05	2.62212e-05	0	-					-
Bcen_2375	Q1BSY0	heavy metal transport/detoxification protein	1	0	-2	-2	0.000374163	0	0	COG2608	P	Inorganic ion transport and metabolism	MET	METABOLISM	-
Bcen_2411	Q1BSU5	flagellar basal body rod protein FlgB	1	0	-2	-2	3.20616e-05	0	0	COG1815	N	Cell motility	CPS	CELLULAR PROCESSES AND SIGNALING	flgB
Bcen_2418	Q1BST8	glutathione S-transferase	1	0	-2	-2	0.000181769	7.91789e-05	5.47524e-05	COG0625	O	Posttranslational modification, protein turnover, chaperones	CPS	CELLULAR PROCESSES AND SIGNALING	-
Bcen_2433	Q1BSS3	twin-arginine translocation pathway signal	1	0	-2	-2	0.000268365	0.000105072	0	-					-
Bcen_2435	Q1BSS1	ATPase AAA	1	0	-2	-2	1.21353e-05	0	0	COG0466	O	Posttranslational modification, protein turnover, chaperones	CPS	CELLULAR PROCESSES AND SIGNALING	-
Bcen_2437	Q1BSR9	hypothetical protein	1	0	-2	-2	7.07318e-05	0	0	-					-
Bcen_2455	Q1BSQ1	flagellar hook-length control protein	1	0	-2	-2	4.21741e-05	0	0	COG3144	N	Cell motility	CPS	CELLULAR PROCESSES AND SIGNALING	-
Bcen_2476	Q1BSN0	TraR/DksA family transcriptional regulator	1	0	-2	-2	0.00104524	0.000401934	0.00033504	COG1734	T	Signal transduction mechanisms	CPS	CELLULAR PROCESSES AND SIGNALING	-
Bcen_2512	Q1BSJ4	methionyl-tRNA formyltransferase	1	0	-2	-2	0.00017995	7.14364e-05	4.58703e-05	COG0223	J	Translation, ribosomal structure and biogenesis	ISP	INFORMATION STORAGE AND PROCESSING	fmt
Bcen_2527	Q1BSH9	extracellular solute-binding protein	1	0	-2	-2	4.29443e-05	0	0	COG0834	T	Signal transduction mechanisms	CPS	CELLULAR PROCESSES AND SIGNALING	-
Bcen_2527	Q1BSH9	extracellular solute-binding protein	1	0	-2	-2	4.29443e-05	0	0	COG0834	E	Amino acid transport and metabolism	MET	METABOLISM	-
Bcen_2528	Q1BSH8	aldehyde dehydrogenase	1	0	-2	-2	3.70535e-05	9.99202e-06	0	COG1012	C	Energy production and conversion	MET	METABOLISM	-
Bcen_2550	Q1BSF6	hypothetical protein	1	0	-2	-2	6.55308e-05	3.14654e-05	0	COG0759	S	Function unknown	PC	POORLY CHARACTERIZED	-
Bcen_2574	Q1BSD2	indole-3-glycerol-phosphate synthase	1	0	-2	-2	0.000376901	0.000116197	0.00014716	COG0134	E	Amino acid transport and metabolism	MET	METABOLISM	trpC
Bcen_2589	Q1BSB7	isochorismatase hydrolase	1	0	-2	-2	6.54264e-05	0	1.16645e-05	COG1335	Q	Secondary metabolites biosynthesis, transport and catabolism	MET	METABOLISM	-
Bcen_2602	Q1BSA5	cold-shock DNA-binding domain-containing protein	1	0	-2	-2	0.00234247	0.00115741	0.000762308	COG1278	K	Transcription	ISP	INFORMATION STORAGE AND PROCESSING	-
Bcen_2635	Q1BS72	hypothetical protein	1	0	-2	-2	0.000124941	0	4.91187e-05	COG3519	S	Function unknown	PC	POORLY CHARACTERIZED	-
Bcen_2672	Q1BS35	histidine triad (HIT) protein	1	0	-2	-2	0.000445514	0.00010536	9.02256e-05	COG0537	R	General function prediction only	PC	POORLY CHARACTERIZED	-
Bcen_2672	Q1BS35	histidine triad (HIT) protein	1	0	-2	-2	0.000445514	0.00010536	9.02256e-05	COG0537	F	Nucleotide transport and metabolism	MET	METABOLISM	-
Bcen_2672	Q1BS35	histidine triad (HIT) protein	1	0	-2	-2	0.000445514	0.00010536	9.02256e-05	COG0537	G	Carbohydrate transport and metabolism	MET	METABOLISM	-
Bcen_2686	Q1BS21	ABC transporter	1	0	-2	-2	5.09684e-05	0	0	COG1682	M	Cell wall/membrane/envelope biogenesis	CPS	CELLULAR PROCESSES AND SIGNALING	-
Bcen_2686	Q1BS21	ABC transporter	1	0	-2	-2	5.09684e-05	0	0	COG1682	G	Carbohydrate transport and metabolism	MET	METABOLISM	-
Bcen_2768	Q1BRT9	50S ribosomal protein L7/L12	1	0	-2	-2	0.00719988	0.00343134	0.00199565	COG0222	J	Translation, ribosomal structure and biogenesis	ISP	INFORMATION STORAGE AND PROCESSING	rplL
Bcen_2783	Q1BRS4	N-acetyltransferase GCN5	1	0	-2	-2	5.01017e-05	8.82628e-06	0	COG1670	J	Translation, ribosomal structure and biogenesis	ISP	INFORMATION STORAGE AND PROCESSING	-
Bcen_2792	Q1BRR5	N-acetyl-gamma-glutamyl-phosphate reductase	1	0	-2	-2	0.00040145	0.00010533	0.000140893	COG0002	E	Amino acid transport and metabolism	MET	METABOLISM	-
Bcen_2813	Q1BRP4	cytochrome c, class I	1	0	-2	-2	0.000136435	0	1.74008e-05	COG4654	C	Energy production and conversion	MET	METABOLISM	-
Bcen_2821	Q1BRN6	beta-lactamase-like protein	1	0	-2	-2	0.000168028	2.02494e-05	3.58908e-05	COG0491	R	General function prediction only	PC	POORLY CHARACTERIZED	-
Bcen_2852	Q1BRK6	response regulator receiver protein	1	0	-2	-2	0.000176188	0	0	COG3706	T	Signal transduction mechanisms	CPS	CELLULAR PROCESSES AND SIGNALING	-
Bcen_2861	Q1BRJ7	BadF/BadG/BcrA/BcrD type ATPase	1	0	-2	-2	5.6528e-05	1.81546e-05	2.32893e-05	COG2971	G	Carbohydrate transport and metabolism	MET	METABOLISM	-
Bcen_2868	Q1BRJ1	hypothetical protein	1	0	-2	-2	0.000148649	4.78622e-05	0	-					-
Bcen_2889	Q1BRH0	N-6 DNA methylase	1	0	-2	-2	2.07703e-05	4.99451e-06	0	COG0286	V	Defense mechanisms	CPS	CELLULAR PROCESSES AND SIGNALING	-
Bcen_2931	Q1BRC8	heavy metal translocating P-type ATPase	1	0	-2	-2	0.000688972	2.5123e-05	5.41415e-05	COG2217	P	Inorganic ion transport and metabolism	MET	METABOLISM	-
Bcen_2932	Q1BRC7	MerR family transcriptional regulator	1	0	-2	-2	0.00018411	5.94486e-05	4.22119e-05	COG0789	K	Transcription	ISP	INFORMATION STORAGE AND PROCESSING	-
Bcen_2979	Q1BR80	hypothetical protein	1	0	-2	-2	6.55308e-05	0	0	-					-
Bcen_2984	Q1BR75	glutamine amidotransferase	1	0	-2	-2	1.68028e-05	0	0	COG0518	F	Nucleotide transport and metabolism	MET	METABOLISM	-
Bcen_3001	Q1BR58	methyltransferase type 11	1	0	-2	-2	3.52989e-05	1.69169e-05	0	COG2227	H	Coenzyme transport and metabolism	MET	METABOLISM	-
Bcen_3006	Q1BR53	GntR family transcriptional regulator	1	0	-2	-2	1.81837e-05	0	0	COG1167	E	Amino acid transport and metabolism	MET	METABOLISM	-
Bcen_3006	Q1BR53	GntR family transcriptional regulator	1	0	-2	-2	1.81837e-05	0	0	COG1167	K	Transcription	ISP	INFORMATION STORAGE AND PROCESSING	-
Bcen_3012	Q1BR47	LysR family transcriptional regulator	1	0	-2	-2	9.14223e-05	1.13946e-05	0	COG0583	K	Transcription	ISP	INFORMATION STORAGE AND PROCESSING	-
Bcen_3021	Q1BR38	hypothetical protein	1	0	-2	-2	3.11554e-05	0	7.45748e-06	-					-
Bcen_3112	Q1BQU7	two component transcriptional regulator	1	0	-2	-2	2.34038e-05	0	0	COG0745	K	Transcription	ISP	INFORMATION STORAGE AND PROCESSING	-
Bcen_3112	Q1BQU7	two component transcriptional regulator	1	0	-2	-2	2.34038e-05	0	0	COG0745	T	Signal transduction mechanisms	CPS	CELLULAR PROCESSES AND SIGNALING	-
Bcen_3114	Q1BQU5	alpha/beta hydrolase	1	0	-2	-2	2.97867e-05	0	0	COG2267	I	Lipid transport and metabolism	MET	METABOLISM	-
Bcen_3122	Q1BQT7	hypothetical protein	1	0	-2	-2	0.000116109	0	1.45806e-05	-					-
Bcen_3172	Q1BQN7	FAD-dependent pyridine nucleotide-disulfide oxidoreductase	1	0	-2	-2	3.09625e-05	5.29577e-06	0	COG0492	O	Posttranslational modification, protein turnover, chaperones	CPS	CELLULAR PROCESSES AND SIGNALING	-
Bcen_3188	Q1BQM1	hypothetical protein	1	0	-2	-2	0.000209769	0	6.39628e-05	-					-
Bcen_3208	Q1BQK2	hydroxypyruvate isomerase	1	0	-2	-2	0.000131851	4.36493e-05	2.28672e-05	COG3622	G	Carbohydrate transport and metabolism	MET	METABOLISM	-
Bcen_3272	Q1BQD8	isoprenylcysteine carboxyl methyltransferase	1	0	-2	-2	2.08034e-05	0	0	COG2020	O	Posttranslational modification, protein turnover, chaperones	CPS	CELLULAR PROCESSES AND SIGNALING	-
Bcen_3318	Q1BQ92	thioesterase-like protein	1	0	-2	-2	2.42707e-05	0	0	COG0824	R	General function prediction only	PC	POORLY CHARACTERIZED	-
Bcen_3419	Q1BPZ1	hypothetical protein	1	0	-2	-2	2.47748e-05	0	0	-					-
Bcen_3542	Q1BPL9	hypothetical protein	1	0	-2	-2	5.46669e-05	0	0	-					-
Bcen_3544	Q1BPL7	methyl-accepting chemotaxis sensory transducer	1	0	-2	-2	4.52656e-05	1.45202e-05	0	COG0840	N	Cell motility	CPS	CELLULAR PROCESSES AND SIGNALING	-
Bcen_3544	Q1BPL7	methyl-accepting chemotaxis sensory transducer	1	0	-2	-2	4.52656e-05	1.45202e-05	0	COG0840	T	Signal transduction mechanisms	CPS	CELLULAR PROCESSES AND SIGNALING	-
Bcen_3603	Q1BPF9	NADH:flavin oxidoreductase	1	0	-2	-2	0.000198619	3.05241e-05	7.80477e-05	COG1902	C	Energy production and conversion	MET	METABOLISM	-
Bcen_3613	Q1BPE9	gamma-glutamyltransferase	1	0	-2	-2	0.00015512	4.76333e-05	5.38746e-05	COG0405	E	Amino acid transport and metabolism	MET	METABOLISM	-
Bcen_3627	Q1BPD6	isochorismatase hydrolase	1	0	-2	-2	7.93364e-05	0	1.89827e-05	COG1335	Q	Secondary metabolites biosynthesis, transport and catabolism	MET	METABOLISM	-
Bcen_3628	Q1BPD5	hypothetical protein	1	0	-2	-2	0.000115765	1.23394e-05	2.60059e-05	COG4922	S	Function unknown	PC	POORLY CHARACTERIZED	-
Bcen_3642	Q1BPC1	hypothetical protein	1	0	-2	-2	0.000167815	0	6.67229e-05	-					-
Bcen_3660	Q1BPA3	cupin	1	0	-2	-2	2.18436e-05	0	1.04405e-05	COG1917	S	Function unknown	PC	POORLY CHARACTERIZED	-
Bcen_3683	Q1BP80	hypothetical protein	1	0	-2	-2	3.40654e-05	0	0	COG3315	Q	Secondary metabolites biosynthesis, transport and catabolism	MET	METABOLISM	-
Bcen_3706	Q1BP57	hypothetical protein	1	0	-2	-2	9.54353e-05	0	0	-					-
Bcen_3713	Q1BP50	betaine-aldehyde dehydrogenase	1	0	-2	-2	8.24286e-06	0	0	COG1012	C	Energy production and conversion	MET	METABOLISM	-
Bcen_3796	Q1BNW7	isochorismatase hydrolase	1	0	-2	-2	0.000125861	0	1.04405e-05	COG1335	Q	Secondary metabolites biosynthesis, transport and catabolism	MET	METABOLISM	-
Bcen_3803	Q1BNW0	magnesium-translocating P-type ATPase	1	0	-2	-2	0.000234398	1.35919e-05	0	COG0474	P	Inorganic ion transport and metabolism	MET	METABOLISM	-
Bcen_3819	Q1BNU4	isochorismatase hydrolase	1	0	-2	-2	6.31765e-05	0	0	COG1335	Q	Secondary metabolites biosynthesis, transport and catabolism	MET	METABOLISM	-
Bcen_3823	Q1BNU0	hypothetical protein	1	0	-2	-2	0.00056464	0.000114054	7.47033e-05	COG3123	S	Function unknown	PC	POORLY CHARACTERIZED	-
Bcen_3904	Q1BNL2	cold-shock DNA-binding domain-containing protein	1	0	-2	-2	0.000967955	0.000376649	5.96598e-05	COG1278	K	Transcription	ISP	INFORMATION STORAGE AND PROCESSING	-
Bcen_3920	Q1BNJ6	YbaK/prolyl-tRNA synthetase associated domain-containing protein	1	0	-2	-2	2.86867e-05	0	0	COG2606	S	Function unknown	PC	POORLY CHARACTERIZED	-
Bcen_4000	Q1BNB6	hypothetical protein	1	0	-2	-2	0.00018437	6.5875e-05	7.40733e-05	COG0589	T	Signal transduction mechanisms	CPS	CELLULAR PROCESSES AND SIGNALING	-
Bcen_4014	Q1BNA2	hypothetical protein	1	0	-2	-2	0.000157875	4.68444e-05	7.50433e-05	-					-
Bcen_4058	Q1BN58	cupin	1	0	-2	-2	3.02804e-05	0	0	COG1917	S	Function unknown	PC	POORLY CHARACTERIZED	-
Bcen_4076	Q1BN40	two component heavy metal response transcriptional regulator	1	0	-2	-2	1.68028e-05	8.06805e-06	0	COG0745	K	Transcription	ISP	INFORMATION STORAGE AND PROCESSING	-
Bcen_4076	Q1BN40	two component heavy metal response transcriptional regulator	1	0	-2	-2	1.68028e-05	8.06805e-06	0	COG0745	T	Signal transduction mechanisms	CPS	CELLULAR PROCESSES AND SIGNALING	-
Bcen_4093	Q1BN23	NADH:flavin oxidoreductase	1	0	-2	-2	5.74177e-05	1.054e-05	2.50211e-05	COG1902	C	Energy production and conversion	MET	METABOLISM	-
Bcen_4094	Q1BN22	ThiJ/PfpI	1	0	-2	-2	5.46959e-05	0	2.2771e-05	COG0693	R	General function prediction only	PC	POORLY CHARACTERIZED	-
Bcen_4096	Q1BN20	levansucrase	1	0	-2	-2	8.99654e-05	5.57449e-06	1.18489e-05	COG4529	S	Function unknown	PC	POORLY CHARACTERIZED	-
Bcen_4121	Q1BMZ5	GntR family transcriptional regulator	1	0	-2	-2	8.24286e-06	3.95791e-06	0	COG1167	E	Amino acid transport and metabolism	MET	METABOLISM	-
Bcen_4121	Q1BMZ5	GntR family transcriptional regulator	1	0	-2	-2	8.24286e-06	3.95791e-06	0	COG1167	K	Transcription	ISP	INFORMATION STORAGE AND PROCESSING	-
Bcen_4122	Q1BMZ4	extracellular solute-binding protein	1	0	-2	-2	0.000272993	7.11063e-05	9.39461e-05	COG1840	P	Inorganic ion transport and metabolism	MET	METABOLISM	-
Bcen_4148	Q1BMW8	TraR/DksA family transcriptional regulator	1	0	-2	-2	3.64755e-05	0	0	COG1734	T	Signal transduction mechanisms	CPS	CELLULAR PROCESSES AND SIGNALING	-
Bcen_4234	Q1BMN5	RNA polymerase, sigma 38 subunit, RpoS	1	0	-2	-2	3.57061e-05	0	0	COG0568	K	Transcription	ISP	INFORMATION STORAGE AND PROCESSING	-
Bcen_4288	Q1BMI1	alanine racemase	1	0	-2	-2	0.000182966	2.37279e-05	7.18412e-05	COG0787	M	Cell wall/membrane/envelope biogenesis	CPS	CELLULAR PROCESSES AND SIGNALING	-
Bcen_4365	Q1BMA5	NUDIX hydrolase	1	0	-2	-2	9.54353e-05	2.635e-05	0	COG1051	F	Nucleotide transport and metabolism	MET	METABOLISM	-
Bcen_4410	Q1BM63	N-(5'-phosphoribosyl)anthranilate isomerase	1	0	-2	-2	9.11888e-05	8.74038e-06	0	COG0135	E	Amino acid transport and metabolism	MET	METABOLISM	-
Bcen_4414	Q1BM59	aspartate-semialdehyde dehydrogenase	1	0	-2	-2	0.000524601	0.000118329	0.000228092	COG0136	E	Amino acid transport and metabolism	MET	METABOLISM	-
Bcen_4449	Q1BM24	GntR family transcriptional regulator	1	0	-2	-2	1.75715e-05	7.49176e-06	0	COG1167	E	Amino acid transport and metabolism	MET	METABOLISM	-
Bcen_4449	Q1BM24	GntR family transcriptional regulator	1	0	-2	-2	1.75715e-05	7.49176e-06	0	COG1167	K	Transcription	ISP	INFORMATION STORAGE AND PROCESSING	-
Bcen_4478	Q1BLZ5	GntR family transcriptional regulator	1	0	-2	-2	1.01321e-05	0	0	COG1167	E	Amino acid transport and metabolism	MET	METABOLISM	-
Bcen_4478	Q1BLZ5	GntR family transcriptional regulator	1	0	-2	-2	1.01321e-05	0	0	COG1167	K	Transcription	ISP	INFORMATION STORAGE AND PROCESSING	-
Bcen_4500	Q1BLX3	OsmC-like protein	1	0	-2	-2	0.000408442	7.03354e-05	0.000127302	COG1764	O	Posttranslational modification, protein turnover, chaperones	CPS	CELLULAR PROCESSES AND SIGNALING	-
Bcen_4501	Q1BLX2	hypothetical protein	1	0	-2	-2	0.000187231	0	0	-					-
Bcen_4504	Q1BLW9	molybdenum ABC transporter, periplasmic molybdate-binding protein	1	0	-2	-2	0.000109117	0	1.8024e-05	COG0725	P	Inorganic ion transport and metabolism	MET	METABOLISM	-
Bcen_4521	Q1BLV2	hypothetical protein	1	0	-2	-2	0.000101798	2.09769e-05	0	-					-
Bcen_4566	Q1BLQ8	ABC transporter related	1	0	-2	-2	0.000154628	1.1035e-05	3.48194e-06	COG1132	V	Defense mechanisms	CPS	CELLULAR PROCESSES AND SIGNALING	-
Bcen_4575	Q1BLP9	chemotaxis protein CheR	1	0	-2	-2	2.35364e-05	8.26667e-06	6.86147e-06	COG1352	N	Cell motility	CPS	CELLULAR PROCESSES AND SIGNALING	-
Bcen_4575	Q1BLP9	chemotaxis protein CheR	1	0	-2	-2	2.35364e-05	8.26667e-06	6.86147e-06	COG1352	T	Signal transduction mechanisms	CPS	CELLULAR PROCESSES AND SIGNALING	-
Bcen_4598	Q1BLM6	hypothetical protein	1	0	-2	-2	2.91248e-05	0	0	-					-
Bcen_4617	Q1BLK8	Rhs element Vgr protein	1	0	-2	-2	3.28604e-05	0	1.32703e-05	COG3501	S	Function unknown	PC	POORLY CHARACTERIZED	-
Bcen_4645	Q1BLI0	alpha/beta hydrolase	1	0	-2	-2	1.87947e-05	0	0	COG0596	R	General function prediction only	PC	POORLY CHARACTERIZED	-
Bcen_4671	Q1BLF4	hypothetical protein	1	0	-2	-2	1.24348e-05	4.81434e-06	0	COG1690	S	Function unknown	PC	POORLY CHARACTERIZED	-
Bcen_4762	Q1BL64	hypothetical protein	1	0	-2	-2	4.36872e-05	0	0	COG1937	S	Function unknown	PC	POORLY CHARACTERIZED	-
Bcen_4788	Q1BL38	Beta-lactamase	1	0	-2	-2	5.27978e-05	0	1.92671e-05	COG2602	V	Defense mechanisms	CPS	CELLULAR PROCESSES AND SIGNALING	-
Bcen_4799	Q1BL27	oxidoreductase, molybdopterin binding	1	0	-2	-2	0.00010325	3.32842e-05	0	COG3915	S	Function unknown	PC	POORLY CHARACTERIZED	-
Bcen_4805	Q1BL21	hypothetical protein	1	0	-2	-2	0.000344376	0.000121417	6.98984e-05	COG4390	S	Function unknown	PC	POORLY CHARACTERIZED	-
Bcen_4861	Q1BKW6	hypothetical protein	1	0	-2	-2	0.000316419	0.000115682	2.08809e-05	COG4453	S	Function unknown	PC	POORLY CHARACTERIZED	-
Bcen_4862	Q1BKW5	N-acetyltransferase GCN5	1	0	-2	-2	0.000121883	1.24606e-05	2.74459e-05	COG2153	R	General function prediction only	PC	POORLY CHARACTERIZED	-
Bcen_4918	Q1BKR1	2-oxoacid dehydrogenase subunit E1	1	0	-2	-2	1.52905e-05	7.34192e-06	0	COG2609	C	Energy production and conversion	MET	METABOLISM	-
Bcen_4946	Q1BKN4	mandelate racemase/muconate lactonizing-like protein	1	0	-2	-2	1.32938e-05	0	0	COG4948	M	Cell wall/membrane/envelope biogenesis	CPS	CELLULAR PROCESSES AND SIGNALING	-
Bcen_4946	Q1BKN4	mandelate racemase/muconate lactonizing-like protein	1	0	-2	-2	1.32938e-05	0	0	COG4948	R	General function prediction only	PC	POORLY CHARACTERIZED	-
Bcen_5114	Q1BK67	4-hydroxybenzoate 3-monooxygenase	1	0	-2	-2	9.49721e-06	0	0	COG0654	C	Energy production and conversion	MET	METABOLISM	-
Bcen_5114	Q1BK67	4-hydroxybenzoate 3-monooxygenase	1	0	-2	-2	9.49721e-06	0	0	COG0654	H	Coenzyme transport and metabolism	MET	METABOLISM	-
Bcen_5123	Q1BK58	chromosome replication initiation inhibitor protein	1	0	-2	-2	2.64771e-05	1.27758e-05	1.06041e-05	COG0583	K	Transcription	ISP	INFORMATION STORAGE AND PROCESSING	-
Bcen_5128	Q1BK53	Rhs element Vgr protein	1	0	-2	-2	6.54612e-05	0	3.88817e-06	COG3501	S	Function unknown	PC	POORLY CHARACTERIZED	-
Bcen_5143	Q1BK38	hypothetical protein	1	0	-2	-2	6.81308e-05	0	0	-					-
Bcen_5150	Q1BK31	N-acetyl-gamma-glutamyl-phosphate reductase	1	0	-2	-2	9.25433e-05	0	0	COG0002	E	Amino acid transport and metabolism	MET	METABOLISM	-
Bcen_5248	Q1BJT3	short chain dehydrogenase	1	0	-2	-2	0.000273085	5.27991e-05	5.69102e-05	COG4221	R	General function prediction only	PC	POORLY CHARACTERIZED	-
Bcen_5255	Q1BJS6	NmrA-like	1	0	-2	-2	3.77661e-05	0	1.70038e-05	COG0702	G	Carbohydrate transport and metabolism	MET	METABOLISM	-
Bcen_5255	Q1BJS6	NmrA-like	1	0	-2	-2	3.77661e-05	0	1.70038e-05	COG0702	M	Cell wall/membrane/envelope biogenesis	CPS	CELLULAR PROCESSES AND SIGNALING	-
Bcen_5303	Q1BJM8	aromatic ring-cleaving dioxygenase-like protein	1	0	-2	-2	5.87294e-05	0	0	COG3805	Q	Secondary metabolites biosynthesis, transport and catabolism	MET	METABOLISM	-
Bcen_5308	Q1BJM3	4-hydroxy-3-methylbut-2-enyl diphosphate reductase	1	0	-2	-2	0.000430202	0.00020463	0.000149894	COG0761	I	Lipid transport and metabolism	MET	METABOLISM	ispH
Bcen_5308	Q1BJM3	4-hydroxy-3-methylbut-2-enyl diphosphate reductase	1	0	-2	-2	0.000430202	0.00020463	0.000149894	COG0761	M	Cell wall/membrane/envelope biogenesis	CPS	CELLULAR PROCESSES AND SIGNALING	ispH
Bcen_5325	Q1BJK6	hypothetical protein	1	0	-2	-2	0.000262332	3.17746e-05	2.3329e-05	-					-
Bcen_5361	Q1BJH1	N-acylglucosamine 2-epimerase	1	0	-2	-2	3.12051e-05	0	7.45748e-06	COG2942	G	Carbohydrate transport and metabolism	MET	METABOLISM	-
Bcen_5366	Q1BJG6	heavy metal translocating P-type ATPase	1	0	-2	-2	0.000465715	0	0	COG2217	P	Inorganic ion transport and metabolism	MET	METABOLISM	-
Bcen_5390	Q1BJE2	glutathione S-transferase	1	0	-2	-2	2.18853e-05	0	0	COG0625	O	Posttranslational modification, protein turnover, chaperones	CPS	CELLULAR PROCESSES AND SIGNALING	-
Bcen_5415	Q1BJB7	histidine triad (HIT) protein	1	0	-2	-2	0.000116638	1.39846e-05	4.17619e-05	COG0537	R	General function prediction only	PC	POORLY CHARACTERIZED	-
Bcen_5415	Q1BJB7	histidine triad (HIT) protein	1	0	-2	-2	0.000116638	1.39846e-05	4.17619e-05	COG0537	F	Nucleotide transport and metabolism	MET	METABOLISM	-
Bcen_5415	Q1BJB7	histidine triad (HIT) protein	1	0	-2	-2	0.000116638	1.39846e-05	4.17619e-05	COG0537	G	Carbohydrate transport and metabolism	MET	METABOLISM	-
Bcen_5449	Q1BJ83	NADH:flavin oxidoreductase	1	0	-2	-2	3.27132e-05	0	0	COG1902	C	Energy production and conversion	MET	METABOLISM	-
Bcen_5452	Q1BJ80	hypothetical protein	1	0	-2	-2	6.37974e-05	0	0	-					-
Bcen_5524	Q1BJ09	cold-shock DNA-binding domain-containing protein	1	0	-2	-2	0.00070286	0.000285718	7.8072e-05	COG1278	K	Transcription	ISP	INFORMATION STORAGE AND PROCESSING	-
Bcen_5542	Q1BIZ1	NmrA-like	1	0	-2	-2	1.40926e-05	0	0	COG0702	G	Carbohydrate transport and metabolism	MET	METABOLISM	-
Bcen_5542	Q1BIZ1	NmrA-like	1	0	-2	-2	1.40926e-05	0	0	COG0702	M	Cell wall/membrane/envelope biogenesis	CPS	CELLULAR PROCESSES AND SIGNALING	-
Bcen_5547	Q1BIY6	GntR family transcriptional regulator	1	0	-2	-2	1.61804e-05	0	0	COG1802	K	Transcription	ISP	INFORMATION STORAGE AND PROCESSING	-
Bcen_5551	Q1BIY2	short-chain dehydrogenase/reductase SDR	1	0	-2	-2	6.72913e-05	0	0	COG1028	Q	Secondary metabolites biosynthesis, transport and catabolism	MET	METABOLISM	-
Bcen_5551	Q1BIY2	short-chain dehydrogenase/reductase SDR	1	0	-2	-2	6.72913e-05	0	0	COG1028	R	General function prediction only	PC	POORLY CHARACTERIZED	-
Bcen_5551	Q1BIY2	short-chain dehydrogenase/reductase SDR	1	0	-2	-2	6.72913e-05	0	0	COG1028	I	Lipid transport and metabolism	MET	METABOLISM	-
Bcen_5566	Q1BIW8	NUDIX hydrolase	1	0	-2	-2	2.56983e-05	0	0	COG1051	F	Nucleotide transport and metabolism	MET	METABOLISM	-
Bcen_5570	Q1BIW4	hypothetical protein	1	0	-2	-2	0.000232219	2.64789e-05	2.91613e-05	-					-
Bcen_5575	Q1BIW1	response regulator receiver modulated metal dependent phosphohydrolase	1	0	-2	-2	1.06872e-05	0	0	COG3437	T	Signal transduction mechanisms	CPS	CELLULAR PROCESSES AND SIGNALING	-
Bcen_5575	Q1BIW1	response regulator receiver modulated metal dependent phosphohydrolase	1	0	-2	-2	1.06872e-05	0	0	COG3437	K	Transcription	ISP	INFORMATION STORAGE AND PROCESSING	-
Bcen_5602	Q1BIT4	extracellular solute-binding protein	1	0	-2	-2	0.000126101	0	5.45563e-05	COG0834	E	Amino acid transport and metabolism	MET	METABOLISM	-
Bcen_5602	Q1BIT4	extracellular solute-binding protein	1	0	-2	-2	0.000126101	0	5.45563e-05	COG0834	T	Signal transduction mechanisms	CPS	CELLULAR PROCESSES AND SIGNALING	-
Bcen_5670	Q1BIL6	endoribonuclease L-PSP	1	0	-2	-2	0.000115643	0	4.65903e-05	COG0251	J	Translation, ribosomal structure and biogenesis	ISP	INFORMATION STORAGE AND PROCESSING	-
Bcen_5685	Q1BIK1	hypothetical protein	1	0	-2	-2	0.000195107	0	8.72781e-05	-					-
Bcen_5765	Q1BIC2	Pirin-like	1	0	-2	-2	2.10436e-05	0	0	COG1741	R	General function prediction only	PC	POORLY CHARACTERIZED	-
Bcen_5770	Q1BIB8	Alpha/beta hydrolase fold-3	1	0	-2	-2	3.6406e-05	0	8.70039e-06	COG0657	I	Lipid transport and metabolism	MET	METABOLISM	-
Bcen_5772	Q1BIB6	TetR family transcriptional regulator	1	0	-2	-2	0.000150974	4.02506e-05	4.64935e-05	COG1309	K	Transcription	ISP	INFORMATION STORAGE AND PROCESSING	-
Bcen_5776	Q1BIB2	porin	1	0	-2	-2	1.09218e-05	5.24423e-06	0	COG3203	M	Cell wall/membrane/envelope biogenesis	CPS	CELLULAR PROCESSES AND SIGNALING	-
Bcen_5793	Q1BI95	hypothetical protein	1	0	-2	-2	6.55308e-05	0	0	COG5470	S	Function unknown	PC	POORLY CHARACTERIZED	-
Bcen_5813	Q1BI76	fusaric acid resistance protein region	1	0	-2	-2	7.07853e-06	0	2.71181e-06	COG1289	S	Function unknown	PC	POORLY CHARACTERIZED	-
Bcen_5832	Q1BI58	adenylosuccinate synthase	1	0	-2	-2	6.65258e-05	0	0	COG0104	F	Nucleotide transport and metabolism	MET	METABOLISM	-
Bcen_5834	Q1BI56	ABC transporter, substrate-binding protein, aliphatic sulphonates	1	0	-2	-2	2.24554e-05	0	0	COG0715	P	Inorganic ion transport and metabolism	MET	METABOLISM	-
Bcen_5857	Q1BI33	metal dependent phosphohydrolase	1	0	-2	-2	0.000141983	6.324e-05	5.40384e-05	COG0317	T	Signal transduction mechanisms	CPS	CELLULAR PROCESSES AND SIGNALING	-
Bcen_5857	Q1BI33	metal dependent phosphohydrolase	1	0	-2	-2	0.000141983	6.324e-05	5.40384e-05	COG0317	K	Transcription	ISP	INFORMATION STORAGE AND PROCESSING	-
Bcen_5869	Q1BI21	hypothetical protein	1	0	-2	-2	0.000109392	0	0	-					-
Bcen_5889	Q1BI01	hypothetical protein	1	0	-2	-2	3.64557e-05	0	0	-					-
Bcen_5898	Q1BHZ2	phosphoesterase, DHHA1	1	0	-2	-2	1.8203e-05	5.82692e-06	0	-					-
Bcen_5908	Q1BHY2	hypothetical protein	1	0	-2	-2	3.63563e-05	0	0	COG3758	S	Function unknown	PC	POORLY CHARACTERIZED	-
Bcen_5911	Q1BHX9	N-formylglutamate amidohydrolase	1	0	-2	-2	0.000146771	0	5.33568e-05	COG3741	E	Amino acid transport and metabolism	MET	METABOLISM	-
Bcen_5957	Q1BHT3	hypothetical protein	1	0	-2	-2	8.19134e-05	0	0	COG2975	S	Function unknown	PC	POORLY CHARACTERIZED	-
Bcen_5965	Q1BHS5	TatD-related deoxyribonuclease	1	0	-2	-2	1.87947e-05	0	0	COG0084	L	Replication, recombination and repair	ISP	INFORMATION STORAGE AND PROCESSING	-
Bcen_5974	Q1BHR6	hexapaptide repeat-containing transferase	1	0	-2	-2	0.000169779	4.0903e-05	6.7883e-05	COG0663	R	General function prediction only	PC	POORLY CHARACTERIZED	-
Bcen_5975	Q1BHR5	hypothetical protein	1	0	-2	-2	2.46285e-05	0	0	COG2833	S	Function unknown	PC	POORLY CHARACTERIZED	-
Bcen_5981	Q1BHQ9	methyltransferase type 12	1	0	-2	-2	0.000109268	0	3.59673e-05	-					-
Bcen_5994	Q1BHP6	serine O-acetyltransferase	1	0	-2	-2	8.96775e-05	3.01511e-05	1.57893e-05	COG1045	E	Amino acid transport and metabolism	MET	METABOLISM	-
Bcen_5997	Q1BHP3	peptidylprolyl isomerase	1	0	-2	-2	0.000638977	0.000121133	0.000312854	COG0652	O	Posttranslational modification, protein turnover, chaperones	CPS	CELLULAR PROCESSES AND SIGNALING	-
Bcen_5999	Q1BHP1	cysteinyl-tRNA synthetase	1	0	-2	-2	0.000310971	8.11364e-05	0.000151027	COG0215	J	Translation, ribosomal structure and biogenesis	ISP	INFORMATION STORAGE AND PROCESSING	cysS
Bcen_6061	Q1BHH9	ribosome recycling factor	1	0	-2	-2	0.000910298	0.000155762	0.000199997	COG0233	J	Translation, ribosomal structure and biogenesis	ISP	INFORMATION STORAGE AND PROCESSING	frr
Bcen_6078	Q1BHG2	SsrA-binding protein	1	0	-2	-2	0.000128614	3.10303e-05	0	COG0691	O	Posttranslational modification, protein turnover, chaperones	CPS	CELLULAR PROCESSES AND SIGNALING	smpB
Bcen_6082	Q1BHF8	hypothetical protein	1	0	-2	-2	2.62123e-05	0	0	COG3823	O	Posttranslational modification, protein turnover, chaperones	CPS	CELLULAR PROCESSES AND SIGNALING	-
Bcen_6093	Q1BHE7	GntR family transcriptional regulator	1	0	-2	-2	1.13986e-05	0	0	COG1167	K	Transcription	ISP	INFORMATION STORAGE AND PROCESSING	-
Bcen_6093	Q1BHE7	GntR family transcriptional regulator	1	0	-2	-2	1.13986e-05	0	0	COG1167	E	Amino acid transport and metabolism	MET	METABOLISM	-
Bcen_6115	Q1BHC5	hypothetical protein	1	0	-2	-2	5.17897e-05	0	0	COG3195	S	Function unknown	PC	POORLY CHARACTERIZED	-
Bcen_6130	Q1BHB1	phage shock protein A, PspA	1	0	-2	-2	0.000473886	0.000101116	8.62238e-05	COG1842	K	Transcription	ISP	INFORMATION STORAGE AND PROCESSING	-
Bcen_6130	Q1BHB1	phage shock protein A, PspA	1	0	-2	-2	0.000473886	0.000101116	8.62238e-05	COG1842	T	Signal transduction mechanisms	CPS	CELLULAR PROCESSES AND SIGNALING	-
Bcen_6135	Q1BHA6	transcription-repair coupling factor	1	0	-2	-2	0.000236914	1.73043e-05	3.60241e-05	COG1197	K	Transcription	ISP	INFORMATION STORAGE AND PROCESSING	-
Bcen_6135	Q1BHA6	transcription-repair coupling factor	1	0	-2	-2	0.000236914	1.73043e-05	3.60241e-05	COG1197	L	Replication, recombination and repair	ISP	INFORMATION STORAGE AND PROCESSING	-
Bcen_6137	Q1BHA4	2-C-methyl-D-erythritol 2,4-cyclodiphosphate synthase	1	0	-2	-2	0.000334201	5.57697e-05	0.000128589	COG0245	I	Lipid transport and metabolism	MET	METABOLISM	ispF
Bcen_6189	Q1BH52	ankyrin repeat-containing protein	1	0	-2	-2	0.000398179	9.69886e-05	0.000109301	COG0666	R	General function prediction only	PC	POORLY CHARACTERIZED	-
Bcen_6223	Q1BH18	hypothetical protein	1	0	-2	-2	0.000252501	7.905e-05	6.33178e-05	COG3737	S	Function unknown	PC	POORLY CHARACTERIZED	-
Bcen_6251	Q1BGZ0	thioredoxin	1	0	-2	-2	0.000828845	0.000386553	0.000311114	COG3118	O	Posttranslational modification, protein turnover, chaperones	CPS	CELLULAR PROCESSES AND SIGNALING	-
Bcen_6287	Q1BGV5	hypothetical protein	1	0	-2	-2	9.40455e-05	3.27281e-05	4.65786e-05	COG1496	S	Function unknown	PC	POORLY CHARACTERIZED	-
Bcen_6308	Q1BGT4	hypothetical protein	1	0	-2	-2	2.73045e-05	0	0	-					-
Bcen_6345	Q1BGP7	xylose isomerase-like TIM barrel	1	0	-2	-2	7.54666e-05	0	0	-					-
Bcen_6346	Q1BGP6	PfkB	1	0	-2	-2	0.000177899	4.82418e-05	3.45615e-05	COG0524	G	Carbohydrate transport and metabolism	MET	METABOLISM	-
Bcen_6359	Q1BGN3	YciI-like protein	1	0	-2	-2	5.95734e-05	0	0	COG2350	S	Function unknown	PC	POORLY CHARACTERIZED	-
Bcen_6388	Q1BGK5	hypothetical protein	1	0	-2	-2	0.000163827	2.64789e-05	1.94408e-05	-					-
Bcen_6397	Q1BGJ6	LysR family transcriptional regulator	1	0	-2	-2	1.51981e-05	5.82692e-06	0	COG0583	K	Transcription	ISP	INFORMATION STORAGE AND PROCESSING	-
Bcen_6448	Q1BGE6	GCN5-related N-acetyltransferase	1	0	-2	-2	1.40926e-05	0	0	COG3153	R	General function prediction only	PC	POORLY CHARACTERIZED	-
Bcen_0063	Q1BZH7	molybdopterin oxidoreductase	2	0	-2	0	8.60155e-05	2.52685e-05	6.45149e-05	COG0243	C	Energy production and conversion	MET	METABOLISM	-
Bcen_0066	Q1BZH4	porin	2	0	-2	0	0.000344454	0.000126454	0.000617733	COG3203	M	Cell wall/membrane/envelope biogenesis	CPS	CELLULAR PROCESSES AND SIGNALING	-
Bcen_0118	Q1BZC3	redoxin	2	0	-2	0	0.000771196	0.000353248	0.000464505	COG2077	O	Posttranslational modification, protein turnover, chaperones	CPS	CELLULAR PROCESSES AND SIGNALING	-
Bcen_0134	Q1BZA7	IclR family transcriptional regulator	2	0	-2	0	3.82263e-05	1.31879e-05	2.50211e-05	COG1414	K	Transcription	ISP	INFORMATION STORAGE AND PROCESSING	-
Bcen_0137	Q1BZA4	short chain dehydrogenase	2	0	-2	0	1.95405e-05	0	1.11862e-05	COG1028	Q	Secondary metabolites biosynthesis, transport and catabolism	MET	METABOLISM	-
Bcen_0137	Q1BZA4	short chain dehydrogenase	2	0	-2	0	1.95405e-05	0	1.11862e-05	COG1028	R	General function prediction only	PC	POORLY CHARACTERIZED	-
Bcen_0137	Q1BZA4	short chain dehydrogenase	2	0	-2	0	1.95405e-05	0	1.11862e-05	COG1028	I	Lipid transport and metabolism	MET	METABOLISM	-
Bcen_0138	Q1BZA3	twin-arginine translocation pathway signal	2	0	-2	0	0.000121432	0	0.000129647	COG1879	G	Carbohydrate transport and metabolism	MET	METABOLISM	-
Bcen_0141	Q1BZA0	short-chain dehydrogenase/reductase SDR	2	0	-2	0	9.03153e-05	7.30451e-06	4.89125e-05	COG1028	R	General function prediction only	PC	POORLY CHARACTERIZED	-
Bcen_0141	Q1BZA0	short-chain dehydrogenase/reductase SDR	2	0	-2	0	9.03153e-05	7.30451e-06	4.89125e-05	COG1028	Q	Secondary metabolites biosynthesis, transport and catabolism	MET	METABOLISM	-
Bcen_0141	Q1BZA0	short-chain dehydrogenase/reductase SDR	2	0	-2	0	9.03153e-05	7.30451e-06	4.89125e-05	COG1028	I	Lipid transport and metabolism	MET	METABOLISM	-
Bcen_0177	Q1BZ64	phosphogluconate dehydratase	2	0	-2	0	0.000781858	0.000254558	0.000481779	COG0129	E	Amino acid transport and metabolism	MET	METABOLISM	-
Bcen_0177	Q1BZ64	phosphogluconate dehydratase	2	0	-2	0	0.000781858	0.000254558	0.000481779	COG0129	G	Carbohydrate transport and metabolism	MET	METABOLISM	-
Bcen_0181	Q1BZ60	TetR family transcriptional regulator	2	0	-2	0	2.36977e-05	0	1.92217e-05	COG1309	K	Transcription	ISP	INFORMATION STORAGE AND PROCESSING	-
Bcen_0186	Q1BZ55	extracellular solute-binding protein	2	0	-2	0	0.00122141	0.000290914	0.00110584	COG0834	T	Signal transduction mechanisms	CPS	CELLULAR PROCESSES AND SIGNALING	-
Bcen_0186	Q1BZ55	extracellular solute-binding protein	2	0	-2	0	0.00122141	0.000290914	0.00110584	COG0834	E	Amino acid transport and metabolism	MET	METABOLISM	-
Bcen_0231	Q1BZ10	YceI	2	0	-2	0	0.000289167	6.86389e-05	0.000151351	COG2353	S	Function unknown	PC	POORLY CHARACTERIZED	-
Bcen_0232	Q1BZ09	YceI	2	0	-2	0	0.000811035	0.000225882	0.000596495	COG2353	S	Function unknown	PC	POORLY CHARACTERIZED	-
Bcen_0250	Q1BYZ1	FAD linked oxidase-like protein	2	0	-2	0	6.27958e-05	1.17302e-05	0.000100978	COG0277	C	Energy production and conversion	MET	METABOLISM	-
Bcen_0251	Q1BYZ0	FAD linked oxidase-like protein	2	0	-2	0	0.000184768	4.51819e-05	0.000167415	COG0277	C	Energy production and conversion	MET	METABOLISM	-
Bcen_0252	Q1BYY9	cobalamin adenosyltransferase	2	0	-2	0	8.19656e-05	2.63758e-05	0.000104693	COG2096	S	Function unknown	PC	POORLY CHARACTERIZED	-
Bcen_0253	Q1BYY8	globin	2	0	-2	0	0.000811617	5.27e-05	0.000637326	COG1017	C	Energy production and conversion	MET	METABOLISM	-
Bcen_0305	Q1BYT8	alkylhydroperoxidase AhpD core	2	0	-2	0	5.95734e-05	0	4.01909e-05	COG0599	S	Function unknown	PC	POORLY CHARACTERIZED	-
Bcen_0329	Q1BYR4	peroxidase	2	0	-2	0	0.000906077	0.000237322	0.000813846	COG0450	O	Posttranslational modification, protein turnover, chaperones	CPS	CELLULAR PROCESSES AND SIGNALING	-
Bcen_0342	Q1BYQ1	D-isomer specific 2-hydroxyacid dehydrogenase	2	0	-2	0	3.34011e-05	0	6.39628e-05	COG1052	C	Energy production and conversion	MET	METABOLISM	-
Bcen_0342	Q1BYQ1	D-isomer specific 2-hydroxyacid dehydrogenase	2	0	-2	0	3.34011e-05	0	6.39628e-05	COG1052	H	Coenzyme transport and metabolism	MET	METABOLISM	-
Bcen_0342	Q1BYQ1	D-isomer specific 2-hydroxyacid dehydrogenase	2	0	-2	0	3.34011e-05	0	6.39628e-05	COG1052	R	General function prediction only	PC	POORLY CHARACTERIZED	-
Bcen_0343	Q1BYQ0	LysR family transcriptional regulator	2	0	-2	0	0.0008615	9.33101e-05	0.00131525	COG0583	K	Transcription	ISP	INFORMATION STORAGE AND PROCESSING	-
Bcen_0344	Q1BYP9	class V aminotransferase	2	0	-2	0	0.000126901	4.16818e-05	0.00013051	COG0075	E	Amino acid transport and metabolism	MET	METABOLISM	-
Bcen_0388	Q1BYK5	diadenosine tetraphosphatase	2	0	-2	0	5.09684e-05	1.40533e-05	2.98813e-05	COG0639	T	Signal transduction mechanisms	CPS	CELLULAR PROCESSES AND SIGNALING	apaH
Bcen_0402	Q1BYJ1	methyltransferase FkbM	2	0	-2	0	0.000667136	0.00020024	0.000524529	COG1216	R	General function prediction only	PC	POORLY CHARACTERIZED	-
Bcen_0441	Q1BYF2	cobyrinic acid a,c-diamide synthase	2	0	-2	0	0.00037476	0.000147604	0.000422967	COG1192	D	Cell cycle control, cell division, chromosome partitioning	CPS	CELLULAR PROCESSES AND SIGNALING	-
Bcen_0486	Q1BYA7	bifunctional glucokinase/RpiR family transcriptional regulator	2	0	-2	0	0.000757125	0.000307057	0.000431508	COG0837	G	Carbohydrate transport and metabolism	MET	METABOLISM	-
Bcen_0490	Q1BYA3	binding-protein-dependent transport system inner membrane protein	2	0	-2	0	0.000564382	6.52061e-05	0.000381236	COG1175	G	Carbohydrate transport and metabolism	MET	METABOLISM	-
Bcen_0497	Q1BY96	outer-membrane lipoprotein carrier protein	2	0	-2	0	0.000144126	3.79234e-05	0.000101438	COG2834	M	Cell wall/membrane/envelope biogenesis	CPS	CELLULAR PROCESSES AND SIGNALING	lolA
Bcen_0552	Q1BY42	formate dehydrogenase subunit alpha	2	0	-2	0	1.32792e-05	0	1.44612e-05	COG3383	R	General function prediction only	PC	POORLY CHARACTERIZED	-
Bcen_0576	Q1BY18	cysteine synthase B	2	0	-2	0	0.000512002	0.000153627	0.000325784	COG0031	E	Amino acid transport and metabolism	MET	METABOLISM	cysM
Bcen_0578	Q1BY16	histone deacetylase superfamily protein	2	0	-2	0	3.20616e-05	0	2.83566e-05	COG0123	B	Chromatin structure and dynamics	ISP	INFORMATION STORAGE AND PROCESSING	-
Bcen_0578	Q1BY16	histone deacetylase superfamily protein	2	0	-2	0	3.20616e-05	0	2.83566e-05	COG0123	Q	Secondary metabolites biosynthesis, transport and catabolism	MET	METABOLISM	-
Bcen_0585	Q1BY09	D-amino acid dehydrogenase small subunit	2	0	-2	0	0.000463239	0.000190257	0.00028111	COG0665	E	Amino acid transport and metabolism	MET	METABOLISM	-
Bcen_0628	Q1BXW7	MoeA-like domain-containing protein	2	0	-2	0	6.95497e-05	1.91636e-05	4.52147e-05	COG0303	H	Coenzyme transport and metabolism	MET	METABOLISM	-
Bcen_0645	Q1BXV0	3-oxoacyl-(acyl carrier protein) synthase II	2	0	-2	0	0.000535614	0.00024514	0.000331717	COG0304	Q	Secondary metabolites biosynthesis, transport and catabolism	MET	METABOLISM	-
Bcen_0645	Q1BXV0	3-oxoacyl-(acyl carrier protein) synthase II	2	0	-2	0	0.000535614	0.00024514	0.000331717	COG0304	I	Lipid transport and metabolism	MET	METABOLISM	-
Bcen_0697	Q1BXP8	amino acid ABC transporter permease	2	0	-2	0	0.000189232	0	0.000132015	COG4160	E	Amino acid transport and metabolism	MET	METABOLISM	-
Bcen_0730	Q1BXL5	extracellular solute-binding protein	2	0	-2	0	0.00051958	0.000105302	0.000480767	COG1840	P	Inorganic ion transport and metabolism	MET	METABOLISM	-
Bcen_0806	Q1BXD9	hydroxyacylglutathione hydrolase	2	0	-2	0	6.77185e-05	0	3.72679e-05	COG0491	R	General function prediction only	PC	POORLY CHARACTERIZED	-
Bcen_0840	Q1BXA6	RelA/SpoT	2	0	-2	0	0.000189566	3.6662e-05	0.000254245	COG0317	K	Transcription	ISP	INFORMATION STORAGE AND PROCESSING	-
Bcen_0840	Q1BXA6	RelA/SpoT	2	0	-2	0	0.000189566	3.6662e-05	0.000254245	COG0317	T	Signal transduction mechanisms	CPS	CELLULAR PROCESSES AND SIGNALING	-
Bcen_0931	Q1BX15	thioesterase	2	0	-2	0	4.77176e-05	0	4.22119e-05	COG0824	R	General function prediction only	PC	POORLY CHARACTERIZED	-
Bcen_0983	Q1BWW3	3-oxoacid CoA-transferase subunit A	2	0	-2	0	0.000244481	9.2752e-05	0.000469605	COG1788	I	Lipid transport and metabolism	MET	METABOLISM	-
Bcen_1034	Q1BWR4	polypeptide-transport-associated, ShlB-type	2	0	-2	0	8.76469e-05	3.11016e-05	7.47889e-05	COG2831	U	Intracellular trafficking, secretion, and vesicular transport	CPS	CELLULAR PROCESSES AND SIGNALING	-
Bcen_1060	Q1BWN8	PfkB protein	2	0	-2	0	0.000112401	0	9.06149e-05	COG0524	G	Carbohydrate transport and metabolism	MET	METABOLISM	-
Bcen_1061	Q1BWN7	periplasmic binding protein/LacI transcriptional regulator	2	0	-2	0	0.000330774	3.52114e-05	0.00038033	COG1879	G	Carbohydrate transport and metabolism	MET	METABOLISM	-
Bcen_1062	Q1BWN6	inner-membrane translocator	2	0	-2	0	0.000324359	1.17684e-05	0.000301713	COG4158	R	General function prediction only	PC	POORLY CHARACTERIZED	-
Bcen_1064	Q1BWN4	ROK domain-containing protein	2	0	-2	0	9.66408e-05	4.81434e-06	0.000147508	COG1940	G	Carbohydrate transport and metabolism	MET	METABOLISM	-
Bcen_1064	Q1BWN4	ROK domain-containing protein	2	0	-2	0	9.66408e-05	4.81434e-06	0.000147508	COG1940	K	Transcription	ISP	INFORMATION STORAGE AND PROCESSING	-
Bcen_1066	Q1BWN2	ribonuclease R	2	0	-2	0	0.00113503	0.000407059	0.000947656	COG0557	K	Transcription	ISP	INFORMATION STORAGE AND PROCESSING	-
Bcen_1080	Q1BWL8	3-hydroxyisobutyryl-CoA hydrolase	2	0	-2	0	5.45841e-05	2.25734e-05	4.79507e-05	COG1024	I	Lipid transport and metabolism	MET	METABOLISM	-
Bcen_1091	Q1BWK7	curculin-like (mannose-binding) lectin	2	0	-2	0	5.29483e-05	0	8.21998e-05	-					-
Bcen_1100	Q1BWJ8	hypothetical protein	2	0	-2	0	5.95734e-05	0	4.96822e-05	-					-
Bcen_1108	Q1BWJ0	aldo/keto reductase	2	0	-2	0	0.00010359	3.51201e-05	9.54135e-05	COG0667	C	Energy production and conversion	MET	METABOLISM	-
Bcen_1136	Q1BWG2	hypothetical protein	2	0	-2	0	0.000245966	6.51108e-05	0.000186167	COG2814	G	Carbohydrate transport and metabolism	MET	METABOLISM	-
Bcen_1154	Q1BWE4	taurine catabolism dioxygenase TauD/TfdA	2	0	-2	0	0.000150685	3.13769e-05	0.000226693	COG2175	Q	Secondary metabolites biosynthesis, transport and catabolism	MET	METABOLISM	-
Bcen_1159	Q1BWD9	cyclic peptide transporter	2	0	-2	0	0.000317567	5.75065e-05	0.000335186	COG4615	P	Inorganic ion transport and metabolism	MET	METABOLISM	-
Bcen_1159	Q1BWD9	cyclic peptide transporter	2	0	-2	0	0.000317567	5.75065e-05	0.000335186	COG4615	Q	Secondary metabolites biosynthesis, transport and catabolism	MET	METABOLISM	-
Bcen_1160	Q1BWD8	amino acid adenylation	2	0	-2	0	0.000444674	4.92121e-05	0.000491126	COG1020	Q	Secondary metabolites biosynthesis, transport and catabolism	MET	METABOLISM	-
Bcen_1161	Q1BWD7	amino acid adenylation	2	0	-2	0	0.000355504	8.21821e-05	0.000390998	COG1020	Q	Secondary metabolites biosynthesis, transport and catabolism	MET	METABOLISM	-
Bcen_1278	Q1BW21	N-acetyltransferase GCN5	2	0	-2	0	3.12051e-05	0	2.10524e-05	COG1670	J	Translation, ribosomal structure and biogenesis	ISP	INFORMATION STORAGE AND PROCESSING	-
Bcen_1317	Q1BVY2	HAD family hydrolase	2	0	-2	0	0.000164001	6.14404e-05	0.000252761	COG0546	R	General function prediction only	PC	POORLY CHARACTERIZED	-
Bcen_1411	Q1BVN8	Rhs element Vgr protein	2	0	-2	0	0.000135583	4.66192e-05	7.91135e-05	COG3501	S	Function unknown	PC	POORLY CHARACTERIZED	-
Bcen_1457	Q1BVJ2	aldose 1-epimerase	2	0	-2	0	2.66385e-05	0	2.95037e-05	COG2017	G	Carbohydrate transport and metabolism	MET	METABOLISM	-
Bcen_1552	Q1BV98	3-hydroxybutyryl-CoA dehydrogenase	2	0	-2	0	0.000101937	4.21256e-05	0.000201609	COG1250	I	Lipid transport and metabolism	MET	METABOLISM	-
Bcen_1591	Q1BV59	thymidine phosphorylase	2	0	-2	0	4.12833e-05	0	6.7267e-05	COG0213	F	Nucleotide transport and metabolism	MET	METABOLISM	deoA
Bcen_1617	Q1BV33	MaoC-like dehydratase	2	0	-2	0	0.000102793	1.24606e-05	9.10205e-05	COG2030	I	Lipid transport and metabolism	MET	METABOLISM	-
Bcen_1643	Q1BV07	branched chain amino acid ABC transporter periplasmic ligand-binding protein	2	0	-2	0	5.91162e-05	1.97947e-05	3.19814e-05	COG0683	E	Amino acid transport and metabolism	MET	METABOLISM	-
Bcen_1678	Q1BUX3	zinc-binding alcohol dehydrogenase	2	0	-2	0	0.000144461	5.89455e-05	0.000197924	COG0604	C	Energy production and conversion	MET	METABOLISM	-
Bcen_1678	Q1BUX3	zinc-binding alcohol dehydrogenase	2	0	-2	0	0.000144461	5.89455e-05	0.000197924	COG0604	R	General function prediction only	PC	POORLY CHARACTERIZED	-
Bcen_1695	Q1BUV6	Lipid A export ATP-binding/permease protein MsbA	2	0	-2	0	0.000391231	0.000196325	0.000238707	COG1132	V	Defense mechanisms	CPS	CELLULAR PROCESSES AND SIGNALING	-
Bcen_1710	Q1BUU1	3-carboxymuconate cyclase-like	2	0	-2	0	0.000307749	7.65843e-05	0.000188681	COG2706	G	Carbohydrate transport and metabolism	MET	METABOLISM	-
Bcen_1739	Q1BUR3	class I and II aminotransferase	2	0	-2	0	0.000352689	0.000166631	0.000357287	COG1167	E	Amino acid transport and metabolism	MET	METABOLISM	-
Bcen_1739	Q1BUR3	class I and II aminotransferase	2	0	-2	0	0.000352689	0.000166631	0.000357287	COG1167	K	Transcription	ISP	INFORMATION STORAGE AND PROCESSING	-
Bcen_1786	Q1BUL6	binding-protein-dependent transport system inner membrane protein	2	0	-2	0	5.37046e-05	6.51787e-06	3.76853e-05	COG4986	P	Inorganic ion transport and metabolism	MET	METABOLISM	-
Bcen_1798	Q1BUK4	outer membrane protein (porin)-like	2	0	-2	0	0.000859016	5.27407e-05	0.000783205	COG3203	M	Cell wall/membrane/envelope biogenesis	CPS	CELLULAR PROCESSES AND SIGNALING	-
Bcen_1842	Q1BUG0	nicotinate-nucleotide--dimethylbenzimidazole phosphoribosyltransferase	2	0	-2	0	0.000100475	1.13389e-05	6.73716e-05	COG2038	H	Coenzyme transport and metabolism	MET	METABOLISM	cobT
Bcen_1849	Q1BUF3	prolipoprotein diacylglyceryl transferase	2	0	-2	0	0.000155584	7.33825e-05	0.000107176	COG0682	M	Cell wall/membrane/envelope biogenesis	CPS	CELLULAR PROCESSES AND SIGNALING	-
Bcen_1864	Q1BUD8	nitrite/sulfite reductase, hemoprotein beta-component, ferrodoxin-like protein	2	0	-2	0	0.000557662	0.000207503	0.000433516	COG0155	P	Inorganic ion transport and metabolism	MET	METABOLISM	-
Bcen_1901	Q1BUA1	isoleucyl-tRNA synthetase	2	0	-2	0	0.00121174	0.000566608	0.00099899	COG0060	J	Translation, ribosomal structure and biogenesis	ISP	INFORMATION STORAGE AND PROCESSING	ileS
Bcen_1913	Q1BU89	isocitrate dehydrogenase	2	0	-2	0	0.00055251	0.000196828	0.000991656	COG0538	C	Energy production and conversion	MET	METABOLISM	-
Bcen_1955	Q1BU47	thioredoxin	2	0	-2	0	0.000204545	7.13834e-05	0.000178266	COG3118	O	Posttranslational modification, protein turnover, chaperones	CPS	CELLULAR PROCESSES AND SIGNALING	-
Bcen_1967	Q1BU35	kynureninase	2	0	-2	0	9.73691e-05	9.16522e-06	0.000179538	COG3844	E	Amino acid transport and metabolism	MET	METABOLISM	-
Bcen_1981	Q1BU23	ABC transporter	2	0	-2	0	2.4548e-05	0	3.08534e-05	COG3839	G	Carbohydrate transport and metabolism	MET	METABOLISM	-
Bcen_1985	Q1BU19	extracellular solute-binding protein	2	0	-2	0	3.18552e-05	0	5.93576e-05	COG1653	G	Carbohydrate transport and metabolism	MET	METABOLISM	-
Bcen_1993	Q1BU11	carboxylesterase	2	0	-2	0	0.00015658	5.97438e-05	0.000179504	COG0627	R	General function prediction only	PC	POORLY CHARACTERIZED	-
Bcen_2016	Q1BTY8	pyruvate kinase	2	0	-2	0	0.000905805	0.000392606	0.001194	COG0469	G	Carbohydrate transport and metabolism	MET	METABOLISM	-
Bcen_2028	Q1BTX6	Rhs element Vgr protein	2	0	-2	0	9.48044e-05	6.45306e-06	0.000123368	COG3501	S	Function unknown	PC	POORLY CHARACTERIZED	-
Bcen_2062	Q1BTU2	gamma-glutamyltransferase	2	0	-2	0	0.000148269	4.99854e-05	9.16881e-05	COG0405	E	Amino acid transport and metabolism	MET	METABOLISM	-
Bcen_2097	Q1BTQ7	4-hydroxythreonine-4-phosphate dehydrogenase	2	0	-2	0	4.16678e-05	0	3.21473e-05	COG1995	H	Coenzyme transport and metabolism	MET	METABOLISM	pdxA
Bcen_2122	Q1BTN2	histidine triad (HIT) protein	2	0	-2	0	0.000102793	0	5.20117e-05	COG0537	R	General function prediction only	PC	POORLY CHARACTERIZED	-
Bcen_2122	Q1BTN2	histidine triad (HIT) protein	2	0	-2	0	0.000102793	0	5.20117e-05	COG0537	G	Carbohydrate transport and metabolism	MET	METABOLISM	-
Bcen_2122	Q1BTN2	histidine triad (HIT) protein	2	0	-2	0	0.000102793	0	5.20117e-05	COG0537	F	Nucleotide transport and metabolism	MET	METABOLISM	-
Bcen_2124	Q1BTN0	threonine dehydratase	2	0	-2	0	0.000297943	7.46913e-05	0.000326777	COG1171	E	Amino acid transport and metabolism	MET	METABOLISM	-
Bcen_2128	Q1BTM6	N-acyl-D-amino-acid deacylase	2	0	-2	0	6.93716e-05	0	8.14744e-05	COG3653	Q	Secondary metabolites biosynthesis, transport and catabolism	MET	METABOLISM	-
Bcen_2130	Q1BTM4	amino acid aldolase-like protein	2	0	-2	0	0.000135177	5.2644e-05	0.000169787	COG3616	E	Amino acid transport and metabolism	MET	METABOLISM	-
Bcen_2139	Q1BTL5	phospholipase D/transphosphatidylase	2	0	-2	0	2.59161e-05	8.94094e-06	3.25723e-05	COG1502	I	Lipid transport and metabolism	MET	METABOLISM	-
Bcen_2157	Q1BTJ7	acetoacetyl-CoA reductase	2	0	-2	0	0.000202759	6.78308e-05	0.000366445	COG1028	I	Lipid transport and metabolism	MET	METABOLISM	-
Bcen_2157	Q1BTJ7	acetoacetyl-CoA reductase	2	0	-2	0	0.000202759	6.78308e-05	0.000366445	COG1028	R	General function prediction only	PC	POORLY CHARACTERIZED	-
Bcen_2157	Q1BTJ7	acetoacetyl-CoA reductase	2	0	-2	0	0.000202759	6.78308e-05	0.000366445	COG1028	Q	Secondary metabolites biosynthesis, transport and catabolism	MET	METABOLISM	-
Bcen_2158	Q1BTJ6	acetyl-CoA acetyltransferase	2	0	-2	0	0.000432141	0	0.000773242	COG0183	I	Lipid transport and metabolism	MET	METABOLISM	-
Bcen_2178	Q1BTH6	sigma 54 modulation protein/ribosomal protein S30EA	2	0	-2	0	0.000545792	0.000271029	0.000275875	COG1544	J	Translation, ribosomal structure and biogenesis	ISP	INFORMATION STORAGE AND PROCESSING	-
Bcen_2197	Q1BTF7	glycosyl transferase family protein	2	0	-2	0	0.000159057	7.22448e-05	0.000162275	COG0547	E	Amino acid transport and metabolism	MET	METABOLISM	-
Bcen_2207	Q1BTE7	phosphotransferase system, N-acetylglucosamine-specific IIBC component	2	0	-2	0	0.000109338	3.47264e-06	9.50206e-05	COG1263	G	Carbohydrate transport and metabolism	MET	METABOLISM	-
Bcen_2263	Q1BT91	acyl-CoA dehydrogenase	2	0	-2	0	3.99832e-05	0	3.48952e-05	COG1960	I	Lipid transport and metabolism	MET	METABOLISM	-
Bcen_2277	Q1BT77	aminotransferase, class IV	2	0	-2	0	0.000269648	0.000117891	0.000236403	COG0115	H	Coenzyme transport and metabolism	MET	METABOLISM	-
Bcen_2277	Q1BT77	aminotransferase, class IV	2	0	-2	0	0.000269648	0.000117891	0.000236403	COG0115	E	Amino acid transport and metabolism	MET	METABOLISM	-
Bcen_2307	Q1BT47	DSBA oxidoreductase	2	0	-2	0	0.000508146	0.000256447	0.000396456	COG1651	O	Posttranslational modification, protein turnover, chaperones	CPS	CELLULAR PROCESSES AND SIGNALING	-
Bcen_2311	Q1BT43	beta-lactamase-like protein	2	0	-2	0	4.3635e-05	5.29577e-06	3.63796e-05	COG0491	R	General function prediction only	PC	POORLY CHARACTERIZED	-
Bcen_2331	Q1BT23	thiosulfate-binding protein	2	0	-2	0	0.000188918	1.42572e-05	0.000127621	COG1613	P	Inorganic ion transport and metabolism	MET	METABOLISM	-
Bcen_2360	Q1BSZ5	PfkB protein	2	0	-2	0	4.7848e-05	0	2.43686e-05	COG0524	G	Carbohydrate transport and metabolism	MET	METABOLISM	-
Bcen_2394	Q1BSW2	porin	2	0	-2	0	0.00066016	0.000224352	0.00104934	COG3203	M	Cell wall/membrane/envelope biogenesis	CPS	CELLULAR PROCESSES AND SIGNALING	-
Bcen_2397	Q1BSV9	chromate transporter	2	0	-2	0	1.89944e-05	0	1.0143e-05	COG2059	P	Inorganic ion transport and metabolism	MET	METABOLISM	-
Bcen_2399	Q1BSV7	uracil-xanthine permease	2	0	-2	0	5.57066e-05	0	6.95871e-05	COG2233	F	Nucleotide transport and metabolism	MET	METABOLISM	-
Bcen_2422	Q1BST4	transcriptional regulator	2	0	-2	0	0.000120769	2.21895e-05	0.000111491	COG5631	K	Transcription	ISP	INFORMATION STORAGE AND PROCESSING	-
Bcen_2429	Q1BSS7	binding-protein-dependent transport system inner membrane protein	2	0	-2	0	0.000276165	0.00011533	0.000255004	COG1173	E	Amino acid transport and metabolism	MET	METABOLISM	-
Bcen_2429	Q1BSS7	binding-protein-dependent transport system inner membrane protein	2	0	-2	0	0.000276165	0.00011533	0.000255004	COG1173	P	Inorganic ion transport and metabolism	MET	METABOLISM	-
Bcen_2430	Q1BSS6	binding-protein-dependent transport system inner membrane protein	2	0	-2	0	0.000236465	4.10462e-05	0.000171408	COG0601	E	Amino acid transport and metabolism	MET	METABOLISM	-
Bcen_2430	Q1BSS6	binding-protein-dependent transport system inner membrane protein	2	0	-2	0	0.000236465	4.10462e-05	0.000171408	COG0601	P	Inorganic ion transport and metabolism	MET	METABOLISM	-
Bcen_2431	Q1BSS5	extracellular solute-binding protein	2	0	-2	0	0.000967222	0.00040765	0.00168109	COG0747	E	Amino acid transport and metabolism	MET	METABOLISM	-
Bcen_2554	Q1BSF2	DNA polymerase III subunit beta	2	0	-2	0	0.00114125	0.000478206	0.00123584	COG0592	L	Replication, recombination and repair	ISP	INFORMATION STORAGE AND PROCESSING	-
Bcen_2561	Q1BSE5	enoyl-CoA hydratase	2	0	-2	0	0.000468747	0.000105363	0.000629822	COG1024	I	Lipid transport and metabolism	MET	METABOLISM	-
Bcen_2562	Q1BSE4	phenylacetic acid degradation protein paaN2	2	0	-2	0	0.0010867	0.000184476	0.000992276	COG1012	C	Energy production and conversion	MET	METABOLISM	-
Bcen_2564	Q1BSE2	enoyl-CoA hydratase	2	0	-2	0	0.000179429	0	0.000201095	COG1024	I	Lipid transport and metabolism	MET	METABOLISM	-
Bcen_2566	Q1BSE0	phenylacetate-CoA ligase	2	0	-2	0	0.000134225	6.55529e-06	0.000184463	COG1541	H	Coenzyme transport and metabolism	MET	METABOLISM	-
Bcen_2569	Q1BSD7	ribulose-phosphate 3-epimerase	2	0	-2	0	0.000340927	0.000130675	0.000226464	COG0036	G	Carbohydrate transport and metabolism	MET	METABOLISM	-
Bcen_2601	Q1BSA6	amino acid permease-associated region	2	0	-2	0	0.000156277	6.18218e-05	0.000158904	COG0531	E	Amino acid transport and metabolism	MET	METABOLISM	-
Bcen_2622	Q1BS85	OmpA/MotB protein	2	0	-2	0	0.000315252	0.000137751	0.000228139	COG2885	M	Cell wall/membrane/envelope biogenesis	CPS	CELLULAR PROCESSES AND SIGNALING	-
Bcen_2629	Q1BS78	hypothetical protein	2	0	-2	0	4.20336e-05	5.3787e-06	3.69986e-05	-					-
Bcen_2630	Q1BS77	Rhs element Vgr protein	2	0	-2	0	6.92103e-05	1.2439e-05	3.539e-05	COG3501	S	Function unknown	PC	POORLY CHARACTERIZED	-
Bcen_2646	Q1BS61	RHS protein	2	0	-2	0	0.000142536	3.5149e-05	0.000219184	COG3209	M	Cell wall/membrane/envelope biogenesis	CPS	CELLULAR PROCESSES AND SIGNALING	-
Bcen_2648	Q1BS59	Rhs element Vgr protein	2	0	-2	0	0.000168084	4.75471e-05	0.000141661	COG3501	S	Function unknown	PC	POORLY CHARACTERIZED	-
Bcen_2649	Q1BS58	extracellular solute-binding protein	2	0	-2	0	0.000128121	0	8.42685e-05	COG0834	T	Signal transduction mechanisms	CPS	CELLULAR PROCESSES AND SIGNALING	-
Bcen_2649	Q1BS58	extracellular solute-binding protein	2	0	-2	0	0.000128121	0	8.42685e-05	COG0834	E	Amino acid transport and metabolism	MET	METABOLISM	-
Bcen_2666	Q1BS41	ubiquinol-cytochrome c reductase, iron-sulfur subunit	2	0	-2	0	0.000118957	2.3978e-05	0.000138704	COG0723	C	Energy production and conversion	MET	METABOLISM	-
Bcen_2673	Q1BS34	membrane protein	2	0	-2	0	0.000349358	0.000147663	0.000467877	COG3671	S	Function unknown	PC	POORLY CHARACTERIZED	-
Bcen_2698	Q1BS09	ABC transporter	2	0	-2	0	0.000419881	0.000124689	0.000256953	COG4178	R	General function prediction only	PC	POORLY CHARACTERIZED	-
Bcen_2709	Q1BRZ8	glycerol-3-phosphate transporter ATP-binding subunit	2	0	-2	0	4.19801e-05	0	5.99842e-05	COG3839	G	Carbohydrate transport and metabolism	MET	METABOLISM	ugpC
Bcen_2776	Q1BRT1	phenylacetate-CoA oxygenase subunit PaaA	2	0	-2	0	0.000591044	0.000119671	0.000707266	COG3396	S	Function unknown	PC	POORLY CHARACTERIZED	paaA
Bcen_2777	Q1BRT0	phenylacetate-CoA oxygenase subunit PaaB	2	0	-2	0	0.000457109	5.72098e-05	0.000341622	COG3460	Q	Secondary metabolites biosynthesis, transport and catabolism	MET	METABOLISM	paaB
Bcen_2778	Q1BRS9	phenylacetate-CoA oxygenase subunit PaaI	2	0	-2	0	0.000269474	8.08238e-05	0.000408546	COG3396	S	Function unknown	PC	POORLY CHARACTERIZED	-
Bcen_2780	Q1BRS7	phenylacetate-CoA oxygenase/reductase subunit PaaK	2	0	-2	0	0.000357767	6.851e-05	0.000425215	COG1018	C	Energy production and conversion	MET	METABOLISM	-
Bcen_2822	Q1BRN5	hypothetical protein	2	0	-2	0	4.54205e-05	0	2.43011e-05	-					-
Bcen_2829	Q1BRM9	extracellular ligand-binding receptor	2	0	-2	0	0.000423731	0.000136286	0.000389098	COG0683	E	Amino acid transport and metabolism	MET	METABOLISM	-
Bcen_2831	Q1BRM7	carboxymethylenebutenolidase	2	0	-2	0	0.00015932	2.635e-05	9.26141e-05	COG0412	Q	Secondary metabolites biosynthesis, transport and catabolism	MET	METABOLISM	-
Bcen_2887	Q1BRH2	helicase-like protein	2	0	-2	0	6.50238e-05	2.16205e-05	0.000104857	-					-
Bcen_2910	Q1BRE9	glycine cleavage system protein H	2	0	-2	0	0.000319252	0.00013787	0.000202163	COG0509	E	Amino acid transport and metabolism	MET	METABOLISM	-
Bcen_2913	Q1BRE6	L-serine dehydratase 1	2	0	-2	0	0.0004415	0.000161274	0.000225561	COG1760	E	Amino acid transport and metabolism	MET	METABOLISM	-
Bcen_2966	Q1BR93	extracellular ligand-binding receptor	2	0	-2	0	8.52942e-05	0	0.000156054	COG0683	E	Amino acid transport and metabolism	MET	METABOLISM	-
Bcen_2973	Q1BR86	glucose-methanol-choline oxidoreductase	2	0	-2	0	2.08365e-05	0	1.9978e-05	COG2303	E	Amino acid transport and metabolism	MET	METABOLISM	-
Bcen_2983	Q1BR76	NADH:flavin oxidoreductase	2	0	-2	0	0.000101053	1.57842e-05	0.000100858	COG1902	C	Energy production and conversion	MET	METABOLISM	-
Bcen_3043	Q1BR16	peptidase M50	2	0	-2	0	0.00023572	0	0.000175937	COG1994	R	General function prediction only	PC	POORLY CHARACTERIZED	-
Bcen_3045	Q1BR14	aldehyde dehydrogenase	2	0	-2	0	0.00011126	5.46709e-05	0.000155447	COG1012	C	Energy production and conversion	MET	METABOLISM	-
Bcen_3083	Q1BQX6	agmatinase	2	0	-2	0	3.3552e-05	0	4.50297e-05	COG0010	E	Amino acid transport and metabolism	MET	METABOLISM	-
Bcen_3226	Q1BQI4	substrate-binding region of ABC-type glycine betaine transport system	2	0	-2	0	6.15003e-05	0	6.50504e-05	COG1732	M	Cell wall/membrane/envelope biogenesis	CPS	CELLULAR PROCESSES AND SIGNALING	-
Bcen_3227	Q1BQI3	D-isomer specific 2-hydroxyacid dehydrogenase	2	0	-2	0	2.97551e-05	0	3.34924e-05	COG1052	C	Energy production and conversion	MET	METABOLISM	-
Bcen_3227	Q1BQI3	D-isomer specific 2-hydroxyacid dehydrogenase	2	0	-2	0	2.97551e-05	0	3.34924e-05	COG1052	H	Coenzyme transport and metabolism	MET	METABOLISM	-
Bcen_3227	Q1BQI3	D-isomer specific 2-hydroxyacid dehydrogenase	2	0	-2	0	2.97551e-05	0	3.34924e-05	COG1052	R	General function prediction only	PC	POORLY CHARACTERIZED	-
Bcen_3234	Q1BQH6	alpha-2-macroglobulin-like protein	2	0	-2	0	9.20333e-05	2.13667e-05	0.000143857	COG2373	R	General function prediction only	PC	POORLY CHARACTERIZED	-
Bcen_3269	Q1BQE1	betaine aldehyde dehydrogenase	2	0	-2	0	0.000348657	0.000119638	0.000348343	COG1012	C	Energy production and conversion	MET	METABOLISM	-
Bcen_3291	Q1BQB9	oxidoreductase FAD-binding region	2	0	-2	0	1.56026e-05	0	2.88013e-05	COG1018	C	Energy production and conversion	MET	METABOLISM	-
Bcen_3342	Q1BQ68	Rhs element Vgr protein	2	0	-2	0	7.37305e-05	1.9177e-05	0.000138667	COG3501	S	Function unknown	PC	POORLY CHARACTERIZED	-
Bcen_3343	Q1BQ67	hypothetical protein	2	0	-2	0	0.000150044	2.635e-05	0.000186128	COG5435	S	Function unknown	PC	POORLY CHARACTERIZED	-
Bcen_3348	Q1BQ62	extracellular ligand-binding receptor	2	0	-2	0	0.00103921	0.000262373	0.00133119	COG0683	E	Amino acid transport and metabolism	MET	METABOLISM	-
Bcen_3350	Q1BQ60	leucine/isoleucine/valine transporter permease subunit	2	0	-2	0	9.72784e-05	4.81062e-05	0.000138825	COG4177	E	Amino acid transport and metabolism	MET	METABOLISM	livM
Bcen_3368	Q1BQ42	AraC family transcriptional regulator	2	0	-2	0	1.28492e-05	0	6.86147e-06	COG2207	K	Transcription	ISP	INFORMATION STORAGE AND PROCESSING	-
Bcen_3377	Q1BQ33	major facilitator transporter	2	0	-2	0	0.000207936	4.9263e-06	0.000272741	COG2814	G	Carbohydrate transport and metabolism	MET	METABOLISM	-
Bcen_3392	Q1BQ18	xanthine/uracil/vitamin C permease	2	0	-2	0	4.26921e-05	4.60502e-06	3.69721e-05	COG2252	R	General function prediction only	PC	POORLY CHARACTERIZED	-
Bcen_3454	Q1BPV7	2-nitropropane dioxygenase	2	0	-2	0	5.02094e-05	0	3.89985e-05	COG2070	R	General function prediction only	PC	POORLY CHARACTERIZED	-
Bcen_3455	Q1BPV6	peptidase M20	2	0	-2	0	0.000157345	7.29296e-05	0.000274304	COG0624	E	Amino acid transport and metabolism	MET	METABOLISM	-
Bcen_3498	Q1BPR3	hypothetical protein	2	0	-2	0	1.42458e-05	0	1.97539e-05	COG3214	S	Function unknown	PC	POORLY CHARACTERIZED	-
Bcen_3635	Q1BPC8	signal-transduction protein	2	0	-2	0	0.000218681	4.95394e-05	0.000228631	COG2905	T	Signal transduction mechanisms	CPS	CELLULAR PROCESSES AND SIGNALING	-
Bcen_3782	Q1BNY1	hypothetical protein	2	0	-2	0	2.84916e-05	9.16522e-06	4.60507e-05	-					-
Bcen_3813	Q1BNV0	alpha-2-macroglobulin-like	2	0	-2	0	0.00061314	0.000297529	0.000966348	COG2373	R	General function prediction only	PC	POORLY CHARACTERIZED	-
Bcen_3839	Q1BNS4	phenylacetate-CoA ligase	2	0	-2	0	0.000113769	4.41314e-06	0.000125496	COG1541	H	Coenzyme transport and metabolism	MET	METABOLISM	-
Bcen_3854	Q1BNQ9	fumarylacetoacetate (FAA) hydrolase	2	0	-2	0	9.17848e-05	0	5.30519e-05	COG0179	Q	Secondary metabolites biosynthesis, transport and catabolism	MET	METABOLISM	-
Bcen_3941	Q1BNH5	succinylglutamate desuccinylase/aspartoacylase	2	0	-2	0	6.79768e-05	1.99266e-05	0.000115672	COG3608	R	General function prediction only	PC	POORLY CHARACTERIZED	-
Bcen_3963	Q1BNF3	zinc-binding alcohol dehydrogenase	2	0	-2	0	8.55187e-05	1.13389e-05	7.48444e-05	COG2130	R	General function prediction only	PC	POORLY CHARACTERIZED	-
Bcen_4071	Q1BN45	acyl-CoA synthetase	2	0	-2	0	6.73337e-05	0	5.07623e-05	COG0318	I	Lipid transport and metabolism	MET	METABOLISM	-
Bcen_4071	Q1BN45	acyl-CoA synthetase	2	0	-2	0	6.73337e-05	0	5.07623e-05	COG0318	Q	Secondary metabolites biosynthesis, transport and catabolism	MET	METABOLISM	-
Bcen_4090	Q1BN26	short-chain dehydrogenase/reductase SDR	2	0	-2	0	3.50685e-05	0	4.86793e-05	COG1028	I	Lipid transport and metabolism	MET	METABOLISM	-
Bcen_4090	Q1BN26	short-chain dehydrogenase/reductase SDR	2	0	-2	0	3.50685e-05	0	4.86793e-05	COG1028	R	General function prediction only	PC	POORLY CHARACTERIZED	-
Bcen_4090	Q1BN26	short-chain dehydrogenase/reductase SDR	2	0	-2	0	3.50685e-05	0	4.86793e-05	COG1028	Q	Secondary metabolites biosynthesis, transport and catabolism	MET	METABOLISM	-
Bcen_4138	Q1BMX8	hypothetical protein	2	0	-2	0	8.38533e-05	0	0.000125175	-					-
Bcen_4185	Q1BMT2	gamma-glutamyltransferase	2	0	-2	0	0.000162099	4.76166e-05	0.000283054	COG0405	E	Amino acid transport and metabolism	MET	METABOLISM	-
Bcen_4247	Q1BMM2	class V aminotransferase	2	0	-2	0	0.000278491	9.14638e-05	0.000180974	COG0075	E	Amino acid transport and metabolism	MET	METABOLISM	-
Bcen_4275	Q1BMJ4	alkyl hydroperoxide reductase	2	0	-2	0	0.000312051	0.000105326	0.000167253	COG0450	O	Posttranslational modification, protein turnover, chaperones	CPS	CELLULAR PROCESSES AND SIGNALING	-
Bcen_4304	Q1BMG5	L-asparaginase II	2	0	-2	0	8.04215e-05	5.52024e-06	0.000109066	COG4448	E	Amino acid transport and metabolism	MET	METABOLISM	-
Bcen_4305	Q1BMG4	hypothetical protein	2	0	-2	0	0.000169767	1.65607e-05	0.000306374	-					-
Bcen_4307	Q1BMG2	hypothetical protein	2	0	-2	0	0.000161601	0	0.000127964	COG3819	S	Function unknown	PC	POORLY CHARACTERIZED	-
Bcen_4360	Q1BMB0	alcohol dehydrogenase	2	0	-2	0	2.4548e-05	0	4.12938e-05	COG1454	C	Energy production and conversion	MET	METABOLISM	-
Bcen_4435	Q1BM38	malate dehydrogenase	2	0	-2	0	0.00238746	0.000975585	0.00189718	COG0039	C	Energy production and conversion	MET	METABOLISM	-
Bcen_4436	Q1BM37	HpcH/HpaI aldolase	2	0	-2	0	4.63394e-05	5.24423e-06	7.76734e-05	COG2301	G	Carbohydrate transport and metabolism	MET	METABOLISM	-
Bcen_4492	Q1BLY1	NADH dehydrogenase	2	0	-2	0	0.000118276	8.78333e-06	9.0949e-05	COG1252	C	Energy production and conversion	MET	METABOLISM	-
Bcen_4549	Q1BLS5	RNA polymerase ECF-subfamily sigma factor	2	0	-2	0	1.65974e-05	0	1.69521e-05	COG4941	K	Transcription	ISP	INFORMATION STORAGE AND PROCESSING	-
Bcen_4564	Q1BLR0	OsmC-like protein	2	0	-2	0	0.000130922	0	0.000152695	COG1765	O	Posttranslational modification, protein turnover, chaperones	CPS	CELLULAR PROCESSES AND SIGNALING	-
Bcen_4576	Q1BLP8	CheW protein	2	0	-2	0	4.24157e-05	0	6.07227e-05	COG0835	N	Cell motility	CPS	CELLULAR PROCESSES AND SIGNALING	-
Bcen_4576	Q1BLP8	CheW protein	2	0	-2	0	4.24157e-05	0	6.07227e-05	COG0835	T	Signal transduction mechanisms	CPS	CELLULAR PROCESSES AND SIGNALING	-
Bcen_4579	Q1BLP5	Na+/H+ antiporter	2	0	-2	0	2.10588e-05	0	4.21155e-05	COG0025	P	Inorganic ion transport and metabolism	MET	METABOLISM	-
Bcen_4587	Q1BLN7	aromatic-ring-hydroxylating dioxygenase subunit beta	2	0	-2	0	0.000172559	0	0.000266298	COG5517	Q	Secondary metabolites biosynthesis, transport and catabolism	MET	METABOLISM	-
Bcen_4602	Q1BLM2	hypothetical protein	2	0	-2	0	1.98578e-05	0	3.06995e-05	-					-
Bcen_4624	Q1BLK1	hypothetical protein	2	0	-2	0	0.000250352	1.76239e-05	0.000157254	-					-
Bcen_4720	Q1BLA5	hypothetical protein	2	0	-2	0	9.36154e-05	0	0.000100444	-					-
Bcen_4801	Q1BL25	hypothetical protein	2	0	-2	0	6.83916e-05	0	4.79721e-05	COG0432	S	Function unknown	PC	POORLY CHARACTERIZED	-
Bcen_4881	Q1BKU7	ABC transporter	2	0	-2	0	2.08034e-05	0	1.24291e-05	COG3839	G	Carbohydrate transport and metabolism	MET	METABOLISM	-
Bcen_4895	Q1BKT4	OsmC-like protein	2	0	-2	0	8.727e-05	3.162e-05	9.70243e-05	COG1765	O	Posttranslational modification, protein turnover, chaperones	CPS	CELLULAR PROCESSES AND SIGNALING	-
Bcen_4899	Q1BKT0	NADH:flavin oxidoreductase	2	0	-2	0	4.09828e-05	0	3.08534e-05	COG1902	C	Energy production and conversion	MET	METABOLISM	-
Bcen_4944	Q1BKN6	short-chain dehydrogenase/reductase SDR	2	0	-2	0	1.8203e-05	0	1.45806e-05	COG0300	R	General function prediction only	PC	POORLY CHARACTERIZED	-
Bcen_4976	Q1BKK4	hypothetical protein	2	0	-2	0	0.00193314	2.9147e-05	0.00386275	-					-
Bcen_4980	Q1BKK0	LuxR family transcriptional regulator	2	0	-2	0	5.46491e-05	0	3.44784e-05	COG2771	K	Transcription	ISP	INFORMATION STORAGE AND PROCESSING	-
Bcen_4985	Q1BKJ5	Outer membrane autotransporter barrel	2	0	-2	0	1.4028e-05	1.92449e-06	1.79149e-05	COG3468	M	Cell wall/membrane/envelope biogenesis	CPS	CELLULAR PROCESSES AND SIGNALING	-
Bcen_4985	Q1BKJ5	Outer membrane autotransporter barrel	2	0	-2	0	1.4028e-05	1.92449e-06	1.79149e-05	COG3468	U	Intracellular trafficking, secretion, and vesicular transport	CPS	CELLULAR PROCESSES AND SIGNALING	-
Bcen_5019	Q1BKG1	aminoglycoside phosphotransferase	2	0	-2	0	1.43433e-05	0	1.16342e-05	COG3173	R	General function prediction only	PC	POORLY CHARACTERIZED	-
Bcen_5110	Q1BK71	3-oxoadipate enol-lactonase	2	0	-2	0	0.000113007	7.56539e-06	8.44237e-05	COG0596	R	General function prediction only	PC	POORLY CHARACTERIZED	-
Bcen_5142	Q1BK39	hypothetical protein	2	0	-2	0	9.10497e-05	2.46105e-05	6.28348e-05	COG2375	P	Inorganic ion transport and metabolism	MET	METABOLISM	-
Bcen_5157	Q1BK24	L-threonine 3-dehydrogenase	2	0	-2	0	0.000150403	5.122e-05	0.000113843	COG1063	E	Amino acid transport and metabolism	MET	METABOLISM	tdh
Bcen_5157	Q1BK24	L-threonine 3-dehydrogenase	2	0	-2	0	0.000150403	5.122e-05	0.000113843	COG1063	R	General function prediction only	PC	POORLY CHARACTERIZED	tdh
Bcen_5158	Q1BK23	2-amino-3-ketobutyrate coenzyme A ligase	2	0	-2	0	0.000479444	5.39735e-05	0.000491497	COG0156	H	Coenzyme transport and metabolism	MET	METABOLISM	-
Bcen_5176	Q1BK05	alpha/beta hydrolase	2	0	-2	0	7.61532e-05	6.41912e-06	5.71225e-05	COG2267	I	Lipid transport and metabolism	MET	METABOLISM	-
Bcen_5190	Q1BJZ1	malate synthase G	2	0	-2	0	0.000603878	0.00016277	0.000963011	COG2225	C	Energy production and conversion	MET	METABOLISM	-
Bcen_5245	Q1BJT6	class II aldolase/adducin domain-containing protein	2	0	-2	0	7.52508e-05	0	0.000143336	COG0235	G	Carbohydrate transport and metabolism	MET	METABOLISM	-
Bcen_5298	Q1BJN3	carbon starvation protein CstA	2	0	-2	0	0.000306568	8.97673e-05	0.000224446	COG1966	T	Signal transduction mechanisms	CPS	CELLULAR PROCESSES AND SIGNALING	-
Bcen_5321	Q1BJL0	oligopeptide/dipeptide ABC transporter ATP-binding protein-like protein	2	0	-2	0	1.87231e-05	0	2.85955e-05	COG0444	E	Amino acid transport and metabolism	MET	METABOLISM	-
Bcen_5321	Q1BJL0	oligopeptide/dipeptide ABC transporter ATP-binding protein-like protein	2	0	-2	0	1.87231e-05	0	2.85955e-05	COG0444	P	Inorganic ion transport and metabolism	MET	METABOLISM	-
Bcen_5331	Q1BJK0	citrate transporter	2	0	-2	0	9.58656e-05	1.08077e-05	0.000140098	COG2610	G	Carbohydrate transport and metabolism	MET	METABOLISM	-
Bcen_5331	Q1BJK0	citrate transporter	2	0	-2	0	9.58656e-05	1.08077e-05	0.000140098	COG2610	E	Amino acid transport and metabolism	MET	METABOLISM	-
Bcen_5340	Q1BJJ1	5-carboxymethyl-2-hydroxymuconate delta-isomerase	2	0	-2	0	6.9067e-05	1.75495e-05	6.63149e-05	COG0179	Q	Secondary metabolites biosynthesis, transport and catabolism	MET	METABOLISM	-
Bcen_5429	Q1BJA3	periplasmic binding protein	2	0	-2	0	7.402e-05	0	0.000129141	COG4558	P	Inorganic ion transport and metabolism	MET	METABOLISM	-
Bcen_5430	Q1BJA2	hemin-degrading protein	2	0	-2	0	0.000141983	0	0.000215686	COG3720	P	Inorganic ion transport and metabolism	MET	METABOLISM	-
Bcen_5438	Q1BJ94	lysine-arginine-ornithine-binding periplasmic protein	2	0	-2	0	0.000378548	6.77571e-05	0.000475658	COG0834	T	Signal transduction mechanisms	CPS	CELLULAR PROCESSES AND SIGNALING	-
Bcen_5438	Q1BJ94	lysine-arginine-ornithine-binding periplasmic protein	2	0	-2	0	0.000378548	6.77571e-05	0.000475658	COG0834	E	Amino acid transport and metabolism	MET	METABOLISM	-
Bcen_5535	Q1BIZ8	6-phosphogluconate dehydrogenase, NAD-binding	2	0	-2	0	1.40926e-05	0	2.47598e-05	COG2084	I	Lipid transport and metabolism	MET	METABOLISM	-
Bcen_5578	Q1BIV8	sodium:dicarboxylate symporter	2	0	-2	0	7.80128e-05	0	7.89463e-05	COG1301	C	Energy production and conversion	MET	METABOLISM	-
Bcen_5748	Q1BID9	ABC transporter related	2	0	-2	0	6.77185e-05	0	4.17122e-05	COG4598	E	Amino acid transport and metabolism	MET	METABOLISM	-
Bcen_5751	Q1BID6	extracellular solute-binding protein	2	0	-2	0	0.000109153	6.61971e-06	0.000150059	COG0834	T	Signal transduction mechanisms	CPS	CELLULAR PROCESSES AND SIGNALING	-
Bcen_5751	Q1BID6	extracellular solute-binding protein	2	0	-2	0	0.000109153	6.61971e-06	0.000150059	COG0834	E	Amino acid transport and metabolism	MET	METABOLISM	-
Bcen_5766	Q1BIC1	TrpR binding protein WrbA	2	0	-2	0	3.64557e-05	0	6.31571e-05	COG0655	R	General function prediction only	PC	POORLY CHARACTERIZED	-
Bcen_5783	Q1BIA5	extracellular ligand-binding receptor	2	0	-2	0	0.000647403	0.000181854	0.00106565	COG0683	E	Amino acid transport and metabolism	MET	METABOLISM	-
Bcen_5785	Q1BIA3	FAD linked oxidase-like	2	0	-2	0	8.76713e-06	0	1.10191e-05	COG0277	C	Energy production and conversion	MET	METABOLISM	-
Bcen_5816	Q1BI74	molybdenum-pterin binding domain-containing protein	2	0	-2	0	0.000280399	1.49835e-05	0.00032674	COG3585	H	Coenzyme transport and metabolism	MET	METABOLISM	-
Bcen_5840	Q1BI50	carboxymethylenebutenolidase	2	0	-2	0	0.000356858	0.000117661	0.000507041	COG0412	Q	Secondary metabolites biosynthesis, transport and catabolism	MET	METABOLISM	-
Bcen_5865	Q1BI25	3-hydroxybutyrate dehydrogenase	2	0	-2	0	0.000501284	0.000187454	0.00084009	COG1028	I	Lipid transport and metabolism	MET	METABOLISM	-
Bcen_5865	Q1BI25	3-hydroxybutyrate dehydrogenase	2	0	-2	0	0.000501284	0.000187454	0.00084009	COG1028	R	General function prediction only	PC	POORLY CHARACTERIZED	-
Bcen_5865	Q1BI25	3-hydroxybutyrate dehydrogenase	2	0	-2	0	0.000501284	0.000187454	0.00084009	COG1028	Q	Secondary metabolites biosynthesis, transport and catabolism	MET	METABOLISM	-
Bcen_5886	Q1BI04	acetyl-CoA synthetase	2	0	-2	0	0.00052023	9.07897e-05	0.000785945	COG0365	I	Lipid transport and metabolism	MET	METABOLISM	-
Bcen_5907	Q1BHY3	urocanate hydratase	2	0	-2	0	0.000665978	6.96584e-05	0.000960859	COG2987	E	Amino acid transport and metabolism	MET	METABOLISM	-
Bcen_5909	Q1BHY1	imidazolonepropionase	2	0	-2	0	9.67357e-05	0	6.05645e-05	COG1228	Q	Secondary metabolites biosynthesis, transport and catabolism	MET	METABOLISM	-
Bcen_5910	Q1BHY0	N-formimino-L-glutamate deiminase	2	0	-2	0	0.000126568	1.89823e-05	0.000119122	COG0402	R	General function prediction only	PC	POORLY CHARACTERIZED	-
Bcen_5910	Q1BHY0	N-formimino-L-glutamate deiminase	2	0	-2	0	0.000126568	1.89823e-05	0.000119122	COG0402	F	Nucleotide transport and metabolism	MET	METABOLISM	-
Bcen_5926	Q1BHW4	molybdopterin binding domain-containing protein	2	0	-2	0	0.000192253	6.89663e-05	0.00012387	COG1058	R	General function prediction only	PC	POORLY CHARACTERIZED	-
Bcen_5927	Q1BHW3	rhodanese-like protein	2	0	-2	0	0.000154067	4.34303e-05	7.80176e-05	-					-
Bcen_6025	Q1BHL5	malate synthase	2	0	-2	0	0.000127606	2.49927e-05	9.62646e-05	COG2225	C	Energy production and conversion	MET	METABOLISM	-
Bcen_6028	Q1BHL2	hypothetical protein	2	0	-2	0	2.73045e-05	0	1.45806e-05	COG0589	T	Signal transduction mechanisms	CPS	CELLULAR PROCESSES AND SIGNALING	-
Bcen_6038	Q1BHK2	alanine racemase	2	0	-2	0	0.000207214	7.21158e-05	0.000106318	COG0787	M	Cell wall/membrane/envelope biogenesis	CPS	CELLULAR PROCESSES AND SIGNALING	alr
Bcen_6047	Q1BHJ3	2,3,4,5-tetrahydropyridine-2,6-carboxylate N-succinyltransferase	2	0	-2	0	0.00151456	0.000709168	0.001072	COG2171	E	Amino acid transport and metabolism	MET	METABOLISM	dapD
Bcen_6048	Q1BHJ2	succinyldiaminopimelate transaminase	2	0	-2	0	0.000233184	9.14268e-05	0.000168519	COG0436	E	Amino acid transport and metabolism	MET	METABOLISM	-
Bcen_6056	Q1BHI4	PII uridylyl-transferase	2	0	-2	0	0.000392604	0.000195673	0.000208126	COG2844	O	Posttranslational modification, protein turnover, chaperones	CPS	CELLULAR PROCESSES AND SIGNALING	-
Bcen_6057	Q1BHI3	methionine aminopeptidase	2	0	-2	0	0.0002805	7.38315e-05	0.000184208	COG0024	J	Translation, ribosomal structure and biogenesis	ISP	INFORMATION STORAGE AND PROCESSING	-
Bcen_6133	Q1BHA8	pyridoxal-5'-phosphate-dependent enzyme, beta subunit	2	0	-2	0	2.12658e-05	0	3.90617e-05	COG1171	E	Amino acid transport and metabolism	MET	METABOLISM	-
Bcen_6167	Q1BH74	PpiC-type peptidyl-prolyl cis-trans isomerase	2	0	-2	0	0.00113415	0.000537975	0.000733663	COG0760	O	Posttranslational modification, protein turnover, chaperones	CPS	CELLULAR PROCESSES AND SIGNALING	-
Bcen_6227	Q1BH14	MoeA-likedomain-containing protein	2	0	-2	0	0.000106617	3.11526e-05	5.49843e-05	COG0303	H	Coenzyme transport and metabolism	MET	METABOLISM	-
Bcen_6264	Q1BGX7	nucleoside diphosphate kinase	2	0	-2	0	0.00180005	0.000695881	0.00104961	COG0105	F	Nucleotide transport and metabolism	MET	METABOLISM	ndk
Bcen_6280	Q1BGW2	K+ potassium transporter	2	0	-2	0	0.00017095	7.94618e-05	8.58716e-05	COG3158	P	Inorganic ion transport and metabolism	MET	METABOLISM	-
Bcen_6292	Q1BGV0	hypothetical protein	2	0	-2	0	4.36872e-05	0	5.50584e-05	-					-
Bcen_6303	Q1BGT9	zinc-binding alcohol dehydrogenase	2	0	-2	0	4.24736e-05	0	6.6863e-05	COG0604	R	General function prediction only	PC	POORLY CHARACTERIZED	-
Bcen_6303	Q1BGT9	zinc-binding alcohol dehydrogenase	2	0	-2	0	4.24736e-05	0	6.6863e-05	COG0604	C	Energy production and conversion	MET	METABOLISM	-
Bcen_6321	Q1BGS1	aldehyde dehydrogenase	2	0	-2	0	0.000210033	5.16768e-05	0.000288112	COG1012	C	Energy production and conversion	MET	METABOLISM	-
Bcen_0132	Q1BZA9	peptidase S10, serine carboxypeptidase	3	0	-2	2	1.146e-05	0	6.79735e-05	COG2939	E	Amino acid transport and metabolism	MET	METABOLISM	-
Bcen_0249	Q1BYZ2	glycolate oxidase FAD binding subunit	3	0	-2	2	2.23502e-05	8.06805e-06	5.66794e-05	COG0277	C	Energy production and conversion	MET	METABOLISM	glcE
Bcen_0330	Q1BYR3	acyl-CoA dehydrogenase	3	0	-2	2	0.000157526	6.37782e-05	0.00164673	COG1960	I	Lipid transport and metabolism	MET	METABOLISM	-
Bcen_0338	Q1BYQ5	fumarylacetoacetase	3	0	-2	2	0.000106894	1.5665e-05	0.000239985	COG0179	Q	Secondary metabolites biosynthesis, transport and catabolism	MET	METABOLISM	-
Bcen_0488	Q1BYA5	glucose-6-phosphate 1-dehydrogenase	3	0	-2	2	0.000555715	0.00026257	0.00112612	COG0364	G	Carbohydrate transport and metabolism	MET	METABOLISM	-
Bcen_0524	Q1BY69	porin	3	0	-2	2	6.16636e-05	2.69992e-05	0.000599694	COG3203	M	Cell wall/membrane/envelope biogenesis	CPS	CELLULAR PROCESSES AND SIGNALING	-
Bcen_0595	Q1BXZ9	CobD/CbiB family protein	3	0	-2	2	1.2482e-05	0	3.71948e-05	COG1270	H	Coenzyme transport and metabolism	MET	METABOLISM	-
Bcen_0729	Q1BXL6	binding-protein-dependent transport systems inner membrane component	3	0	-2	2	7.40461e-06	0	1.93554e-05	COG1178	P	Inorganic ion transport and metabolism	MET	METABOLISM	-
Bcen_0762	Q1BXI3	3-methyl-2-oxobutanoate dehydrogenase	3	0	-2	2	1.68272e-05	0	0.00123337	COG1071	C	Energy production and conversion	MET	METABOLISM	-
Bcen_0763	Q1BXI2	transketolase, central region	3	0	-2	2	2.27736e-05	0	0.000459229	COG0022	C	Energy production and conversion	MET	METABOLISM	-
Bcen_0764	Q1BXI1	branched-chain alpha-keto acid dehydrogenase subunit E2	3	0	-2	2	6.04628e-05	4.50704e-06	0.00129756	COG0508	C	Energy production and conversion	MET	METABOLISM	-
Bcen_0765	Q1BXI0	dihydrolipoamide dehydrogenase	3	0	-2	2	1.78315e-05	0	0.000672172	COG1249	C	Energy production and conversion	MET	METABOLISM	-
Bcen_0788	Q1BXF7	hypothetical protein	3	0	-2	2	4.00118e-05	1.23053e-05	8.60678e-05	COG4670	I	Lipid transport and metabolism	MET	METABOLISM	-
Bcen_0858	Q1BX88	twin-arginine translocation pathway signal	3	0	-2	2	1.19237e-05	0	0.000135085	COG1529	C	Energy production and conversion	MET	METABOLISM	-
Bcen_0940	Q1BX06	thiamine pyrophosphate enzyme-like protein	3	0	-2	2	6.52047e-06	0	6.49748e-05	COG3962	E	Amino acid transport and metabolism	MET	METABOLISM	-
Bcen_0941	Q1BX05	PfkB protein	3	0	-2	2	2.15653e-05	2.9545e-06	0.000132577	COG3892	S	Function unknown	PC	POORLY CHARACTERIZED	-
Bcen_0948	Q1BWZ8	oxidoreductase-like	3	0	-2	2	7.69263e-06	0	0.000117951	COG0673	R	General function prediction only	PC	POORLY CHARACTERIZED	-
Bcen_1063	Q1BWN5	ABC transporter	3	0	-2	2	0.00021851	5.61882e-06	0.000627302	COG1129	G	Carbohydrate transport and metabolism	MET	METABOLISM	-
Bcen_1126	Q1BWH2	periplasmic binding protein/LacI transcriptional regulator	3	0	-2	2	0.000273444	5.88545e-05	0.000876999	COG1879	G	Carbohydrate transport and metabolism	MET	METABOLISM	-
Bcen_1133	Q1BWG5	serine protein kinase PrkA	3	0	-2	2	0.000260271	9.39129e-05	0.00105568	COG2766	T	Signal transduction mechanisms	CPS	CELLULAR PROCESSES AND SIGNALING	-
Bcen_1135	Q1BWG3	SpoVR family protein	3	0	-2	2	1.45624e-05	0	4.6562e-05	COG2719	S	Function unknown	PC	POORLY CHARACTERIZED	-
Bcen_1146	Q1BWF2	fimbrial protein	3	0	-2	2	8.34582e-05	1.24606e-05	0.000227191	COG3539	U	Intracellular trafficking, secretion, and vesicular transport	CPS	CELLULAR PROCESSES AND SIGNALING	-
Bcen_1146	Q1BWF2	fimbrial protein	3	0	-2	2	8.34582e-05	1.24606e-05	0.000227191	COG3539	N	Cell motility	CPS	CELLULAR PROCESSES AND SIGNALING	-
Bcen_1147	Q1BWF1	fimbrial biogenesis outer membrane usher protein	3	0	-2	2	2.3593e-05	4.81434e-06	0.000503564	COG3188	N	Cell motility	CPS	CELLULAR PROCESSES AND SIGNALING	-
Bcen_1147	Q1BWF1	fimbrial biogenesis outer membrane usher protein	3	0	-2	2	2.3593e-05	4.81434e-06	0.000503564	COG3188	U	Intracellular trafficking, secretion, and vesicular transport	CPS	CELLULAR PROCESSES AND SIGNALING	-
Bcen_1148	Q1BWF0	pili assembly chaperone	3	0	-2	2	7.28892e-05	0	0.000212169	COG3121	N	Cell motility	CPS	CELLULAR PROCESSES AND SIGNALING	-
Bcen_1148	Q1BWF0	pili assembly chaperone	3	0	-2	2	7.28892e-05	0	0.000212169	COG3121	U	Intracellular trafficking, secretion, and vesicular transport	CPS	CELLULAR PROCESSES AND SIGNALING	-
Bcen_1149	Q1BWE9	fimbrial protein	3	0	-2	2	1.18073e-05	0	0.000199313	COG3539	N	Cell motility	CPS	CELLULAR PROCESSES AND SIGNALING	-
Bcen_1149	Q1BWE9	fimbrial protein	3	0	-2	2	1.18073e-05	0	0.000199313	COG3539	U	Intracellular trafficking, secretion, and vesicular transport	CPS	CELLULAR PROCESSES AND SIGNALING	-
Bcen_1162	Q1BWD6	hypothetical protein	3	0	-2	2	1.14966e-05	0	6.57692e-05	-					-
Bcen_1166	Q1BWD2	hypothetical protein	3	0	-2	2	0.000238473	9.70925e-05	0.000505121	COG1670	J	Translation, ribosomal structure and biogenesis	ISP	INFORMATION STORAGE AND PROCESSING	-
Bcen_1233	Q1BW65	propeptide, peptidase M4 and M36	3	0	-2	2	3.67537e-06	0	5.72065e-05	COG3227	E	Amino acid transport and metabolism	MET	METABOLISM	-
Bcen_1312	Q1BVY7	zinc-binding alcohol dehydrogenase	3	0	-2	2	2.24037e-05	0	4.53435e-05	COG1062	C	Energy production and conversion	MET	METABOLISM	-
Bcen_1315	Q1BVY4	short-chain dehydrogenase/reductase SDR	3	0	-2	2	0.000202333	6.63821e-05	0.000473941	COG1028	I	Lipid transport and metabolism	MET	METABOLISM	-
Bcen_1315	Q1BVY4	short-chain dehydrogenase/reductase SDR	3	0	-2	2	0.000202333	6.63821e-05	0.000473941	COG1028	Q	Secondary metabolites biosynthesis, transport and catabolism	MET	METABOLISM	-
Bcen_1315	Q1BVY4	short-chain dehydrogenase/reductase SDR	3	0	-2	2	0.000202333	6.63821e-05	0.000473941	COG1028	R	General function prediction only	PC	POORLY CHARACTERIZED	-
Bcen_1420	Q1BVM9	hypothetical protein	3	0	-2	2	2.88186e-05	0	0.000139601	COG3781	S	Function unknown	PC	POORLY CHARACTERIZED	-
Bcen_1597	Q1BV53	allantoate amidohydrolase	3	0	-2	2	1.65974e-05	0	9.78461e-05	COG0624	E	Amino acid transport and metabolism	MET	METABOLISM	-
Bcen_1599	Q1BV51	Acetyl-CoA C-acetyltransferase	3	0	-2	2	0.000111729	0	0.000606688	COG0183	I	Lipid transport and metabolism	MET	METABOLISM	-
Bcen_1600	Q1BV50	short-chain dehydrogenase/reductase SDR	3	0	-2	2	0.000172509	2.02891e-05	0.000569407	COG1028	Q	Secondary metabolites biosynthesis, transport and catabolism	MET	METABOLISM	-
Bcen_1600	Q1BV50	short-chain dehydrogenase/reductase SDR	3	0	-2	2	0.000172509	2.02891e-05	0.000569407	COG1028	R	General function prediction only	PC	POORLY CHARACTERIZED	-
Bcen_1600	Q1BV50	short-chain dehydrogenase/reductase SDR	3	0	-2	2	0.000172509	2.02891e-05	0.000569407	COG1028	I	Lipid transport and metabolism	MET	METABOLISM	-
Bcen_1601	Q1BV49	AMP-dependent synthetase and ligase	3	0	-2	2	3.26958e-05	0	0.000210105	COG0365	I	Lipid transport and metabolism	MET	METABOLISM	-
Bcen_1619	Q1BV31	acyl-CoA dehydrogenase	3	0	-2	2	9.32094e-05	3.60154e-05	0.000202329	COG1960	I	Lipid transport and metabolism	MET	METABOLISM	-
Bcen_1620	Q1BV30	acyl-CoA dehydrogenase	3	0	-2	2	3.47512e-05	9.58182e-06	8.54056e-05	COG1960	I	Lipid transport and metabolism	MET	METABOLISM	-
Bcen_1767	Q1BUN5	phytanoyl-CoA dioxygenase	3	0	-2	2	1.36262e-05	0	2.99353e-05	COG5285	Q	Secondary metabolites biosynthesis, transport and catabolism	MET	METABOLISM	-
Bcen_1802	Q1BUK0	Beta-glucosidase	3	0	-2	2	7.10562e-06	0	2.53601e-05	COG1472	G	Carbohydrate transport and metabolism	MET	METABOLISM	-
Bcen_1806	Q1BUJ6	aldehyde dehydrogenase	3	0	-2	2	4.79724e-05	2.11212e-05	0.000125142	COG1012	C	Energy production and conversion	MET	METABOLISM	-
Bcen_1958	Q1BU44	cyclopropane-fatty-acyl-phospholipid synthase	3	0	-2	2	8.53842e-05	2.97982e-05	0.00027751	COG2230	M	Cell wall/membrane/envelope biogenesis	CPS	CELLULAR PROCESSES AND SIGNALING	-
Bcen_1962	Q1BU40	selenium-binding protein	3	0	-2	2	4.40471e-05	1.01445e-05	0.000278666	COG5276	S	Function unknown	PC	POORLY CHARACTERIZED	-
Bcen_2044	Q1BTW0	major facilitator transporter	3	0	-2	2	2.21431e-05	0	7.67017e-05	-					-
Bcen_2055	Q1BTU9	galactonate dehydratase	3	0	-2	2	4.16565e-05	0	9.44442e-05	COG4948	M	Cell wall/membrane/envelope biogenesis	CPS	CELLULAR PROCESSES AND SIGNALING	-
Bcen_2055	Q1BTU9	galactonate dehydratase	3	0	-2	2	4.16565e-05	0	9.44442e-05	COG4948	R	General function prediction only	PC	POORLY CHARACTERIZED	-
Bcen_2074	Q1BTT0	xylose isomerase	3	0	-2	2	2.90552e-05	0	0.000248675	COG4130	G	Carbohydrate transport and metabolism	MET	METABOLISM	-
Bcen_2075	Q1BTS9	myo-inositol 2-dehydrogenase	3	0	-2	2	1.2482e-05	0	0.000271226	COG0673	R	General function prediction only	PC	POORLY CHARACTERIZED	-
Bcen_2353	Q1BT02	LysR family transcriptional regulator	3	0	-2	2	1.23628e-05	0	0.000277891	COG0583	K	Transcription	ISP	INFORMATION STORAGE AND PROCESSING	-
Bcen_2376	Q1BSX9	aldehyde dehydrogenase	3	0	-2	2	0.000166701	3.97736e-05	0.000869826	COG1012	C	Energy production and conversion	MET	METABOLISM	-
Bcen_2380	Q1BSX5	glutamate--ammonia ligase	3	0	-2	2	2.18436e-05	0	0.000195993	COG0174	E	Amino acid transport and metabolism	MET	METABOLISM	-
Bcen_2381	Q1BSX4	aminotransferase	3	0	-2	2	2.72844e-05	0	0.000244188	COG0161	H	Coenzyme transport and metabolism	MET	METABOLISM	-
Bcen_2382	Q1BSX3	extracellular solute-binding protein	3	0	-2	2	3.7243e-05	0	0.000121457	COG0687	E	Amino acid transport and metabolism	MET	METABOLISM	-
Bcen_2415	Q1BSU1	peptidase M24	3	0	-2	2	0.000123719	3.11516e-06	0.000466655	COG0006	E	Amino acid transport and metabolism	MET	METABOLISM	-
Bcen_2424	Q1BST2	allophanate hydrolase subunit 2	3	0	-2	2	4.59865e-05	2.21895e-05	0.000118767	COG1984	E	Amino acid transport and metabolism	MET	METABOLISM	-
Bcen_2458	Q1BSP8	aldehyde dehydrogenase	3	0	-2	2	1.68028e-05	0	4.38112e-05	COG1012	C	Energy production and conversion	MET	METABOLISM	-
Bcen_2563	Q1BSE3	beta-ketoadipyl CoA thiolase	3	0	-2	2	0.000816137	0.000105498	0.00206082	COG0183	I	Lipid transport and metabolism	MET	METABOLISM	-
Bcen_2565	Q1BSE1	phenylacetic acid degradation protein PaaD	3	0	-2	2	0.000238719	0	0.000644338	COG2050	Q	Secondary metabolites biosynthesis, transport and catabolism	MET	METABOLISM	-
Bcen_2610	Q1BS97	hypothetical protein	3	0	-2	2	0.00017232	1.76526e-05	0.00123833	COG3422	S	Function unknown	PC	POORLY CHARACTERIZED	-
Bcen_2613	Q1BS94	peptidase M1, membrane alanine aminopeptidase	3	0	-2	2	0.000107651	5.33671e-06	0.000774836	COG0308	E	Amino acid transport and metabolism	MET	METABOLISM	-
Bcen_2627	Q1BS80	hypothetical protein	3	0	-2	2	0.000102828	5.1209e-05	0.000234031	-					-
Bcen_2651	Q1BS56	hypothetical protein	3	0	-2	2	0.000232455	8.25318e-05	0.000983	-					-
Bcen_2712	Q1BRZ5	glycerol-3-phosphate transporter periplasmic binding protein	3	0	-2	2	3.63625e-05	0	0.000196749	COG1653	G	Carbohydrate transport and metabolism	MET	METABOLISM	-
Bcen_2787	Q1BRS0	indolepyruvate ferredoxin oxidoreductase	3	0	-2	2	0.00014708	0	0.000613351	COG4231	C	Energy production and conversion	MET	METABOLISM	-
Bcen_2791	Q1BRR6	flavodoxin/nitric oxide synthase	3	0	-2	2	1.10261e-05	0	7.15352e-05	COG0655	R	General function prediction only	PC	POORLY CHARACTERIZED	-
Bcen_2917	Q1BRE2	thiamine pyrophosphate protein	3	0	-2	2	1.42895e-05	0	5.09334e-05	COG0028	H	Coenzyme transport and metabolism	MET	METABOLISM	-
Bcen_2917	Q1BRE2	thiamine pyrophosphate protein	3	0	-2	2	1.42895e-05	0	5.09334e-05	COG0028	E	Amino acid transport and metabolism	MET	METABOLISM	-
Bcen_2921	Q1BRD8	aldehyde dehydrogenase	3	0	-2	2	8.41002e-05	3.79793e-05	0.000606479	COG1012	C	Energy production and conversion	MET	METABOLISM	-
Bcen_2947	Q1BRB2	AMP-binding protein	3	0	-2	2	3.2856e-05	0	0.000417047	COG0318	Q	Secondary metabolites biosynthesis, transport and catabolism	MET	METABOLISM	-
Bcen_2947	Q1BRB2	AMP-binding protein	3	0	-2	2	3.2856e-05	0	0.000417047	COG0318	I	Lipid transport and metabolism	MET	METABOLISM	-
Bcen_2970	Q1BR89	branched chain amino acid ABC transporter periplasmic ligand-binding protein	3	0	-2	2	7.11672e-05	0	0.000163933	COG0683	E	Amino acid transport and metabolism	MET	METABOLISM	-
Bcen_2992	Q1BR67	peptidase M20D, amidohydrolase	3	0	-2	2	1.51912e-05	0	6.4401e-05	COG1473	R	General function prediction only	PC	POORLY CHARACTERIZED	-
Bcen_2998	Q1BR61	beta-ketoadipyl CoA thiolase	3	0	-2	2	0.000225964	4.28705e-05	0.000645766	COG0183	I	Lipid transport and metabolism	MET	METABOLISM	-
Bcen_3004	Q1BR55	succinate-semialdehyde dehydrogenase	3	0	-2	2	0.000144823	7.09126e-05	0.000532907	COG1012	C	Energy production and conversion	MET	METABOLISM	-
Bcen_3010	Q1BR49	purine nucleoside permease	3	0	-2	2	3.08853e-05	0	0.000169724	COG5042	F	Nucleotide transport and metabolism	MET	METABOLISM	-
Bcen_3055	Q1BR04	transport protein RbsD/FucU	3	0	-2	2	0.000212742	6.11024e-05	0.000460214	COG4154	G	Carbohydrate transport and metabolism	MET	METABOLISM	-
Bcen_3087	Q1BQX2	peptidase S8/S53 subtilisin kexin sedolisin	3	0	-2	2	9.90994e-06	0	3.36059e-05	COG4934	O	Posttranslational modification, protein turnover, chaperones	CPS	CELLULAR PROCESSES AND SIGNALING	-
Bcen_3088	Q1BQX1	peptidase S10, serine carboxypeptidase	3	0	-2	2	1.81682e-05	0	9.31241e-05	COG2939	E	Amino acid transport and metabolism	MET	METABOLISM	-
Bcen_3097	Q1BQW2	aldehyde dehydrogenase	3	0	-2	2	0.000454785	0.000130841	0.00103666	COG1012	C	Energy production and conversion	MET	METABOLISM	-
Bcen_3127	Q1BQT2	acyl-CoA dehydrogenase	3	0	-2	2	0.000200583	2.69268e-05	0.00132459	COG1960	I	Lipid transport and metabolism	MET	METABOLISM	-
Bcen_3128	Q1BQT1	propionyl-CoA carboxylase	3	0	-2	2	0.00022048	3.51062e-05	0.00120231	COG4799	I	Lipid transport and metabolism	MET	METABOLISM	-
Bcen_3129	Q1BQT0	enoyl-CoA hydratase	3	0	-2	2	0.000194808	0	0.000458737	COG1024	I	Lipid transport and metabolism	MET	METABOLISM	-
Bcen_3130	Q1BQS9	carbamoyl-phosphate synthase subunit L	3	0	-2	2	0.00015374	1.48015e-05	0.0010197	COG4770	I	Lipid transport and metabolism	MET	METABOLISM	-
Bcen_3132	Q1BQS7	twin-arginine translocation pathway signal	3	0	-2	2	1.292e-05	0	4.87158e-05	COG3511	M	Cell wall/membrane/envelope biogenesis	CPS	CELLULAR PROCESSES AND SIGNALING	-
Bcen_3143	Q1BQR6	OmpA/MotB	3	0	-2	2	2.36977e-05	9.21003e-06	0.000285665	COG2885	M	Cell wall/membrane/envelope biogenesis	CPS	CELLULAR PROCESSES AND SIGNALING	-
Bcen_3174	Q1BQN5	twin-arginine translocation pathway signal	3	0	-2	2	3.7156e-05	0	0.000189186	COG1529	C	Energy production and conversion	MET	METABOLISM	-
Bcen_3198	Q1BQL2	substrate-binding region of ABC-type glycine betaine transport system	3	0	-2	2	6.89132e-06	0	9.74743e-05	COG2113	E	Amino acid transport and metabolism	MET	METABOLISM	-
Bcen_3219	Q1BQJ1	sarcosine oxidase, gamma subunit	3	0	-2	2	1.89944e-05	0	0.00011987	COG4583	E	Amino acid transport and metabolism	MET	METABOLISM	-
Bcen_3276	Q1BQD4	RND efflux system, outer membrane lipoprotein, NodT	3	0	-2	2	1.18968e-05	0	5.34399e-05	COG1538	U	Intracellular trafficking, secretion, and vesicular transport	CPS	CELLULAR PROCESSES AND SIGNALING	-
Bcen_3276	Q1BQD4	RND efflux system, outer membrane lipoprotein, NodT	3	0	-2	2	1.18968e-05	0	5.34399e-05	COG1538	M	Cell wall/membrane/envelope biogenesis	CPS	CELLULAR PROCESSES AND SIGNALING	-
Bcen_3278	Q1BQD2	alcohol dehydrogenase GroES-like protein	3	0	-2	2	5.18595e-05	0	0.000665361	COG1063	E	Amino acid transport and metabolism	MET	METABOLISM	-
Bcen_3278	Q1BQD2	alcohol dehydrogenase GroES-like protein	3	0	-2	2	5.18595e-05	0	0.000665361	COG1063	R	General function prediction only	PC	POORLY CHARACTERIZED	-
Bcen_3283	Q1BQC7	serine hydroxymethyltransferase	3	0	-2	2	5.44786e-05	4.41314e-06	0.000377507	COG0112	E	Amino acid transport and metabolism	MET	METABOLISM	-
Bcen_3284	Q1BQC6	membrane dipeptidase	3	0	-2	2	2.12658e-05	0	0.000179608	COG2355	E	Amino acid transport and metabolism	MET	METABOLISM	-
Bcen_3286	Q1BQC4	NADH:flavin oxidoreductase	3	0	-2	2	1.14692e-05	0	0.000172817	COG1902	C	Energy production and conversion	MET	METABOLISM	-
Bcen_3290	Q1BQC0	Rieske (2Fe-2S) protein	3	0	-2	2	9.38392e-06	0	0.000108434	COG4638	R	General function prediction only	PC	POORLY CHARACTERIZED	-
Bcen_3290	Q1BQC0	Rieske (2Fe-2S) protein	3	0	-2	2	9.38392e-06	0	0.000108434	COG4638	P	Inorganic ion transport and metabolism	MET	METABOLISM	-
Bcen_3301	Q1BQA9	leucyl aminopeptidase	3	0	-2	2	4.23164e-05	0	0.000252306	COG2234	R	General function prediction only	PC	POORLY CHARACTERIZED	-
Bcen_3302	Q1BQA8	propeptide, peptidase M4 and M36	3	0	-2	2	0.000120012	0	0.000286171	COG3227	E	Amino acid transport and metabolism	MET	METABOLISM	-
Bcen_3325	Q1BQ85	5-carboxymethyl-2-hydroxymuconate delta-isomerase	3	0	-2	2	1.08175e-05	0	0.000109709	COG0179	Q	Secondary metabolites biosynthesis, transport and catabolism	MET	METABOLISM	-
Bcen_3344	Q1BQ66	hypothetical protein	3	0	-2	2	3.24407e-05	0	8.21272e-05	COG3209	M	Cell wall/membrane/envelope biogenesis	CPS	CELLULAR PROCESSES AND SIGNALING	-
Bcen_3369	Q1BQ41	amino acid adenylation	3	0	-2	2	0.000788449	0.000299187	0.00188795	COG1020	Q	Secondary metabolites biosynthesis, transport and catabolism	MET	METABOLISM	-
Bcen_3370	Q1BQ40	amino acid adenylation	3	0	-2	2	0.000322265	3.55097e-05	0.000920512	COG1020	Q	Secondary metabolites biosynthesis, transport and catabolism	MET	METABOLISM	-
Bcen_3371	Q1BQ39	thiazolinyl imide reductase	3	0	-2	2	0.000156757	4.55505e-05	0.000977628	COG4693	Q	Secondary metabolites biosynthesis, transport and catabolism	MET	METABOLISM	-
Bcen_3372	Q1BQ38	ABC transporter related	3	0	-2	2	0.000210864	0	0.000507516	COG1132	V	Defense mechanisms	CPS	CELLULAR PROCESSES AND SIGNALING	-
Bcen_3373	Q1BQ37	ABC transporter	3	0	-2	2	0.000147905	0	0.000447837	COG1132	V	Defense mechanisms	CPS	CELLULAR PROCESSES AND SIGNALING	-
Bcen_3374	Q1BQ36	TonB-dependent siderophore receptor	3	0	-2	2	0.000170075	5.98568e-05	0.000622961	COG4773	P	Inorganic ion transport and metabolism	MET	METABOLISM	-
Bcen_3404	Q1BQ06	acyl-CoA dehydrogenase	3	0	-2	2	7.46896e-05	0	0.000883602	COG1960	I	Lipid transport and metabolism	MET	METABOLISM	-
Bcen_3405	Q1BQ05	AMP-dependent synthetase and ligase	3	0	-2	2	3.4098e-05	0	0.000498217	COG0365	I	Lipid transport and metabolism	MET	METABOLISM	-
Bcen_3406	Q1BQ04	methylmalonate-semialdehyde dehydrogenase	3	0	-2	2	8.49762e-05	0	0.000987737	COG1012	C	Energy production and conversion	MET	METABOLISM	-
Bcen_3407	Q1BQ03	3-hydroxyisobutyrate dehydrogenase	3	0	-2	2	6.55308e-05	0	0.000600939	COG2084	I	Lipid transport and metabolism	MET	METABOLISM	-
Bcen_3408	Q1BQ02	enoyl-CoA hydratase	3	0	-2	2	3.50685e-05	0	0.000550876	COG1024	I	Lipid transport and metabolism	MET	METABOLISM	-
Bcen_3409	Q1BQ01	enoyl-CoA hydratase/isomerase	3	0	-2	2	5.15118e-06	0	0.000160379	COG1024	I	Lipid transport and metabolism	MET	METABOLISM	-
Bcen_3463	Q1BPU8	FAD dependent oxidoreductase	3	0	-2	2	1.62887e-05	0	9.21028e-05	COG0665	E	Amino acid transport and metabolism	MET	METABOLISM	-
Bcen_3465	Q1BPU6	glutamine synthetase	3	0	-2	2	4.32699e-06	0	7.7245e-05	COG0174	E	Amino acid transport and metabolism	MET	METABOLISM	-
Bcen_3545	Q1BPL6	2-dehydropantoate 2-reductase	3	0	-2	2	5.9447e-05	0	0.00019035	COG1893	H	Coenzyme transport and metabolism	MET	METABOLISM	-
Bcen_3621	Q1BPE1	secretion protein HlyD	3	0	-2	2	5.82976e-05	2.69029e-05	0.000187208	COG0845	M	Cell wall/membrane/envelope biogenesis	CPS	CELLULAR PROCESSES AND SIGNALING	-
Bcen_3678	Q1BP85	amidase	3	0	-2	2	1.65251e-05	0	4.58783e-05	COG0154	J	Translation, ribosomal structure and biogenesis	ISP	INFORMATION STORAGE AND PROCESSING	-
Bcen_3684	Q1BP79	NAD-glutamate dehydrogenase	3	0	-2	2	9.13486e-06	0	9.50522e-05	COG2902	E	Amino acid transport and metabolism	MET	METABOLISM	-
Bcen_3725	Q1BP38	branched-chain amino acid aminotransferase	3	0	-2	2	3.28175e-05	0	0.0001446	COG0115	E	Amino acid transport and metabolism	MET	METABOLISM	-
Bcen_3725	Q1BP38	branched-chain amino acid aminotransferase	3	0	-2	2	3.28175e-05	0	0.0001446	COG0115	H	Coenzyme transport and metabolism	MET	METABOLISM	-
Bcen_3806	Q1BNV7	extracellular solute-binding protein	3	0	-2	2	1.65166e-05	0	5.00531e-05	COG0834	T	Signal transduction mechanisms	CPS	CELLULAR PROCESSES AND SIGNALING	-
Bcen_3806	Q1BNV7	extracellular solute-binding protein	3	0	-2	2	1.65166e-05	0	5.00531e-05	COG0834	E	Amino acid transport and metabolism	MET	METABOLISM	-
Bcen_3838	Q1BNS5	3-hydroxy-acyl-CoA dehydrogenase	3	0	-2	2	7.26188e-05	0	0.000206836	COG1250	I	Lipid transport and metabolism	MET	METABOLISM	-
Bcen_3957	Q1BNF9	patatin	3	0	-2	2	3.6348e-05	0	0.000115645	COG3621	R	General function prediction only	PC	POORLY CHARACTERIZED	-
Bcen_4008	Q1BNA8	extracellular ligand-binding receptor	3	0	-2	2	1.12018e-05	0	2.59765e-05	COG0683	E	Amino acid transport and metabolism	MET	METABOLISM	-
Bcen_4038	Q1BN78	N-isopropylammelide isopropylaminohydrolase	3	0	-2	2	6.17319e-05	2.52604e-05	0.000178067	COG0402	F	Nucleotide transport and metabolism	MET	METABOLISM	-
Bcen_4038	Q1BN78	N-isopropylammelide isopropylaminohydrolase	3	0	-2	2	6.17319e-05	2.52604e-05	0.000178067	COG0402	R	General function prediction only	PC	POORLY CHARACTERIZED	-
Bcen_4053	Q1BN63	beta alanine--pyruvate transaminase	3	0	-2	2	4.4451e-05	0	0.000114911	COG0161	H	Coenzyme transport and metabolism	MET	METABOLISM	-
Bcen_4087	Q1BN29	hypothetical protein	3	0	-2	2	2.72523e-05	0	0.000130794	-					-
Bcen_4140	Q1BMX6	sodium/hydrogen exchanger	3	0	-2	2	5.45394e-05	3.49615e-06	0.000114821	COG4651	P	Inorganic ion transport and metabolism	MET	METABOLISM	-
Bcen_4203	Q1BMR6	extracellular solute-binding protein	3	0	-2	2	0.00012048	1.63996e-05	0.000323741	COG0747	E	Amino acid transport and metabolism	MET	METABOLISM	-
Bcen_4315	Q1BMF4	haloacid dehalogenase	3	0	-2	2	7.60421e-06	0	6.50015e-05	COG1011	R	General function prediction only	PC	POORLY CHARACTERIZED	-
Bcen_4319	Q1BMF0	methylmalonate-semialdehyde dehydrogenase	3	0	-2	2	7.68184e-05	7.84559e-06	0.00152631	COG1012	C	Energy production and conversion	MET	METABOLISM	-
Bcen_4447	Q1BM26	extracellular solute-binding protein	3	0	-2	2	3.4435e-05	5.52024e-06	9.33957e-05	COG0687	E	Amino acid transport and metabolism	MET	METABOLISM	-
Bcen_4508	Q1BLW5	CHAD domain-containing protein	3	0	-2	2	2.95831e-05	0	8.39874e-05	COG5607	S	Function unknown	PC	POORLY CHARACTERIZED	-
Bcen_4554	Q1BLS0	hypothetical protein	3	0	-2	2	3.90809e-05	0	0.000136395	COG4575	S	Function unknown	PC	POORLY CHARACTERIZED	-
Bcen_4562	Q1BLR2	AraC family transcriptional regulator	3	0	-2	2	3.54697e-05	1.31621e-05	0.000194337	COG4977	K	Transcription	ISP	INFORMATION STORAGE AND PROCESSING	-
Bcen_4572	Q1BLQ2	CheA signal transduction histidine kinase	3	0	-2	2	4.72962e-05	1.26864e-05	0.000107345	COG0643	N	Cell motility	CPS	CELLULAR PROCESSES AND SIGNALING	-
Bcen_4572	Q1BLQ2	CheA signal transduction histidine kinase	3	0	-2	2	4.72962e-05	1.26864e-05	0.000107345	COG0643	T	Signal transduction mechanisms	CPS	CELLULAR PROCESSES AND SIGNALING	-
Bcen_4580	Q1BLP4	aldehyde dehydrogenase	3	0	-2	2	7.34118e-05	1.01445e-05	0.000225647	COG1012	C	Energy production and conversion	MET	METABOLISM	-
Bcen_4588	Q1BLN6	Rieske (2Fe-2S) protein	3	0	-2	2	7.85117e-05	0	0.00038107	COG4638	P	Inorganic ion transport and metabolism	MET	METABOLISM	-
Bcen_4588	Q1BLN6	Rieske (2Fe-2S) protein	3	0	-2	2	7.85117e-05	0	0.00038107	COG4638	R	General function prediction only	PC	POORLY CHARACTERIZED	-
Bcen_4592	Q1BLN2	LysR family transcriptional regulator	3	0	-2	2	1.36522e-05	0	3.5304e-05	COG0583	K	Transcription	ISP	INFORMATION STORAGE AND PROCESSING	-
Bcen_4593	Q1BLN1	muconate and chloromuconate cycloisomerase	3	0	-2	2	4.08263e-05	0	0.000251903	COG4948	M	Cell wall/membrane/envelope biogenesis	CPS	CELLULAR PROCESSES AND SIGNALING	-
Bcen_4593	Q1BLN1	muconate and chloromuconate cycloisomerase	3	0	-2	2	4.08263e-05	0	0.000251903	COG4948	R	General function prediction only	PC	POORLY CHARACTERIZED	-
Bcen_4594	Q1BLN0	catechol 1,2-dioxygenase	3	0	-2	2	0.000139194	0	0.000652196	COG3485	Q	Secondary metabolites biosynthesis, transport and catabolism	MET	METABOLISM	-
Bcen_4595	Q1BLM9	muconolactone delta-isomerase	3	0	-2	2	9.9289e-05	0	0.000264055	COG4829	Q	Secondary metabolites biosynthesis, transport and catabolism	MET	METABOLISM	-
Bcen_4622	Q1BLK3	amidohydrolase	3	0	-2	2	1.52397e-05	7.31753e-06	0.000117667	COG1228	Q	Secondary metabolites biosynthesis, transport and catabolism	MET	METABOLISM	-
Bcen_4657	Q1BLG8	hypothetical protein	3	0	-2	2	5.85277e-05	0	0.00022801	-					-
Bcen_4715	Q1BLB0	mercuric reductase	3	0	-2	2	1.77463e-05	0	6.55376e-05	COG1249	C	Energy production and conversion	MET	METABOLISM	-
Bcen_4792	Q1BL34	pyruvate dehydrogenase	3	0	-2	2	3.04549e-05	1.04179e-05	0.000166894	COG0028	H	Coenzyme transport and metabolism	MET	METABOLISM	-
Bcen_4792	Q1BL34	pyruvate dehydrogenase	3	0	-2	2	3.04549e-05	1.04179e-05	0.000166894	COG0028	E	Amino acid transport and metabolism	MET	METABOLISM	-
Bcen_4813	Q1BL13	stationary-phase survival protein SurE	3	0	-2	2	5.4609e-05	2.62948e-05	0.000126751	COG0496	R	General function prediction only	PC	POORLY CHARACTERIZED	-
Bcen_4877	Q1BKV1	beta-galactosidase	3	0	-2	2	5.30767e-05	4.25208e-06	0.000264271	COG1874	G	Carbohydrate transport and metabolism	MET	METABOLISM	-
Bcen_4968	Q1BKL2	secretion protein HlyD	3	0	-2	2	0.000488881	0	0.00147229	COG1566	V	Defense mechanisms	CPS	CELLULAR PROCESSES AND SIGNALING	-
Bcen_4969	Q1BKL1	RND efflux system, outer membrane lipoprotein, NodT	3	0	-2	2	0.000168861	0	0.000717491	COG1538	U	Intracellular trafficking, secretion, and vesicular transport	CPS	CELLULAR PROCESSES AND SIGNALING	-
Bcen_4969	Q1BKL1	RND efflux system, outer membrane lipoprotein, NodT	3	0	-2	2	0.000168861	0	0.000717491	COG1538	M	Cell wall/membrane/envelope biogenesis	CPS	CELLULAR PROCESSES AND SIGNALING	-
Bcen_4972	Q1BKK8	hypothetical protein	3	0	-2	2	0.00112951	7.02667e-05	0.00245283	-					-
Bcen_4973	Q1BKK7	amino acid adenylation	3	0	-2	2	0.000679777	0	0.00151988	COG1020	Q	Secondary metabolites biosynthesis, transport and catabolism	MET	METABOLISM	-
Bcen_4974	Q1BKK6	hypothetical protein	3	0	-2	2	0.000783219	0	0.00183824	-					-
Bcen_4975	Q1BKK5	cupin	3	0	-2	2	0.000138134	0	0.000380273	-					-
Bcen_4977	Q1BKK3	condensation domain-containing protein	3	0	-2	2	0.00062897	0	0.00239946	COG1020	Q	Secondary metabolites biosynthesis, transport and catabolism	MET	METABOLISM	-
Bcen_4978	Q1BKK2	hypothetical protein	3	0	-2	2	0.000543818	0	0.00280686	COG0161	H	Coenzyme transport and metabolism	MET	METABOLISM	-
Bcen_4982	Q1BKJ8	hypothetical protein	3	0	-2	2	0.000241914	0	0.000865376	-					-
Bcen_4983	Q1BKJ7	fucose-binding lectin II	3	0	-2	2	0.000108994	0	0.000594515	-					-
Bcen_4984	Q1BKJ6	fucose-binding lectin II	3	0	-2	2	0.000155626	0	0.000627729	-					-
Bcen_5202	Q1BJX9	beta-galactosidase	3	0	-2	2	3.09238e-05	0	9.55015e-05	COG1874	G	Carbohydrate transport and metabolism	MET	METABOLISM	-
Bcen_5246	Q1BJT5	dihydrodipicolinate synthase	3	0	-2	2	5.64378e-05	0	0.00017153	COG0329	E	Amino acid transport and metabolism	MET	METABOLISM	-
Bcen_5246	Q1BJT5	dihydrodipicolinate synthase	3	0	-2	2	5.64378e-05	0	0.00017153	COG0329	M	Cell wall/membrane/envelope biogenesis	CPS	CELLULAR PROCESSES AND SIGNALING	-
Bcen_5318	Q1BJL3	extracellular solute-binding protein	3	0	-2	2	0.000159908	3.53051e-06	0.000481905	COG4166	E	Amino acid transport and metabolism	MET	METABOLISM	-
Bcen_5336	Q1BJJ5	N-acetyltransferase GCN5	3	0	-2	2	2.85799e-05	0	8.4278e-05	COG1042	C	Energy production and conversion	MET	METABOLISM	-
Bcen_5346	Q1BJI5	aconitate hydratase	3	0	-2	2	0.000106961	5.15787e-05	0.000656363	COG1048	C	Energy production and conversion	MET	METABOLISM	-
Bcen_5347	Q1BJI4	PrpF, AcnD-accessory	3	0	-2	2	9.5746e-05	4.62229e-05	0.000301325	COG2828	S	Function unknown	PC	POORLY CHARACTERIZED	-
Bcen_5394	Q1BJD8	DSBA oxidoreductase	3	0	-2	2	2.27972e-05	0	5.96126e-05	COG3917	Q	Secondary metabolites biosynthesis, transport and catabolism	MET	METABOLISM	-
Bcen_5431	Q1BJA1	TonB-dependent hemoglobin/transferrin/lactoferrin receptor	3	0	-2	2	7.32687e-05	3.83724e-06	0.000322214	COG1629	P	Inorganic ion transport and metabolism	MET	METABOLISM	-
Bcen_5460	Q1BJ72	hypothetical protein	3	0	-2	2	6.25096e-05	0	0.000186557	COG2128	S	Function unknown	PC	POORLY CHARACTERIZED	-
Bcen_5511	Q1BJ22	hypothetical protein	3	0	-2	2	0.000109383	0	0.000325416	-					-
Bcen_5582	Q1BIV4	porin	3	0	-2	2	3.82263e-05	0	0.000252065	COG3203	M	Cell wall/membrane/envelope biogenesis	CPS	CELLULAR PROCESSES AND SIGNALING	-
Bcen_5716	Q1BIH0	Sel1 repeat-containing protein	3	0	-2	2	0.000177522	8.70757e-05	0.000409832	COG0790	R	General function prediction only	PC	POORLY CHARACTERIZED	-
Bcen_5720	Q1BIG6	alpha-1,2-mannosidase	3	0	-2	2	5.79837e-06	0	1.28687e-05	COG3537	G	Carbohydrate transport and metabolism	MET	METABOLISM	-
Bcen_5864	Q1BI26	aldo/keto reductase	3	0	-2	2	1.51402e-05	0	5.16823e-05	COG0667	C	Energy production and conversion	MET	METABOLISM	-
Bcen_5905	Q1BHY5	histidine ammonia-lyase	3	0	-2	2	0.000712299	0.000204708	0.00169648	COG2986	E	Amino acid transport and metabolism	MET	METABOLISM	-
Bcen_5976	Q1BHR4	alpha/beta hydrolase fold	3	0	-2	2	1.65166e-05	0	3.9449e-05	COG0596	R	General function prediction only	PC	POORLY CHARACTERIZED	-
Bcen_6029	Q1BHL1	isocitrate lyase	3	0	-2	2	1.81595e-05	0	0.000100804	COG2224	C	Energy production and conversion	MET	METABOLISM	-
Bcen_6152	Q1BH89	2-dehydropantoate 2-reductase	3	0	-2	2	2.56983e-05	6.23032e-06	7.76576e-05	COG1893	H	Coenzyme transport and metabolism	MET	METABOLISM	-
Bcen_6163	Q1BH78	hypothetical protein	3	0	-2	2	2.56983e-05	8.26667e-06	6.14003e-05	COG0063	G	Carbohydrate transport and metabolism	MET	METABOLISM	-
Bcen_6172	Q1BH69	long-chain-fatty-acid--CoA ligase	3	0	-2	2	5.15118e-06	0	5.09737e-05	COG0318	I	Lipid transport and metabolism	MET	METABOLISM	-
Bcen_6172	Q1BH69	long-chain-fatty-acid--CoA ligase	3	0	-2	2	5.15118e-06	0	5.09737e-05	COG0318	Q	Secondary metabolites biosynthesis, transport and catabolism	MET	METABOLISM	-
Bcen_6177	Q1BH64	lipoprotein	3	0	-2	2	2.90161e-06	0	3.04592e-05	-					-
Bcen_6289	Q1BGV3	acetyl-CoA acetyltransferase	3	0	-2	2	0.000857882	0.000284554	0.00199163	COG0183	I	Lipid transport and metabolism	MET	METABOLISM	-
Bcen_6355	Q1BGN7	saccharopine dehydrogenase	3	0	-2	2	0.000218957	1.31879e-05	0.000560761	COG1748	E	Amino acid transport and metabolism	MET	METABOLISM	-
Bcen_6526	Q1BG70	YadA-like	3	0	-2	2	7.73635e-05	0	0.000494686	COG5295	W				-
Bcen_6526	Q1BG70	YadA-like	3	0	-2	2	7.73635e-05	0	0.000494686	COG5295	U	Intracellular trafficking, secretion, and vesicular transport	CPS	CELLULAR PROCESSES AND SIGNALING	-
Bcen_6529	Q1BG67	TonB-dependent siderophore receptor	3	0	-2	2	1.68028e-05	0	3.66847e-05	COG1629	P	Inorganic ion transport and metabolism	MET	METABOLISM	-
Bcen_0031	Q1BZK8	flagellar motor switch FliN	4	0	0	-2	0.000192983	0.00027903	1.22829e-05	COG1886	N	Cell motility	CPS	CELLULAR PROCESSES AND SIGNALING	-
Bcen_0031	Q1BZK8	flagellar motor switch FliN	4	0	0	-2	0.000192983	0.00027903	1.22829e-05	COG1886	U	Intracellular trafficking, secretion, and vesicular transport	CPS	CELLULAR PROCESSES AND SIGNALING	-
Bcen_0042	Q1BZJ7	site-specific DNA-methyltransferase (adenine-specific)	4	0	0	-2	0.000253386	0.000397579	0.00011003	COG2189	L	Replication, recombination and repair	ISP	INFORMATION STORAGE AND PROCESSING	-
Bcen_0067	Q1BZH3	ubiquinone biosynthesis protein COQ7-like protein	4	0	0	-2	0.000270807	0.000357354	7.68869e-05	COG2941	H	Coenzyme transport and metabolism	MET	METABOLISM	-
Bcen_0069	Q1BZH1	S-adenosyl-methyltransferase MraW	4	0	0	-2	0.000131612	0.000238776	1.84244e-05	COG0275	M	Cell wall/membrane/envelope biogenesis	CPS	CELLULAR PROCESSES AND SIGNALING	mraW
Bcen_0076	Q1BZG4	cell division protein FtsW	4	0	0	-2	5.93349e-05	3.67281e-05	2.42932e-05	COG0772	D	Cell cycle control, cell division, chromosome partitioning	CPS	CELLULAR PROCESSES AND SIGNALING	-
Bcen_0084	Q1BZF6	UDP-3-O-[3-hydroxymyristoyl] N-acetylglucosamine deacetylase	4	0	0	-2	0.00018887	0.000290852	4.09327e-05	COG0774	M	Cell wall/membrane/envelope biogenesis	CPS	CELLULAR PROCESSES AND SIGNALING	lpxC
Bcen_0086	Q1BZF5	hypothetical protein	4	0	0	-2	7.07318e-05	0.000130291	2.60059e-05	-					-
Bcen_0090	Q1BZF1	NUDIX hydrolase	4	0	0	-2	8.88048e-05	0.000118639	3.49215e-05	COG1051	F	Nucleotide transport and metabolism	MET	METABOLISM	-
Bcen_0098	Q1BZE3	trans-hexaprenyltranstransferase	4	0	0	-2	0.000224677	0.000339307	9.21041e-05	COG0142	H	Coenzyme transport and metabolism	MET	METABOLISM	-
Bcen_0100	Q1BZE1	50S ribosomal protein L27	4	0	0	-2	0.00389509	0.00283077	0.0014539	COG0211	J	Translation, ribosomal structure and biogenesis	ISP	INFORMATION STORAGE AND PROCESSING	rpmA
Bcen_0101	Q1BZE0	GTPase ObgE	4	0	0	-2	0.000505055	0.000764356	0.000189584	COG0536	R	General function prediction only	PC	POORLY CHARACTERIZED	obgE
Bcen_0122	Q1BZB9	acetyl-CoA carboxylase biotin carboxyl carrier protein subunit	4	0	0	-2	0.000375371	0.000270184	0.000149677	COG0511	I	Lipid transport and metabolism	MET	METABOLISM	-
Bcen_0128	Q1BZB3	hypothetical protein	4	0	0	-2	9.87666e-05	0.000135392	1.11091e-05	COG3150	R	General function prediction only	PC	POORLY CHARACTERIZED	-
Bcen_0130	Q1BZB1	shikimate 5-dehydrogenase	4	0	0	-2	0.000150717	0.000170803	4.61565e-05	COG0169	E	Amino acid transport and metabolism	MET	METABOLISM	aroE
Bcen_0143	Q1BZ98	orotidine 5'-phosphate decarboxylase	4	0	0	-2	0.000298738	0.00015822	9.84524e-05	COG0284	F	Nucleotide transport and metabolism	MET	METABOLISM	pyrF
Bcen_0176	Q1BZ65	RpiR family transcriptional regulator	4	0	0	-2	7.64873e-05	9.84421e-05	1.86248e-05	COG1737	K	Transcription	ISP	INFORMATION STORAGE AND PROCESSING	-
Bcen_0182	Q1BZ59	FAD dependent oxidoreductase	4	0	0	-2	4.28715e-05	4.13333e-05	0	COG0665	E	Amino acid transport and metabolism	MET	METABOLISM	-
Bcen_0222	Q1BZ19	glyoxalase/bleomycin resistance protein/dioxygenase	4	0	0	-2	7.81618e-05	4.51714e-05	0	COG3324	R	General function prediction only	PC	POORLY CHARACTERIZED	-
Bcen_0259	Q1BYY2	DNA repair protein RecN	4	0	0	-2	9.80933e-05	6.97323e-05	2.70561e-05	COG0497	L	Replication, recombination and repair	ISP	INFORMATION STORAGE AND PROCESSING	-
Bcen_0285	Q1BYV7	capsule polysaccharide biosynthesis	4	0	0	-2	1.23062e-05	1.62933e-05	0	COG3563	M	Cell wall/membrane/envelope biogenesis	CPS	CELLULAR PROCESSES AND SIGNALING	-
Bcen_0292	Q1BYV1	ABC transporter	4	0	0	-2	8.18265e-05	7.46798e-05	0	COG1134	G	Carbohydrate transport and metabolism	MET	METABOLISM	-
Bcen_0292	Q1BYV1	ABC transporter	4	0	0	-2	8.18265e-05	7.46798e-05	0	COG1134	M	Cell wall/membrane/envelope biogenesis	CPS	CELLULAR PROCESSES AND SIGNALING	-
Bcen_0303	Q1BYU0	adenylylsulfate kinase	4	0	0	-2	0.000171678	0.000110419	4.76592e-05	COG0529	P	Inorganic ion transport and metabolism	MET	METABOLISM	-
Bcen_0377	Q1BYL6	co-chaperonin GroES	4	0	0	-2	0.00272204	0.00195516	0.00126104	COG0234	O	Posttranslational modification, protein turnover, chaperones	CPS	CELLULAR PROCESSES AND SIGNALING	groES
Bcen_0383	Q1BYL0	Holliday junction resolvase-like protein	4	0	0	-2	0.000141341	0.0001612	3.97288e-05	COG0816	L	Replication, recombination and repair	ISP	INFORMATION STORAGE AND PROCESSING	-
Bcen_0398	Q1BJN4	transposase, mutator type	4	0	0	-2	4.65201e-05	3.36273e-05	7.44543e-06	COG3328	L	Replication, recombination and repair	ISP	INFORMATION STORAGE AND PROCESSING	-
Bcen_0424	Q1BYG9	urease accessory protein UreD	4	0	0	-2	3.52989e-05	5.77834e-05	0	COG0829	O	Posttranslational modification, protein turnover, chaperones	CPS	CELLULAR PROCESSES AND SIGNALING	-
Bcen_0432	Q1BYG1	rhodanese-like protein	4	0	0	-2	0.000273219	0.000158014	3.88817e-05	COG0607	P	Inorganic ion transport and metabolism	MET	METABOLISM	-
Bcen_0439	Q1BYF4	tRNA (guanine-N(7)-)-methyltransferase	4	0	0	-2	0.000161908	0.00024718	4.57344e-05	COG0220	R	General function prediction only	PC	POORLY CHARACTERIZED	trmB
Bcen_0452	Q1BYE1	hypothetical protein	4	0	0	-2	0.000554892	0.000656723	0.000222711	-					-
Bcen_0496	Q1BY97	cell division protein FtsK	4	0	0	-2	0.000135247	8.51888e-05	2.96756e-05	COG1674	D	Cell cycle control, cell division, chromosome partitioning	CPS	CELLULAR PROCESSES AND SIGNALING	-
Bcen_0503	Q1BY90	N-acetyltransferase GCN5	4	0	0	-2	9.0957e-05	6.4497e-05	1.16005e-05	-					-
Bcen_0517	Q1BY76	deoxyribonucleotide triphosphate pyrophosphatase	4	0	0	-2	0.000123464	0.000151338	3.33719e-05	COG0127	F	Nucleotide transport and metabolism	MET	METABOLISM	-
Bcen_0521	Q1BY72	DNA-directed RNA polymerase subunit omega	4	0	0	-2	0.00195375	0.00117357	0.000312288	COG1758	K	Transcription	ISP	INFORMATION STORAGE AND PROCESSING	-
Bcen_0577	Q1BY17	lytic murein transglycosylase B	4	0	0	-2	0.000168602	0.000105517	6.53102e-05	COG2951	M	Cell wall/membrane/envelope biogenesis	CPS	CELLULAR PROCESSES AND SIGNALING	-
Bcen_0586	Q1BY08	AsnC family transcriptional regulator	4	0	0	-2	2.60539e-05	4.51469e-05	0	COG1522	K	Transcription	ISP	INFORMATION STORAGE AND PROCESSING	-
Bcen_0603	Q1BXZ1	dihydrofolate reductase	4	0	0	-2	0.000163827	0.000205556	1.16645e-05	COG0262	H	Coenzyme transport and metabolism	MET	METABOLISM	-
Bcen_0615	Q1BXY0	hypothetical protein	4	0	0	-2	0.000143113	0.000178107	0	-					-
Bcen_0630	Q1BXW5	molybdenum cofactor biosynthesis protein A	4	0	0	-2	5.74177e-05	7.11063e-05	5.22024e-06	COG2896	H	Coenzyme transport and metabolism	MET	METABOLISM	moaA
Bcen_0638	Q1BXV7	hypothetical protein	4	0	0	-2	0.000109173	0.000114543	2.02861e-05	COG1399	R	General function prediction only	PC	POORLY CHARACTERIZED	-
Bcen_0639	Q1BXV6	50S ribosomal protein L32	4	0	0	-2	0.00126247	0.000795893	0.000159641	COG0333	J	Translation, ribosomal structure and biogenesis	ISP	INFORMATION STORAGE AND PROCESSING	rpmF
Bcen_0648	Q1BXU7	anti sigma-E protein, RseA	4	0	0	-2	7.4609e-05	7.66077e-05	0	COG3073	T	Signal transduction mechanisms	CPS	CELLULAR PROCESSES AND SIGNALING	-
Bcen_0667	Q1BXS8	N-acetyltransferase GCN5	4	0	0	-2	6.0122e-05	4.216e-05	0	COG1247	M	Cell wall/membrane/envelope biogenesis	CPS	CELLULAR PROCESSES AND SIGNALING	-
Bcen_0671	Q1BXS4	GAF sensor protein	4	0	0	-2	0.00018203	0.000152302	8.01635e-05	COG1956	T	Signal transduction mechanisms	CPS	CELLULAR PROCESSES AND SIGNALING	-
Bcen_0702	Q1BXP3	arginine N-succinyltransferase	4	0	0	-2	0.000235239	0.000165028	0.000110368	COG3138	E	Amino acid transport and metabolism	MET	METABOLISM	-
Bcen_0706	Q1BXN9	succinylglutamate desuccinylase	4	0	0	-2	0.000148629	0.000102429	8.70039e-06	COG2988	E	Amino acid transport and metabolism	MET	METABOLISM	-
Bcen_0709	Q1BXN6	signal transduction protein	4	0	0	-2	0.000140896	0.000101595	1.0159e-05	COG1639	T	Signal transduction mechanisms	CPS	CELLULAR PROCESSES AND SIGNALING	-
Bcen_0714	Q1BXN1	hypothetical protein	4	0	0	-2	0.000222557	0.000412328	0.000105424	COG1432	S	Function unknown	PC	POORLY CHARACTERIZED	-
Bcen_0726	Q1BXL9	NAD-dependent epimerase/dehydratase	4	0	0	-2	0.000228649	0.000124564	4.91258e-05	COG2910	R	General function prediction only	PC	POORLY CHARACTERIZED	-
Bcen_0735	Q1BXL0	exodeoxyribonuclease V subunit beta	4	0	0	-2	5.02571e-05	2.6439e-05	2.25621e-05	COG1074	L	Replication, recombination and repair	ISP	INFORMATION STORAGE AND PROCESSING	-
Bcen_0803	Q1BXE2	DNA polymerase III subunit epsilon	4	0	0	-2	0.000197392	0.000251299	5.05407e-05	COG0847	L	Replication, recombination and repair	ISP	INFORMATION STORAGE AND PROCESSING	-
Bcen_0804	Q1BXE1	ribonuclease H	4	0	0	-2	0.000361458	0.000441008	0.000151972	COG0328	L	Replication, recombination and repair	ISP	INFORMATION STORAGE AND PROCESSING	-
Bcen_0805	Q1BXE0	methyltransferase type 11	4	0	0	-2	6.33496e-05	9.52e-05	1.01037e-05	COG2226	H	Coenzyme transport and metabolism	MET	METABOLISM	-
Bcen_0807	Q1BXD8	lytic transglycosylase, catalytic	4	0	0	-2	0.00027767	0.000442004	0.000128191	COG0741	M	Cell wall/membrane/envelope biogenesis	CPS	CELLULAR PROCESSES AND SIGNALING	-
Bcen_0812	Q1BXD3	transcription elongation factor GreA	4	0	0	-2	0.000553128	0.000310182	0.000193604	COG0782	K	Transcription	ISP	INFORMATION STORAGE AND PROCESSING	greA
Bcen_0815	Q1BXD0	ribosomal RNA methyltransferase RrmJ/FtsJ	4	0	0	-2	0.00014862	0.000122243	3.58576e-05	COG0293	J	Translation, ribosomal structure and biogenesis	ISP	INFORMATION STORAGE AND PROCESSING	-
Bcen_0818	Q1BXC7	phosphoglucosamine mutase	4	0	0	-2	0.000373841	0.000547446	0.000168135	COG1109	G	Carbohydrate transport and metabolism	MET	METABOLISM	glmM
Bcen_0824	Q1BXC1	two component transcriptional regulator	4	0	0	-2	9.24954e-05	0.000125729	8.03113e-06	COG0745	K	Transcription	ISP	INFORMATION STORAGE AND PROCESSING	-
Bcen_0824	Q1BXC1	two component transcriptional regulator	4	0	0	-2	9.24954e-05	0.000125729	8.03113e-06	COG0745	T	Signal transduction mechanisms	CPS	CELLULAR PROCESSES AND SIGNALING	-
Bcen_0834	Q1BXB2	hypothetical protein	4	0	0	-2	0.000201633	0.000226936	6.89569e-05	COG5626	S	Function unknown	PC	POORLY CHARACTERIZED	-
Bcen_0891	Q1BX55	phospholipid/glycerol acyltransferase	4	0	0	-2	0.00020912	0.000178699	6.78082e-05	COG0204	I	Lipid transport and metabolism	MET	METABOLISM	-
Bcen_0899	Q1BX47	cellulose synthase operon C-like	4	0	0	-2	0.000119337	9.18338e-05	3.39032e-05	COG4783	R	General function prediction only	PC	POORLY CHARACTERIZED	-
Bcen_0901	Q1BX45	hypothetical protein	4	0	0	-2	6.83916e-05	9.24183e-05	0	-					-
Bcen_0912	Q1BX34	LysR family transcriptional regulator	4	0	0	-2	2.25167e-05	4.02848e-05	0	COG0583	K	Transcription	ISP	INFORMATION STORAGE AND PROCESSING	-
Bcen_0970	Q1BWX6	metallophosphoesterase	4	0	0	-2	1.81682e-05	1.40533e-05	0	COG1409	R	General function prediction only	PC	POORLY CHARACTERIZED	-
Bcen_0982	Q1BWW4	LuxR family transcriptional regulator	4	0	0	-2	3.77661e-05	4.05781e-05	0	COG4566	T	Signal transduction mechanisms	CPS	CELLULAR PROCESSES AND SIGNALING	-
Bcen_0991	Q1BWV5	(p)ppGpp synthetase I SpoT/RelA	4	0	0	-2	0.000113241	0.000114326	4.82335e-05	COG0317	T	Signal transduction mechanisms	CPS	CELLULAR PROCESSES AND SIGNALING	-
Bcen_0991	Q1BWV5	(p)ppGpp synthetase I SpoT/RelA	4	0	0	-2	0.000113241	0.000114326	4.82335e-05	COG0317	K	Transcription	ISP	INFORMATION STORAGE AND PROCESSING	-
Bcen_0999	Q1BWU7	integration host factor subunit alpha	4	0	0	-2	0.000241765	0.00027852	6.97402e-05	COG0776	L	Replication, recombination and repair	ISP	INFORMATION STORAGE AND PROCESSING	ihfA
Bcen_1018	Q1BWS9	hypothetical protein	4	0	0	-2	0.000385598	0.000340848	0.00017518	COG0779	S	Function unknown	PC	POORLY CHARACTERIZED	-
Bcen_1020	Q1BWS7	translation initiation factor IF-2	4	0	0	-2	0.00334983	0.00410579	0.00160794	COG0532	J	Translation, ribosomal structure and biogenesis	ISP	INFORMATION STORAGE AND PROCESSING	infB
Bcen_1022	Q1BWS5	tRNA pseudouridine synthase B	4	0	0	-2	0.000165418	0.00026505	3.9449e-05	COG0130	J	Translation, ribosomal structure and biogenesis	ISP	INFORMATION STORAGE AND PROCESSING	truB
Bcen_1042	Q1BWQ6	response regulator receiver protein	4	0	0	-2	8.89226e-05	5.37818e-05	4.85603e-06	COG4963	U	Intracellular trafficking, secretion, and vesicular transport	CPS	CELLULAR PROCESSES AND SIGNALING	-
Bcen_1049	Q1BWP9	sigma-54 dependent trancsriptional regulator	4	0	0	-2	0.000115499	6.27851e-05	1.52314e-05	COG2204	T	Signal transduction mechanisms	CPS	CELLULAR PROCESSES AND SIGNALING	-
Bcen_1088	Q1BWL0	tRNA-dihydrouridine synthase A	4	0	0	-2	4.09828e-05	6.84585e-05	5.22024e-06	COG0042	J	Translation, ribosomal structure and biogenesis	ISP	INFORMATION STORAGE AND PROCESSING	-
Bcen_1178	Q1BWC0	magnesium chelatase, ChlI subunit	4	0	0	-2	6.02749e-05	4.17002e-05	8.24248e-06	COG1239	H	Coenzyme transport and metabolism	MET	METABOLISM	-
Bcen_1191	Q1BWA7	precorrin-3B C(17)-methyltransferase	4	0	0	-2	5.92368e-05	5.36107e-05	9.47025e-06	COG1010	H	Coenzyme transport and metabolism	MET	METABOLISM	-
Bcen_1192	Q1BWA6	precorrin-2 C(20)-methyltransferase	4	0	0	-2	7.6973e-05	5.46519e-05	7.73368e-06	COG2243	H	Coenzyme transport and metabolism	MET	METABOLISM	-
Bcen_1198	Q1BWA0	precorrin-4 C(11)-methyltransferase	4	0	0	-2	4.80976e-05	5.06332e-05	1.7684e-05	COG2875	H	Coenzyme transport and metabolism	MET	METABOLISM	-
Bcen_1219	Q1BW79	MarR family transcriptional regulator	4	0	0	-2	0.000115765	7.45213e-05	1.37229e-05	COG1846	K	Transcription	ISP	INFORMATION STORAGE AND PROCESSING	-
Bcen_1223	Q1BW75	OsmC-like protein	4	0	0	-2	4.68077e-05	3.76797e-05	0	COG1764	O	Posttranslational modification, protein turnover, chaperones	CPS	CELLULAR PROCESSES AND SIGNALING	-
Bcen_1232	Q1BW66	GntR family transcriptional regulator	4	0	0	-2	0.000113156	0.000116711	5.06594e-05	COG2186	K	Transcription	ISP	INFORMATION STORAGE AND PROCESSING	-
Bcen_1251	Q1BW48	XRE family transcriptional regulator	4	0	0	-2	6.55308e-05	6.29308e-05	0	-					-
Bcen_1271	Q1BW28	hypothetical protein	4	0	0	-2	8.19134e-05	6.59394e-05	1.45806e-05	-					-
Bcen_1275	Q1BW24	alkylphosphonate utilization operon protein PhnA	4	0	0	-2	0.000118232	7.06103e-05	0	COG2824	P	Inorganic ion transport and metabolism	MET	METABOLISM	-
Bcen_1277	Q1BW22	hypothetical protein	4	0	0	-2	9.54353e-05	9.20317e-05	0	-					-
Bcen_1413	Q1BVN6	tryptophanyl-tRNA synthetase II	4	0	0	-2	0.000171206	0.000256267	7.20226e-05	COG0180	J	Translation, ribosomal structure and biogenesis	ISP	INFORMATION STORAGE AND PROCESSING	-
Bcen_1531	Q1BVB9	DeoR family transcriptional regulator	4	0	0	-2	5.85469e-05	3.76429e-05	2.32467e-05	COG1349	K	Transcription	ISP	INFORMATION STORAGE AND PROCESSING	-
Bcen_1531	Q1BVB9	DeoR family transcriptional regulator	4	0	0	-2	5.85469e-05	3.76429e-05	2.32467e-05	COG1349	G	Carbohydrate transport and metabolism	MET	METABOLISM	-
Bcen_1682	Q1BUW9	hypothetical protein	4	0	0	-2	0.000449113	0.000332296	0.000175716	COG0217	S	Function unknown	PC	POORLY CHARACTERIZED	-
Bcen_1687	Q1BUW4	rRNA large subunit methyltransferase	4	0	0	-2	9.64301e-05	0.000136218	4.58703e-05	COG1576	S	Function unknown	PC	POORLY CHARACTERIZED	-
Bcen_1696	Q1BUV5	glycosyl transferase family protein	4	0	0	-2	5.4609e-05	3.76797e-05	2.36839e-05	-					-
Bcen_1701	Q1BUV0	DNA polymerase III subunit alpha	4	0	0	-2	0.00039152	0.000399563	0.00017802	COG0587	L	Replication, recombination and repair	ISP	INFORMATION STORAGE AND PROCESSING	dnaE
Bcen_1702	Q1BUU9	rhodanese superfamily protein	4	0	0	-2	0.000203536	0.000262159	9.49274e-05	COG1054	R	General function prediction only	PC	POORLY CHARACTERIZED	-
Bcen_1703	Q1BUU8	glutamyl-Q tRNA(Asp) synthetase	4	0	0	-2	2.3924e-05	1.64849e-05	0	COG0008	J	Translation, ribosomal structure and biogenesis	ISP	INFORMATION STORAGE AND PROCESSING	-
Bcen_1709	Q1BUU2	cell division protein FtsK	4	0	0	-2	0.000204907	0.00024086	5.16565e-05	COG1674	D	Cell cycle control, cell division, chromosome partitioning	CPS	CELLULAR PROCESSES AND SIGNALING	-
Bcen_1736	Q1BUR6	GntR family transcriptional regulator	4	0	0	-2	6.59823e-05	4.77478e-05	2.87334e-05	COG1167	E	Amino acid transport and metabolism	MET	METABOLISM	-
Bcen_1736	Q1BUR6	GntR family transcriptional regulator	4	0	0	-2	6.59823e-05	4.77478e-05	2.87334e-05	COG1167	K	Transcription	ISP	INFORMATION STORAGE AND PROCESSING	-
Bcen_1762	Q1BUP0	resolvase-like protein	4	0	0	-2	0.000109168	0.000100381	0	COG1961	L	Replication, recombination and repair	ISP	INFORMATION STORAGE AND PROCESSING	-
Bcen_1796	Q1BUK6	N-acetyltransferase GCN5	4	0	0	-2	5.20085e-05	4.01033e-05	0	-					-
Bcen_1815	Q1BUI7	methyltransferase type 11	4	0	0	-2	4.85413e-05	3.12296e-05	7.73368e-06	COG2226	H	Coenzyme transport and metabolism	MET	METABOLISM	-
Bcen_1829	Q1BUH3	hypothetical protein	4	0	0	-2	0.000628785	0.000394992	0.000108995	-					-
Bcen_1835	Q1BUG7	cobyric acid synthase	4	0	0	-2	4.96635e-05	5.55652e-05	1.22798e-05	COG1492	H	Coenzyme transport and metabolism	MET	METABOLISM	-
Bcen_1845	Q1BUF7	hypothetical protein	4	0	0	-2	0.000311092	0.000194585	7.6988e-05	-					-
Bcen_1858	Q1BUE4	cobalamin (vitamin B12) biosynthesis CbiX protein	4	0	0	-2	9.23349e-05	9.7213e-05	0	COG2138	S	Function unknown	PC	POORLY CHARACTERIZED	-
Bcen_1900	Q1BUA2	bifunctional riboflavin kinase/FMN adenylyltransferase	4	0	0	-2	0.00018804	0.00023705	6.10627e-05	COG0196	H	Coenzyme transport and metabolism	MET	METABOLISM	-
Bcen_1914	Q1BU88	pseudouridine synthase, Rsu	4	0	0	-2	2.60539e-05	2.51198e-05	0	COG1187	J	Translation, ribosomal structure and biogenesis	ISP	INFORMATION STORAGE AND PROCESSING	-
Bcen_1940	Q1BU62	hypothetical protein	4	0	0	-2	0.000164175	0.000228281	0	-					-
Bcen_1952	Q1BU50	N-acetylmuramoyl-L-alanine amidase	4	0	0	-2	0.000210616	0.000322294	4.33219e-05	COG0860	M	Cell wall/membrane/envelope biogenesis	CPS	CELLULAR PROCESSES AND SIGNALING	-
Bcen_1964	Q1BU38	flavin reductase-like, FMN-binding	4	0	0	-2	5.4551e-05	5.86128e-05	0	COG1853	R	General function prediction only	PC	POORLY CHARACTERIZED	-
Bcen_2040	Q1BTW4	recombination regulator RecX	4	0	0	-2	3.06849e-05	5.26678e-05	0	COG2137	R	General function prediction only	PC	POORLY CHARACTERIZED	recX
Bcen_2042	Q1BTW2	two component transcriptional regulator	4	0	0	-2	2.18436e-05	1.75838e-05	0	COG0745	K	Transcription	ISP	INFORMATION STORAGE AND PROCESSING	-
Bcen_2042	Q1BTW2	two component transcriptional regulator	4	0	0	-2	2.18436e-05	1.75838e-05	0	COG0745	T	Signal transduction mechanisms	CPS	CELLULAR PROCESSES AND SIGNALING	-
Bcen_2067	Q1BTT7	glycerol kinase	4	0	0	-2	0.000401279	0.000203303	0.000112757	COG0554	C	Energy production and conversion	MET	METABOLISM	glpK
Bcen_2081	Q1BTS3	(dimethylallyl)adenosine tRNA methylthiotransferase	4	0	0	-2	0.000340401	0.000390469	6.63418e-05	COG0621	J	Translation, ribosomal structure and biogenesis	ISP	INFORMATION STORAGE AND PROCESSING	-
Bcen_2091	Q1BTR3	D,D-heptose 1,7-bisphosphate phosphatase	4	0	0	-2	0.000235079	0.00014247	3.83777e-05	COG0241	E	Amino acid transport and metabolism	MET	METABOLISM	-
Bcen_2100	Q1BTQ4	aminoglycoside phosphotransferase	4	0	0	-2	0.00014285	0.000267699	6.17197e-05	COG3178	R	General function prediction only	PC	POORLY CHARACTERIZED	-
Bcen_2115	Q1BTN9	FmdB transcriptional regulator	4	0	0	-2	0.000268175	0.00014368	3.18123e-05	COG2331	S	Function unknown	PC	POORLY CHARACTERIZED	-
Bcen_2118	Q1BTN6	hypothetical protein	4	0	0	-2	7.94312e-05	0.000119937	3.48888e-05	COG3165	S	Function unknown	PC	POORLY CHARACTERIZED	-
Bcen_2121	Q1BTN3	hypothetical protein	4	0	0	-2	0.000269057	0.000274487	3.88817e-05	COG3536	S	Function unknown	PC	POORLY CHARACTERIZED	-
Bcen_2123	Q1BTN1	FAD linked oxidase-like protein	4	0	0	-2	0.000615515	0.000683712	0.000295305	COG0247	C	Energy production and conversion	MET	METABOLISM	-
Bcen_2143	Q1BTL1	endoribonuclease L-PSP	4	0	0	-2	3.63364e-05	3.74985e-05	0	COG0251	J	Translation, ribosomal structure and biogenesis	ISP	INFORMATION STORAGE AND PROCESSING	-
Bcen_2166	Q1BTI8	transporter	4	0	0	-2	0.00016107	0.000113344	5.14283e-05	COG0628	R	General function prediction only	PC	POORLY CHARACTERIZED	-
Bcen_2195	Q1BTF9	signal recognition particle-docking protein FtsY	4	0	0	-2	0.000208806	0.000340041	3.8244e-05	COG0552	U	Intracellular trafficking, secretion, and vesicular transport	CPS	CELLULAR PROCESSES AND SIGNALING	-
Bcen_2198	Q1BTF6	2-isopropylmalate synthase	4	0	0	-2	5.82148e-05	4.21256e-05	0	COG0119	E	Amino acid transport and metabolism	MET	METABOLISM	-
Bcen_2202	Q1BTF2	hypothetical protein	4	0	0	-2	0.000120035	0.00016864	0	-					-
Bcen_2205	Q1BTE9	Cyd operon protein YbgT	4	0	0	-2	0.000349915	0.000211006	0	COG4890	S	Function unknown	PC	POORLY CHARACTERIZED	-
Bcen_2221	Q1BTD3	methyl-accepting chemotaxis sensory transducer	4	0	0	-2	0.000397927	0.000388135	0	COG0840	N	Cell motility	CPS	CELLULAR PROCESSES AND SIGNALING	-
Bcen_2221	Q1BTD3	methyl-accepting chemotaxis sensory transducer	4	0	0	-2	0.000397927	0.000388135	0	COG0840	T	Signal transduction mechanisms	CPS	CELLULAR PROCESSES AND SIGNALING	-
Bcen_2241	Q1BTB3	glutaredoxin GrxC	4	0	0	-2	0.000677777	0.000379337	4.17619e-05	COG0695	O	Posttranslational modification, protein turnover, chaperones	CPS	CELLULAR PROCESSES AND SIGNALING	-
Bcen_2242	Q1BTB2	rhodanese-like protein	4	0	0	-2	0.000626878	0.000687857	0.000258299	COG0607	P	Inorganic ion transport and metabolism	MET	METABOLISM	-
Bcen_2253	Q1BTA1	hypothetical protein	4	0	0	-2	0.000448196	0.000538138	3.48016e-05	COG2960	S	Function unknown	PC	POORLY CHARACTERIZED	-
Bcen_2303	Q1BT51	5-methyltetrahydrofolate--homocysteine methyltransferase	4	0	0	-2	0.000554952	0.000601447	0.000141407	COG1410	E	Amino acid transport and metabolism	MET	METABOLISM	-
Bcen_2318	Q1BT36	8-amino-7-oxononanoate synthase	4	0	0	-2	0.000109069	0.000130544	3.9036e-05	COG0156	H	Coenzyme transport and metabolism	MET	METABOLISM	-
Bcen_2370	Q1BSY5	transcriptional regulator	4	0	0	-2	0.000118059	6.13545e-05	0	COG2944	K	Transcription	ISP	INFORMATION STORAGE AND PROCESSING	-
Bcen_2407	Q1BSU9	flagellar basal body rod protein FlgF	4	0	0	-2	2.10436e-05	1.2221e-05	0	COG4787	N	Cell motility	CPS	CELLULAR PROCESSES AND SIGNALING	flgF
Bcen_2414	Q1BSU2	FlgN protein	4	0	0	-2	0.000341176	0.000381946	4.14468e-05	COG3418	O	Posttranslational modification, protein turnover, chaperones	CPS	CELLULAR PROCESSES AND SIGNALING	-
Bcen_2414	Q1BSU2	FlgN protein	4	0	0	-2	0.000341176	0.000381946	4.14468e-05	COG3418	N	Cell motility	CPS	CELLULAR PROCESSES AND SIGNALING	-
Bcen_2414	Q1BSU2	FlgN protein	4	0	0	-2	0.000341176	0.000381946	4.14468e-05	COG3418	U	Intracellular trafficking, secretion, and vesicular transport	CPS	CELLULAR PROCESSES AND SIGNALING	-
Bcen_2421	Q1BST5	5-formyltetrahydrofolate cyclo-ligase	4	0	0	-2	5.94786e-05	3.82804e-05	0	COG0212	H	Coenzyme transport and metabolism	MET	METABOLISM	-
Bcen_2425	Q1BST1	LamB/YcsF family protein	4	0	0	-2	8.2783e-05	5.44995e-05	1.52448e-05	COG1540	R	General function prediction only	PC	POORLY CHARACTERIZED	-
Bcen_2443	Q1BSR3	hypothetical protein	4	0	0	-2	3.34011e-05	2.63071e-05	1.51807e-05	COG1975	O	Posttranslational modification, protein turnover, chaperones	CPS	CELLULAR PROCESSES AND SIGNALING	-
Bcen_2448	Q1BSQ8	flagellar protein FliS	4	0	0	-2	0.000393741	0.000484737	0	COG1516	N	Cell motility	CPS	CELLULAR PROCESSES AND SIGNALING	-
Bcen_2448	Q1BSQ8	flagellar protein FliS	4	0	0	-2	0.000393741	0.000484737	0	COG1516	O	Posttranslational modification, protein turnover, chaperones	CPS	CELLULAR PROCESSES AND SIGNALING	-
Bcen_2448	Q1BSQ8	flagellar protein FliS	4	0	0	-2	0.000393741	0.000484737	0	COG1516	U	Intracellular trafficking, secretion, and vesicular transport	CPS	CELLULAR PROCESSES AND SIGNALING	-
Bcen_2452	Q1BSQ4	flagellar assembly protein H	4	0	0	-2	8.18265e-05	8.77474e-05	0	COG1317	N	Cell motility	CPS	CELLULAR PROCESSES AND SIGNALING	fliH
Bcen_2452	Q1BSQ4	flagellar assembly protein H	4	0	0	-2	8.18265e-05	8.77474e-05	0	COG1317	U	Intracellular trafficking, secretion, and vesicular transport	CPS	CELLULAR PROCESSES AND SIGNALING	fliH
Bcen_2454	Q1BSQ2	flagellar export FliJ	4	0	0	-2	6.41231e-05	7.44e-05	0	COG2882	N	Cell motility	CPS	CELLULAR PROCESSES AND SIGNALING	-
Bcen_2454	Q1BSQ2	flagellar export FliJ	4	0	0	-2	6.41231e-05	7.44e-05	0	COG2882	O	Posttranslational modification, protein turnover, chaperones	CPS	CELLULAR PROCESSES AND SIGNALING	-
Bcen_2454	Q1BSQ2	flagellar export FliJ	4	0	0	-2	6.41231e-05	7.44e-05	0	COG2882	U	Intracellular trafficking, secretion, and vesicular transport	CPS	CELLULAR PROCESSES AND SIGNALING	-
Bcen_2495	Q1BSL1	aspartyl/glutamyl-tRNA amidotransferase subunit C	4	0	0	-2	0.000148839	0.000162938	7.08904e-05	COG0721	J	Translation, ribosomal structure and biogenesis	ISP	INFORMATION STORAGE AND PROCESSING	gatC
Bcen_2505	Q1BSK1	ExsB protein	4	0	0	-2	0.000113186	9.76117e-05	3.75216e-05	COG0603	R	General function prediction only	PC	POORLY CHARACTERIZED	-
Bcen_2531	Q1BSH5	GntR family transcriptional regulator	4	0	0	-2	0.000243961	0.000222942	5.54978e-05	COG1802	K	Transcription	ISP	INFORMATION STORAGE AND PROCESSING	-
Bcen_2568	Q1BSD8	ApaG protein	4	0	0	-2	0.00021056	0.000127875	3.33272e-05	COG2967	P	Inorganic ion transport and metabolism	MET	METABOLISM	apaG
Bcen_2576	Q1BSD0	uracil-DNA glycosylase	4	0	0	-2	0.000148649	0.00022046	6.32756e-06	COG0692	L	Replication, recombination and repair	ISP	INFORMATION STORAGE AND PROCESSING	-
Bcen_2596	Q1BSB0	HemK family modification methylase	4	0	0	-2	3.28002e-05	4.56562e-05	0	COG2890	J	Translation, ribosomal structure and biogenesis	ISP	INFORMATION STORAGE AND PROCESSING	-
Bcen_2607	Q1BSA0	hypothetical protein	4	0	0	-2	7.4609e-05	4.30948e-05	0	COG3310	S	Function unknown	PC	POORLY CHARACTERIZED	-
Bcen_2634	Q1BS73	hypothetical protein	4	0	0	-2	7.97278e-05	3.98811e-05	3.83368e-05	COG3520	S	Function unknown	PC	POORLY CHARACTERIZED	-
Bcen_2636	Q1BS71	hypothetical protein	4	0	0	-2	5.46669e-05	2.93064e-05	0	COG3518	S	Function unknown	PC	POORLY CHARACTERIZED	-
Bcen_2645	Q1BS62	hypothetical protein	4	0	0	-2	0.000114518	6.01304e-05	5.2048e-05	-					-
Bcen_2674	Q1BS33	phosphoribosyl-ATP pyrophosphatase	4	0	0	-2	0.000336376	0.000291639	5.10115e-05	COG0140	E	Amino acid transport and metabolism	MET	METABOLISM	hisE
Bcen_2681	Q1BS26	histidinol-phosphate aminotransferase	4	0	0	-2	0.000255992	0.0002108	0.000125229	COG0079	E	Amino acid transport and metabolism	MET	METABOLISM	-
Bcen_2704	Q1BS03	glutamate synthase subunit beta	4	0	0	-2	0.000609497	0.000704541	0.000224904	COG0493	E	Amino acid transport and metabolism	MET	METABOLISM	gltD
Bcen_2704	Q1BS03	glutamate synthase subunit beta	4	0	0	-2	0.000609497	0.000704541	0.000224904	COG0493	R	General function prediction only	PC	POORLY CHARACTERIZED	gltD
Bcen_2705	Q1BS02	glutamate synthase	4	0	0	-2	0.00149082	0.00108555	0.000459933	COG0069	E	Amino acid transport and metabolism	MET	METABOLISM	-
Bcen_2715	Q1BRZ2	shikimate kinase	4	0	0	-2	0.00013785	0.0002108	1.099e-05	COG0703	E	Amino acid transport and metabolism	MET	METABOLISM	aroK
Bcen_2721	Q1BRY6	frataxin-like protein	4	0	0	-2	0.000381741	0.000456562	0.000147367	COG1965	P	Inorganic ion transport and metabolism	MET	METABOLISM	cyaY
Bcen_2748	Q1BRV9	50S ribosomal protein L24	4	0	0	-2	0.00545445	0.0060704	0.0023166	COG0198	J	Translation, ribosomal structure and biogenesis	ISP	INFORMATION STORAGE AND PROCESSING	rplX
Bcen_2781	Q1BRS6	hypothetical protein	4	0	0	-2	0.000142018	0.000172102	4.4618e-05	-					-
Bcen_2796	Q1BRR1	LysR family transcriptional regulator	4	0	0	-2	1.70327e-05	1.97625e-05	0	COG0583	K	Transcription	ISP	INFORMATION STORAGE AND PROCESSING	-
Bcen_2825	Q1BRN2	histone-like nucleoid-structuring protein H-NS	4	0	0	-2	0.000754217	0.00114926	0.000347775	COG2916	R	General function prediction only	PC	POORLY CHARACTERIZED	-
Bcen_2836	Q1BRM2	flagellar biosynthesis sigma factor	4	0	0	-2	0.000210933	0.000233533	0	COG1191	K	Transcription	ISP	INFORMATION STORAGE AND PROCESSING	fliA
Bcen_2837	Q1BRM1	flagellar biosynthesis protein, FlhG	4	0	0	-2	8.18017e-05	0.000154354	0	COG0455	D	Cell cycle control, cell division, chromosome partitioning	CPS	CELLULAR PROCESSES AND SIGNALING	-
Bcen_2839	Q1BRL9	flagellar biosynthesis protein FlhA	4	0	0	-2	0.00010779	0.000113839	5.89466e-06	COG1298	U	Intracellular trafficking, secretion, and vesicular transport	CPS	CELLULAR PROCESSES AND SIGNALING	flhA
Bcen_2839	Q1BRL9	flagellar biosynthesis protein FlhA	4	0	0	-2	0.00010779	0.000113839	5.89466e-06	COG1298	N	Cell motility	CPS	CELLULAR PROCESSES AND SIGNALING	flhA
Bcen_2844	Q1BRL4	chemotaxis regulator CheZ	4	0	0	-2	0.000404665	0.000445213	6.1176e-05	COG3143	N	Cell motility	CPS	CELLULAR PROCESSES AND SIGNALING	-
Bcen_2844	Q1BRL4	chemotaxis regulator CheZ	4	0	0	-2	0.000404665	0.000445213	6.1176e-05	COG3143	T	Signal transduction mechanisms	CPS	CELLULAR PROCESSES AND SIGNALING	-
Bcen_2845	Q1BRL3	response regulator receiver protein	4	0	0	-2	0.000522909	0.000691671	8.37809e-05	COG2204	T	Signal transduction mechanisms	CPS	CELLULAR PROCESSES AND SIGNALING	-
Bcen_2846	Q1BRL2	chemotaxis-specific methylesterase	4	0	0	-2	0.00036422	0.000543334	1.43268e-05	COG2201	N	Cell motility	CPS	CELLULAR PROCESSES AND SIGNALING	-
Bcen_2846	Q1BRL2	chemotaxis-specific methylesterase	4	0	0	-2	0.00036422	0.000543334	1.43268e-05	COG2201	T	Signal transduction mechanisms	CPS	CELLULAR PROCESSES AND SIGNALING	-
Bcen_2847	Q1BRL1	chemoreceptor glutamine deamidase CheD	4	0	0	-2	0.000109102	8.2035e-05	0	COG1871	N	Cell motility	CPS	CELLULAR PROCESSES AND SIGNALING	-
Bcen_2847	Q1BRL1	chemoreceptor glutamine deamidase CheD	4	0	0	-2	0.000109102	8.2035e-05	0	COG1871	T	Signal transduction mechanisms	CPS	CELLULAR PROCESSES AND SIGNALING	-
Bcen_2848	Q1BRL0	chemotaxis protein CheR	4	0	0	-2	0.000166716	0.000120053	6.48028e-06	COG1352	N	Cell motility	CPS	CELLULAR PROCESSES AND SIGNALING	-
Bcen_2848	Q1BRL0	chemotaxis protein CheR	4	0	0	-2	0.000166716	0.000120053	6.48028e-06	COG1352	T	Signal transduction mechanisms	CPS	CELLULAR PROCESSES AND SIGNALING	-
Bcen_2849	Q1BRK9	methyl-accepting chemotaxis sensory transducer	4	0	0	-2	0.000542939	0.000816145	0.00011314	COG0840	T	Signal transduction mechanisms	CPS	CELLULAR PROCESSES AND SIGNALING	-
Bcen_2849	Q1BRK9	methyl-accepting chemotaxis sensory transducer	4	0	0	-2	0.000542939	0.000816145	0.00011314	COG0840	N	Cell motility	CPS	CELLULAR PROCESSES AND SIGNALING	-
Bcen_2850	Q1BRK8	chemotaxis protein CheW	4	0	0	-2	0.00105287	0.000743673	0.000414625	COG0835	N	Cell motility	CPS	CELLULAR PROCESSES AND SIGNALING	-
Bcen_2850	Q1BRK8	chemotaxis protein CheW	4	0	0	-2	0.00105287	0.000743673	0.000414625	COG0835	T	Signal transduction mechanisms	CPS	CELLULAR PROCESSES AND SIGNALING	-
Bcen_2851	Q1BRK7	chemotaxis protein CheA	4	0	0	-2	0.000670547	0.00105671	3.53805e-05	COG0643	T	Signal transduction mechanisms	CPS	CELLULAR PROCESSES AND SIGNALING	-
Bcen_2851	Q1BRK7	chemotaxis protein CheA	4	0	0	-2	0.000670547	0.00105671	3.53805e-05	COG0643	N	Cell motility	CPS	CELLULAR PROCESSES AND SIGNALING	-
Bcen_2853	Q1BRK5	flagellar motor protein MotB	4	0	0	-2	0.000268645	0.000321995	0	COG1360	N	Cell motility	CPS	CELLULAR PROCESSES AND SIGNALING	motB
Bcen_2854	Q1BRK4	flagellar motor protein MotA	4	0	0	-2	9.87158e-05	6.80333e-05	0	COG1291	N	Cell motility	CPS	CELLULAR PROCESSES AND SIGNALING	-
Bcen_2855	Q1BRK3	transcriptional activator FlhC	4	0	0	-2	2.08034e-05	2.00762e-05	0	-					-
Bcen_2870	Q1BRI9	DegT/DnrJ/EryC1/StrS aminotransferase	4	0	0	-2	0.000139819	0.000193726	0	COG0399	M	Cell wall/membrane/envelope biogenesis	CPS	CELLULAR PROCESSES AND SIGNALING	-
Bcen_2872	Q1BRI7	hypothetical protein	4	0	0	-2	0.000144584	0.0002418	1.02922e-05	-					-
Bcen_2962	Q1BR97	tRNA uridine 5-carboxymethylaminomethyl modification protein GidA	4	0	0	-2	0.00025617	0.000383739	0.000110695	COG0445	D	Cell cycle control, cell division, chromosome partitioning	CPS	CELLULAR PROCESSES AND SIGNALING	-
Bcen_2977	Q1BR82	phenylalanine 4-monooxygenase	4	0	0	-2	0.000102918	7.3037e-05	0	COG3186	E	Amino acid transport and metabolism	MET	METABOLISM	phhA
Bcen_2997	Q1BR62	IclR family transcriptional regulator	4	0	0	-2	7.64873e-05	8.432e-05	3.64336e-05	COG1414	K	Transcription	ISP	INFORMATION STORAGE AND PROCESSING	-
Bcen_3002	Q1BR57	methyl-accepting chemotaxis sensory transducer with Pas/Pac sensor	4	0	0	-2	0.000621075	0.00065534	0.000206531	COG0840	T	Signal transduction mechanisms	CPS	CELLULAR PROCESSES AND SIGNALING	-
Bcen_3002	Q1BR57	methyl-accepting chemotaxis sensory transducer with Pas/Pac sensor	4	0	0	-2	0.000621075	0.00065534	0.000206531	COG0840	N	Cell motility	CPS	CELLULAR PROCESSES AND SIGNALING	-
Bcen_3003	Q1BR56	methyl-accepting chemotaxis sensory transducer with Pas/Pac sensor	4	0	0	-2	0.000444317	0.00024257	0.000125172	COG0840	N	Cell motility	CPS	CELLULAR PROCESSES AND SIGNALING	-
Bcen_3003	Q1BR56	methyl-accepting chemotaxis sensory transducer with Pas/Pac sensor	4	0	0	-2	0.000444317	0.00024257	0.000125172	COG0840	T	Signal transduction mechanisms	CPS	CELLULAR PROCESSES AND SIGNALING	-
Bcen_3047	Q1BR12	hypothetical protein	4	0	0	-2	7.81618e-05	7.52121e-05	0	-					-
Bcen_3160	Q1BQP9	AraC family transcriptional regulator	4	0	0	-2	7.1742e-05	4.21306e-05	2.52628e-05	COG4977	K	Transcription	ISP	INFORMATION STORAGE AND PROCESSING	-
Bcen_3190	Q1BQL9	NADPH-dependent FMN reductase	4	0	0	-2	4.93242e-05	3.73501e-05	6.73579e-06	COG0431	R	General function prediction only	PC	POORLY CHARACTERIZED	-
Bcen_3213	Q1BQJ7	GntR family transcriptional regulator	4	0	0	-2	0.00018475	0.000235044	1.60623e-05	COG2186	K	Transcription	ISP	INFORMATION STORAGE AND PROCESSING	-
Bcen_3432	Q1BPX8	rod shape-determining protein MreB	4	0	0	-2	6.06187e-05	5.26427e-05	0	COG1077	D	Cell cycle control, cell division, chromosome partitioning	CPS	CELLULAR PROCESSES AND SIGNALING	-
Bcen_3437	Q1BPX4	LysR family transcriptional regulator	4	0	0	-2	3.30963e-05	4.78622e-05	0	COG0583	K	Transcription	ISP	INFORMATION STORAGE AND PROCESSING	-
Bcen_3483	Q1BPS8	diaminopimelate decarboxylase	4	0	0	-2	0.000109148	5.85212e-05	2.51051e-05	COG0019	E	Amino acid transport and metabolism	MET	METABOLISM	-
Bcen_3489	Q1BPS2	prevent-host-death protein	4	0	0	-2	7.65569e-05	6.33431e-05	0	COG2161	D	Cell cycle control, cell division, chromosome partitioning	CPS	CELLULAR PROCESSES AND SIGNALING	-
Bcen_3491	Q1BPS0	hypothetical protein	4	0	0	-2	0.000133604	0.000163956	4.91222e-05	COG4728	S	Function unknown	PC	POORLY CHARACTERIZED	-
Bcen_3501	Q1BPR0	TetR family transcriptional regulator	4	0	0	-2	0.000151865	0.000119237	6.22045e-05	COG1309	K	Transcription	ISP	INFORMATION STORAGE AND PROCESSING	-
Bcen_3530	Q1BPN1	(2Fe-2S)-binding protein	4	0	0	-2	4.09567e-05	2.635e-05	0	COG2080	C	Energy production and conversion	MET	METABOLISM	-
Bcen_3582	Q1BPI0	LysR family transcriptional regulator	4	0	0	-2	1.4731e-05	1.13389e-05	0	COG0583	K	Transcription	ISP	INFORMATION STORAGE AND PROCESSING	-
Bcen_3624	Q1BPD9	MarR family transcriptional regulator	4	0	0	-2	4.50335e-05	2.48e-05	0	COG1846	K	Transcription	ISP	INFORMATION STORAGE AND PROCESSING	-
Bcen_3636	Q1BPC7	GTP cyclohydrolase II	4	0	0	-2	0.000263856	0.000162556	0.000102845	COG0807	H	Coenzyme transport and metabolism	MET	METABOLISM	-
Bcen_3703	Q1BP60	methyl-accepting chemotaxis sensory transducer	4	0	0	-2	0.000490545	0.000741305	2.26614e-05	COG0840	T	Signal transduction mechanisms	CPS	CELLULAR PROCESSES AND SIGNALING	-
Bcen_3703	Q1BP60	methyl-accepting chemotaxis sensory transducer	4	0	0	-2	0.000490545	0.000741305	2.26614e-05	COG0840	N	Cell motility	CPS	CELLULAR PROCESSES AND SIGNALING	-
Bcen_3704	Q1BP59	hypothetical protein	4	0	0	-2	1.07427e-05	6.94527e-06	0	COG3972	R	General function prediction only	PC	POORLY CHARACTERIZED	-
Bcen_3814	Q1BNU9	twin-arginine translocation pathway signal	4	0	0	-2	3.47986e-05	2.87923e-05	0	-					-
Bcen_3946	Q1BNH0	twin-arginine translocation pathway signal	4	0	0	-2	5.25086e-05	2.84067e-05	1.62353e-05	COG1529	C	Energy production and conversion	MET	METABOLISM	-
Bcen_3964	Q1BNF2	TetR family transcriptional regulator	4	0	0	-2	5.95734e-05	4.79091e-05	1.06041e-05	COG1309	K	Transcription	ISP	INFORMATION STORAGE AND PROCESSING	-
Bcen_3970	Q1BNE6	XRE family transcriptional regulator	4	0	0	-2	7.0286e-05	6.7794e-05	0	COG1476	K	Transcription	ISP	INFORMATION STORAGE AND PROCESSING	-
Bcen_3979	Q1BND7	hypothetical protein	4	0	0	-2	1.04017e-05	8.37326e-06	0	-					-
Bcen_3992	Q1BNC4	methyl-accepting chemotaxis sensory transducer	4	0	0	-2	0.000361107	0.000635617	0.000170044	COG0840	T	Signal transduction mechanisms	CPS	CELLULAR PROCESSES AND SIGNALING	-
Bcen_3992	Q1BNC4	methyl-accepting chemotaxis sensory transducer	4	0	0	-2	0.000361107	0.000635617	0.000170044	COG0840	N	Cell motility	CPS	CELLULAR PROCESSES AND SIGNALING	-
Bcen_4006	Q1BNB0	peptidoglycan glycosyltransferase	4	0	0	-2	0.000152536	9.97333e-05	6.30531e-05	COG5009	M	Cell wall/membrane/envelope biogenesis	CPS	CELLULAR PROCESSES AND SIGNALING	-
Bcen_4036	Q1BN80	XRE family plasmid maintenance system antidote protein	4	0	0	-2	7.2812e-05	7.90071e-05	0	COG3093	R	General function prediction only	PC	POORLY CHARACTERIZED	-
Bcen_4070	Q1BN46	methyl-accepting chemotaxis sensory transducer	4	0	0	-2	0.00014882	0.000251931	9.43346e-06	COG0840	N	Cell motility	CPS	CELLULAR PROCESSES AND SIGNALING	-
Bcen_4070	Q1BN46	methyl-accepting chemotaxis sensory transducer	4	0	0	-2	0.00014882	0.000251931	9.43346e-06	COG0840	T	Signal transduction mechanisms	CPS	CELLULAR PROCESSES AND SIGNALING	-
Bcen_4124	Q1BMZ2	ABC transporter	4	0	0	-2	0.000125994	0.000110845	3.10168e-05	COG3842	E	Amino acid transport and metabolism	MET	METABOLISM	-
Bcen_4190	Q1BMS9	hypothetical protein	4	0	0	-2	4.19267e-05	2.4442e-05	0	-					-
Bcen_4192	Q1BMS7	LysR family transcriptional regulator	4	0	0	-2	1.55728e-05	1.80391e-05	0	COG0583	K	Transcription	ISP	INFORMATION STORAGE AND PROCESSING	-
Bcen_4270	Q1BMJ9	hypothetical protein	4	0	0	-2	5.75929e-05	5.00077e-05	0	-					-
Bcen_4276	Q1BMJ3	FAD-dependent pyridine nucleotide-disulfide oxidoreductase	4	0	0	-2	2.29566e-05	1.66331e-05	0	COG3634	O	Posttranslational modification, protein turnover, chaperones	CPS	CELLULAR PROCESSES AND SIGNALING	-
Bcen_4302	Q1BMG7	aspartate ammonia-lyase	4	0	0	-2	0.000104807	8.86185e-05	0	COG1027	E	Amino acid transport and metabolism	MET	METABOLISM	aspA
Bcen_4330	Q1BMD9	MarR family transcriptional regulator	4	0	0	-2	0.000129761	9.2225e-05	4.06818e-05	COG1846	K	Transcription	ISP	INFORMATION STORAGE AND PROCESSING	-
Bcen_4379	Q1BM93	formate dehydrogenase accessory protein FdhE	4	0	0	-2	0.000131002	0.000114405	1.99963e-05	COG3058	O	Posttranslational modification, protein turnover, chaperones	CPS	CELLULAR PROCESSES AND SIGNALING	-
Bcen_4405	Q1BM68	bifunctional folylpolyglutamate synthase/ dihydrofolate synthase	4	0	0	-2	0.000181211	0.000177107	6.14019e-05	COG0285	H	Coenzyme transport and metabolism	MET	METABOLISM	-
Bcen_4408	Q1BM65	DNA methylase N-4/N-6	4	0	0	-2	7.04632e-05	8.50499e-05	7.52549e-06	COG0863	L	Replication, recombination and repair	ISP	INFORMATION STORAGE AND PROCESSING	-
Bcen_4417	Q1BM56	entericidin EcnAB	4	0	0	-2	0.000131062	0.000189411	0	COG5510	S	Function unknown	PC	POORLY CHARACTERIZED	-
Bcen_4484	Q1BLY9	DNA-binding/iron metalloprotein/AP endonuclease	4	0	0	-2	6.96912e-05	9.66024e-05	1.22805e-05	COG0533	O	Posttranslational modification, protein turnover, chaperones	CPS	CELLULAR PROCESSES AND SIGNALING	-
Bcen_4532	Q1BLU2	HxlR family transcriptional regulator	4	0	0	-2	2.56983e-05	3.72606e-05	0	COG1733	K	Transcription	ISP	INFORMATION STORAGE AND PROCESSING	-
Bcen_4628	Q1BLJ7	methyl-accepting chemotaxis sensory transducer	4	0	0	-2	2.97235e-05	2.71719e-05	0	COG0840	N	Cell motility	CPS	CELLULAR PROCESSES AND SIGNALING	-
Bcen_4628	Q1BLJ7	methyl-accepting chemotaxis sensory transducer	4	0	0	-2	2.97235e-05	2.71719e-05	0	COG0840	T	Signal transduction mechanisms	CPS	CELLULAR PROCESSES AND SIGNALING	-
Bcen_4629	Q1BLJ6	OmpA/MotB protein	4	0	0	-2	5.00148e-05	4.83298e-05	0	COG1360	N	Cell motility	CPS	CELLULAR PROCESSES AND SIGNALING	-
Bcen_4631	Q1BLJ4	cyclic nucleotide-binding protein	4	0	0	-2	0.000147025	0.000119103	0	COG0664	T	Signal transduction mechanisms	CPS	CELLULAR PROCESSES AND SIGNALING	-
Bcen_4666	Q1BLF9	MarR family transcriptional regulator	4	0	0	-2	8.73743e-05	5.24423e-05	0	COG1846	K	Transcription	ISP	INFORMATION STORAGE AND PROCESSING	-
Bcen_4710	Q1BLB5	hypothetical protein	4	0	0	-2	3.5143e-05	6.41585e-05	0	-					-
Bcen_4769	Q1BL57	glutathione S-transferase	4	0	0	-2	2.18019e-05	2.10594e-05	0	COG0625	O	Posttranslational modification, protein turnover, chaperones	CPS	CELLULAR PROCESSES AND SIGNALING	-
Bcen_4831	Q1BKZ5	hypothetical protein	4	0	0	-2	5.13967e-05	4.3309e-05	0	-					-
Bcen_4836	Q1BKZ0	hypothetical protein	4	0	0	-2	0.00106078	0.00177091	0.000269875	-					-
Bcen_4865	Q1BKW2	transposase IS3/IS911	4	0	0	-2	5.45047e-05	6.33431e-05	0	-					-
Bcen_4872	Q1BKV5	ACP phosphodiesterase	4	0	0	-2	3.79888e-05	4.12659e-05	0	COG1182	I	Lipid transport and metabolism	MET	METABOLISM	-
Bcen_4992	Q1BKI8	malate:quinone oxidoreductase	4	0	0	-2	9.11936e-05	0.000114006	6.84621e-06	COG0579	R	General function prediction only	PC	POORLY CHARACTERIZED	-
Bcen_5161	Q1BK20	phage integrase	4	0	0	-2	3.16432e-05	3.60986e-05	0	COG4974	L	Replication, recombination and repair	ISP	INFORMATION STORAGE AND PROCESSING	-
Bcen_5167	Q1BK14	arsenate reductase	4	0	0	-2	0.000218757	0.000194664	0	COG1393	P	Inorganic ion transport and metabolism	MET	METABOLISM	-
Bcen_5173	Q1BK08	response regulator receiver protein	4	0	0	-2	4.19267e-05	4.86462e-05	0	COG2204	T	Signal transduction mechanisms	CPS	CELLULAR PROCESSES AND SIGNALING	-
Bcen_5174	Q1BK07	CheC, inhibitor of MCP methylation	4	0	0	-2	6.45853e-05	5.27703e-05	0	COG1776	N	Cell motility	CPS	CELLULAR PROCESSES AND SIGNALING	-
Bcen_5174	Q1BK07	CheC, inhibitor of MCP methylation	4	0	0	-2	6.45853e-05	5.27703e-05	0	COG1776	T	Signal transduction mechanisms	CPS	CELLULAR PROCESSES AND SIGNALING	-
Bcen_5181	Q1BK00	hypothetical protein	4	0	0	-2	4.54205e-05	8.33772e-05	0	COG0775	F	Nucleotide transport and metabolism	MET	METABOLISM	-
Bcen_5184	Q1BJZ7	toluene tolerance	4	0	0	-2	0.000244689	0.000351284	0.000115788	COG2854	Q	Secondary metabolites biosynthesis, transport and catabolism	MET	METABOLISM	-
Bcen_5233	Q1BJU8	N-acetyltransferase GCN5	4	0	0	-2	6.75614e-05	3.50597e-05	9.94331e-06	COG1670	J	Translation, ribosomal structure and biogenesis	ISP	INFORMATION STORAGE AND PROCESSING	-
Bcen_5260	Q1BJS1	diaminopimelate epimerase	4	0	0	-2	6.40603e-05	3.63093e-05	1.08005e-05	COG0253	E	Amino acid transport and metabolism	MET	METABOLISM	-
Bcen_5274	Q1BJQ7	Crp/FNR family transcriptional regulator	4	0	0	-2	5.67088e-05	4.68826e-05	1.63741e-05	COG0664	T	Signal transduction mechanisms	CPS	CELLULAR PROCESSES AND SIGNALING	-
Bcen_5291	Q1BJP0	phage integrase	4	0	0	-2	1.21519e-05	1.50817e-05	0	COG4974	L	Replication, recombination and repair	ISP	INFORMATION STORAGE AND PROCESSING	-
Bcen_5337	Q1BJJ4	hypothetical protein	4	0	0	-2	0.000244589	0.000386393	6.37399e-05	-					-
Bcen_5360	Q1BJH2	methyl-accepting chemotaxis sensory transducer	4	0	0	-2	0.000183181	0.000299178	1.16234e-05	COG0840	T	Signal transduction mechanisms	CPS	CELLULAR PROCESSES AND SIGNALING	-
Bcen_5360	Q1BJH2	methyl-accepting chemotaxis sensory transducer	4	0	0	-2	0.000183181	0.000299178	1.16234e-05	COG0840	N	Cell motility	CPS	CELLULAR PROCESSES AND SIGNALING	-
Bcen_5407	Q1BJC5	trans-2-enoyl-CoA reductase	4	0	0	-2	0.000621827	0.00103181	0.00027959	COG3007	S	Function unknown	PC	POORLY CHARACTERIZED	-
Bcen_5408	Q1BJC4	transcriptional regulator	4	0	0	-2	0.000125548	7.378e-05	3.96017e-05	COG1510	K	Transcription	ISP	INFORMATION STORAGE AND PROCESSING	-
Bcen_5580	Q1BIV6	GCN5-related N-acetyltransferase	4	0	0	-2	0.000167162	8.69213e-05	2.60059e-05	COG2153	R	General function prediction only	PC	POORLY CHARACTERIZED	-
Bcen_5630	Q1BIQ6	LysR family transcriptional regulator	4	0	0	-2	3.21843e-05	2.78848e-05	0	COG0583	K	Transcription	ISP	INFORMATION STORAGE AND PROCESSING	-
Bcen_5683	Q1BIK3	MerR family transcriptional regulator	4	0	0	-2	0.000102793	6.81697e-05	0	COG0789	K	Transcription	ISP	INFORMATION STORAGE AND PROCESSING	-
Bcen_5741	Q1BIE6	Rossmann fold nucleotide-binding protein-like	4	0	0	-2	4.16068e-05	5.00923e-05	0	COG1611	R	General function prediction only	PC	POORLY CHARACTERIZED	-
Bcen_5743	Q1BIE4	histone-like nucleoid-structuring protein H-NS	4	0	0	-2	0.000245653	0.000298719	7.26632e-05	COG2916	R	General function prediction only	PC	POORLY CHARACTERIZED	-
Bcen_5752	Q1BID5	dTDP-4-dehydrorhamnose reductase	4	0	0	-2	5.45783e-05	4.9691e-05	1.98644e-05	COG1091	M	Cell wall/membrane/envelope biogenesis	CPS	CELLULAR PROCESSES AND SIGNALING	-
Bcen_5812	Q1BI77	MarR family transcriptional regulator	4	0	0	-2	6.43686e-05	6.19394e-05	0	COG1846	K	Transcription	ISP	INFORMATION STORAGE AND PROCESSING	-
Bcen_5826	Q1BI64	cobyrinic acid a,c-diamide synthase	4	0	0	-2	0.000235994	0.000219397	8.64615e-05	COG1192	D	Cell cycle control, cell division, chromosome partitioning	CPS	CELLULAR PROCESSES AND SIGNALING	-
Bcen_5861	Q1BI29	hypothetical protein	4	0	0	-2	0.000181682	0.000122365	0	-					-
Bcen_5881	Q1BI09	glutamate racemase	4	0	0	-2	0.000116499	7.73964e-05	2.1697e-05	COG0796	M	Cell wall/membrane/envelope biogenesis	CPS	CELLULAR PROCESSES AND SIGNALING	-
Bcen_5883	Q1BI07	tartrate/fumarate subfamily Fe-S type hydro-lyase alpha subunit	4	0	0	-2	0.000666941	0.000831508	0.000300867	COG1951	C	Energy production and conversion	MET	METABOLISM	-
Bcen_5903	Q1BHY7	4'-phosphopantetheinyl transferase	4	0	0	-2	2.52041e-05	3.24704e-05	0	COG2091	H	Coenzyme transport and metabolism	MET	METABOLISM	-
Bcen_5946	Q1BHU4	hypothetical protein	4	0	0	-2	2.52041e-05	1.61361e-05	0	COG0247	C	Energy production and conversion	MET	METABOLISM	-
Bcen_5954	Q1BHT6	co-chaperone HscB	4	0	0	-2	0.000133052	7.79268e-05	1.3618e-05	COG1076	O	Posttranslational modification, protein turnover, chaperones	CPS	CELLULAR PROCESSES AND SIGNALING	hscB
Bcen_5964	Q1BHS6	lipoprotein releasing system, ATP-binding protein	4	0	0	-2	0.000237753	0.000271029	9.05697e-05	COG1136	V	Defense mechanisms	CPS	CELLULAR PROCESSES AND SIGNALING	-
Bcen_5973	Q1BHR7	Hsp33 protein	4	0	0	-2	0.000362836	0.000260309	0.000114676	COG1281	O	Posttranslational modification, protein turnover, chaperones	CPS	CELLULAR PROCESSES AND SIGNALING	-
Bcen_5995	Q1BHP5	UDP-2,3-diacylglucosamine hydrolase	4	0	0	-2	5.10379e-05	5.62133e-05	0	COG2908	S	Function unknown	PC	POORLY CHARACTERIZED	-
Bcen_5996	Q1BHP4	peptidyl-prolyl cis-trans isomerase, cyclophilin type	4	0	0	-2	0.00192629	0.00111844	0.000536944	COG0652	O	Posttranslational modification, protein turnover, chaperones	CPS	CELLULAR PROCESSES AND SIGNALING	-
Bcen_6021	Q1BHL9	glutamyl-tRNA synthetase	4	0	0	-2	0.000545969	0.000833373	0.000243482	COG0008	J	Translation, ribosomal structure and biogenesis	ISP	INFORMATION STORAGE AND PROCESSING	gltX
Bcen_6031	Q1BHK9	acyl-CoA-binding protein	4	0	0	-2	0.000251306	0.000178922	2.08809e-05	COG4281	I	Lipid transport and metabolism	MET	METABOLISM	-
Bcen_6042	Q1BHJ8	glutathione peroxidase	4	0	0	-2	0.000230687	0.000181608	0.000104725	COG0386	O	Posttranslational modification, protein turnover, chaperones	CPS	CELLULAR PROCESSES AND SIGNALING	-
Bcen_6055	Q1BHI5	pseudouridine synthase, Rsu	4	0	0	-2	0.000581935	0.00083253	0.000134841	COG1187	J	Translation, ribosomal structure and biogenesis	ISP	INFORMATION STORAGE AND PROCESSING	-
Bcen_6059	Q1BHI1	elongation factor Ts	4	0	0	-2	0.00484559	0.00286705	0.00172187	COG0264	J	Translation, ribosomal structure and biogenesis	ISP	INFORMATION STORAGE AND PROCESSING	tsf
Bcen_6079	Q1BHG1	cyclase/dehydrase	4	0	0	-2	0.000160431	0.000130291	4.51502e-05	COG2867	I	Lipid transport and metabolism	MET	METABOLISM	-
Bcen_6094	Q1BHE6	DNA polymerase III, epsilon subunit	4	0	0	-2	0.000109173	0.000178789	2.02861e-05	COG2176	L	Replication, recombination and repair	ISP	INFORMATION STORAGE AND PROCESSING	-
Bcen_6109	Q1BHD1	CMP/dCMP deaminase, zinc-binding	4	0	0	-2	9.00669e-05	4.96606e-05	0	COG0590	F	Nucleotide transport and metabolism	MET	METABOLISM	-
Bcen_6109	Q1BHD1	CMP/dCMP deaminase, zinc-binding	4	0	0	-2	9.00669e-05	4.96606e-05	0	COG0590	J	Translation, ribosomal structure and biogenesis	ISP	INFORMATION STORAGE AND PROCESSING	-
Bcen_6136	Q1BHA5	2-C-methyl-D-erythritol 4-phosphate cytidylyltransferase	4	0	0	-2	0.000104849	7.17751e-05	9.3316e-06	COG1211	I	Lipid transport and metabolism	MET	METABOLISM	ispD
Bcen_6164	Q1BH77	D-amino-acid dehydrogenase	4	0	0	-2	5.45409e-05	5.49465e-05	0	COG0665	E	Amino acid transport and metabolism	MET	METABOLISM	-
Bcen_6168	Q1BH73	BolA-like protein	4	0	0	-2	0.000109313	0.000134052	4.01909e-05	COG0271	T	Signal transduction mechanisms	CPS	CELLULAR PROCESSES AND SIGNALING	-
Bcen_6190	Q1BH51	hypothetical protein	4	0	0	-2	0.000164175	0.000122881	0	-					-
Bcen_6192	Q1BH49	ATPase-like	4	0	0	-2	1.56026e-05	1.25353e-05	0	COG4637	R	General function prediction only	PC	POORLY CHARACTERIZED	-
Bcen_6210	Q1BH31	hypothetical protein	4	0	0	-2	0.000717448	0.0010354	0.00028698	COG1392	P	Inorganic ion transport and metabolism	MET	METABOLISM	-
Bcen_6253	Q1BGY8	hypothetical protein	4	0	0	-2	0.000774236	0.000860767	0.000337215	COG0718	S	Function unknown	PC	POORLY CHARACTERIZED	-
Bcen_6306	Q1BGT6	ABC transporter related	4	0	0	-2	5.24246e-05	3.79234e-05	2.23498e-05	COG4619	R	General function prediction only	PC	POORLY CHARACTERIZED	-
Bcen_6354	Q1BGN8	AsnC family transcriptional regulator	4	0	0	-2	7.7095e-05	4.34303e-05	3.28673e-05	COG1522	K	Transcription	ISP	INFORMATION STORAGE AND PROCESSING	-
Bcen_6358	Q1BGN4	magnesium and cobalt transport protein CorA	4	0	0	-2	1.4731e-05	8.58774e-06	0	COG0598	P	Inorganic ion transport and metabolism	MET	METABOLISM	-
Bcen_6453	Q1BGE1	TetR family transcriptional regulator	4	0	0	-2	4.68574e-05	3.02615e-05	0	-					-
Bcen_6463	Q1BGD1	methyl-accepting chemotaxis sensory transducer	4	0	0	-2	0.000208431	0.000190506	1.33629e-05	COG0840	N	Cell motility	CPS	CELLULAR PROCESSES AND SIGNALING	-
Bcen_6463	Q1BGD1	methyl-accepting chemotaxis sensory transducer	4	0	0	-2	0.000208431	0.000190506	1.33629e-05	COG0840	T	Signal transduction mechanisms	CPS	CELLULAR PROCESSES AND SIGNALING	-
Bcen_6464	Q1BGD0	methyl-accepting chemotaxis sensory transducer	4	0	0	-2	0.000112981	8.23193e-05	1.62989e-05	COG0840	T	Signal transduction mechanisms	CPS	CELLULAR PROCESSES AND SIGNALING	-
Bcen_6464	Q1BGD0	methyl-accepting chemotaxis sensory transducer	4	0	0	-2	0.000112981	8.23193e-05	1.62989e-05	COG0840	N	Cell motility	CPS	CELLULAR PROCESSES AND SIGNALING	-
Bcen_6484	Q1BGB0	IclR family transcriptional regulator	4	0	0	-2	5.46491e-05	6.48615e-05	1.70038e-05	COG1414	K	Transcription	ISP	INFORMATION STORAGE AND PROCESSING	-
Bcen_0008	Q1BZN1	Type II secretion system gspD	5	0	0	2	0.000153482	0.000218658	0.000546486	COG1450	N	Cell motility	CPS	CELLULAR PROCESSES AND SIGNALING	-
Bcen_0008	Q1BZN1	Type II secretion system gspD	5	0	0	2	0.000153482	0.000218658	0.000546486	COG1450	U	Intracellular trafficking, secretion, and vesicular transport	CPS	CELLULAR PROCESSES AND SIGNALING	-
Bcen_0016	Q1BZM3	general secretion pathway protein K	5	0	0	2	1.63827e-05	1.581e-05	6.8619e-05	COG3156	U	Intracellular trafficking, secretion, and vesicular transport	CPS	CELLULAR PROCESSES AND SIGNALING	-
Bcen_0174	Q1BZ67	gamma-glutamyl phosphate reductase	5	0	0	2	0.000291155	0.000170971	0.000627676	COG0014	E	Amino acid transport and metabolism	MET	METABOLISM	proA
Bcen_0211	Q1BZ30	peptidase M24	5	0	0	2	0.000130654	9.92606e-05	0.000308936	COG0006	E	Amino acid transport and metabolism	MET	METABOLISM	-
Bcen_0242	Q1BYZ9	catalase/peroxidase HPI	5	0	0	2	0.000526589	0.000547026	0.00164628	COG0376	P	Inorganic ion transport and metabolism	MET	METABOLISM	-
Bcen_0317	Q1BYS6	translocation protein TolB	5	0	0	2	0.000312909	0.000359948	0.000642597	COG0823	U	Intracellular trafficking, secretion, and vesicular transport	CPS	CELLULAR PROCESSES AND SIGNALING	tolB
Bcen_0337	Q1BYQ6	homogentisate 1,2-dioxygenase	5	0	0	2	4.22434e-05	2.14892e-05	0.000281826	COG3508	Q	Secondary metabolites biosynthesis, transport and catabolism	MET	METABOLISM	-
Bcen_0385	Q1BYK8	aspartate carbamoyltransferase catalytic subunit	5	0	0	2	0.000259874	0.000236424	0.000808362	COG0540	F	Nucleotide transport and metabolism	MET	METABOLISM	pyrB
Bcen_0469	Q1BYC4	hypothetical protein	5	0	0	2	6.25096e-05	4.99451e-05	0.000232742	COG0762	S	Function unknown	PC	POORLY CHARACTERIZED	-
Bcen_0519	Q1BY74	hypothetical protein	5	0	0	2	0.000343258	0.000254874	0.000814796	COG1561	S	Function unknown	PC	POORLY CHARACTERIZED	-
Bcen_0536	Q1BY58	aminopeptidase N	5	0	0	2	0.000724926	0.000512069	0.00160152	COG0308	E	Amino acid transport and metabolism	MET	METABOLISM	pepN
Bcen_0537	Q1BY57	hypothetical protein	5	0	0	2	8.4094e-05	8.11562e-05	0.000173112	-					-
Bcen_0543	Q1BY51	amidase	5	0	0	2	0.00016374	0.000177723	0.000385052	COG0154	J	Translation, ribosomal structure and biogenesis	ISP	INFORMATION STORAGE AND PROCESSING	-
Bcen_0611	Q1BXY4	fumarate hydratase	5	0	0	2	0.00015278	0.000164321	0.00126491	COG0114	C	Energy production and conversion	MET	METABOLISM	fumC
Bcen_0635	Q1BXW0	peptidase S49	5	0	0	2	4.36276e-05	5.1209e-05	0.000162809	COG0616	O	Posttranslational modification, protein turnover, chaperones	CPS	CELLULAR PROCESSES AND SIGNALING	-
Bcen_0635	Q1BXW0	peptidase S49	5	0	0	2	4.36276e-05	5.1209e-05	0.000162809	COG0616	U	Intracellular trafficking, secretion, and vesicular transport	CPS	CELLULAR PROCESSES AND SIGNALING	-
Bcen_0684	Q1BXR1	mandelate racemase/muconate lactonizing-like protein	5	0	0	2	3.34554e-05	3.65148e-05	0.000141479	COG4948	M	Cell wall/membrane/envelope biogenesis	CPS	CELLULAR PROCESSES AND SIGNALING	-
Bcen_0684	Q1BXR1	mandelate racemase/muconate lactonizing-like protein	5	0	0	2	3.34554e-05	3.65148e-05	0.000141479	COG4948	R	General function prediction only	PC	POORLY CHARACTERIZED	-
Bcen_0720	Q1BXM5	IclR family transcriptional regulator	5	0	0	2	0.000276825	0.000365387	0.00105038	COG1414	K	Transcription	ISP	INFORMATION STORAGE AND PROCESSING	-
Bcen_0936	Q1BX10	short-chain dehydrogenase/reductase SDR	5	0	0	2	0.000223347	0.000387666	0.000834085	COG1028	I	Lipid transport and metabolism	MET	METABOLISM	-
Bcen_0936	Q1BX10	short-chain dehydrogenase/reductase SDR	5	0	0	2	0.000223347	0.000387666	0.000834085	COG1028	R	General function prediction only	PC	POORLY CHARACTERIZED	-
Bcen_0936	Q1BX10	short-chain dehydrogenase/reductase SDR	5	0	0	2	0.000223347	0.000387666	0.000834085	COG1028	Q	Secondary metabolites biosynthesis, transport and catabolism	MET	METABOLISM	-
Bcen_0979	Q1BWW7	electron-transferring-flavoprotein dehydrogenase	5	0	0	2	0.000410135	0.000440902	0.00109023	COG0644	C	Energy production and conversion	MET	METABOLISM	-
Bcen_1024	Q1BWS3	secretion protein HlyD	5	0	0	2	0.000358303	0.000402063	0.000787949	COG1566	V	Defense mechanisms	CPS	CELLULAR PROCESSES AND SIGNALING	-
Bcen_1051	Q1BWP7	host factor Hfq	5	0	0	2	0.000758729	0.00105464	0.00191261	COG1923	R	General function prediction only	PC	POORLY CHARACTERIZED	-
Bcen_1403	Q1BVP6	Dyp-type peroxidase	5	0	0	2	8.62796e-05	7.76089e-05	0.000203276	COG2837	P	Inorganic ion transport and metabolism	MET	METABOLISM	-
Bcen_1404	Q1BVP5	Linocin_M18 bacteriocin protein	5	0	0	2	0.000154376	0.000178107	0.000448034	COG1659	S	Function unknown	PC	POORLY CHARACTERIZED	-
Bcen_1446	Q1BVK3	hypothetical protein	5	0	0	2	0.000202886	0.000186318	0.000438001	-					-
Bcen_1589	Q1BV61	Rieske (2Fe-2S) protein	5	0	0	2	6.24599e-05	4.26251e-05	0.000234353	COG4638	R	General function prediction only	PC	POORLY CHARACTERIZED	-
Bcen_1589	Q1BV61	Rieske (2Fe-2S) protein	5	0	0	2	6.24599e-05	4.26251e-05	0.000234353	COG4638	P	Inorganic ion transport and metabolism	MET	METABOLISM	-
Bcen_1711	Q1BUU0	glycoside hydrolase 15-related	5	0	0	2	6.9141e-05	3.72e-05	0.000191973	COG3387	G	Carbohydrate transport and metabolism	MET	METABOLISM	-
Bcen_1783	Q1BUL9	hypothetical protein	5	0	0	2	5.20085e-05	3.01143e-05	0.000115788	-					-
Bcen_1818	Q1BUI4	argininosuccinate lyase	5	0	0	2	0.000612232	0.00068198	0.001419	COG0165	E	Amino acid transport and metabolism	MET	METABOLISM	-
Bcen_1827	Q1BUH5	hypothetical protein	5	0	0	2	5.605e-05	4.73969e-05	0.000114428	COG2911	S	Function unknown	PC	POORLY CHARACTERIZED	-
Bcen_1968	Q1BU34	tryptophan 2,3-dioxygenase	5	0	0	2	0.000102768	0.000117431	0.000308071	COG3483	E	Amino acid transport and metabolism	MET	METABOLISM	-
Bcen_1999	Q1BU05	secretion protein HlyD	5	0	0	2	0.00104283	0.00186791	0.00357966	COG0845	M	Cell wall/membrane/envelope biogenesis	CPS	CELLULAR PROCESSES AND SIGNALING	-
Bcen_2010	Q1BTZ4	phospholipase/lecithinase/hemolysin-like	5	0	0	2	3.92064e-05	2.70256e-05	8.76962e-05	COG3240	I	Lipid transport and metabolism	MET	METABOLISM	-
Bcen_2010	Q1BTZ4	phospholipase/lecithinase/hemolysin-like	5	0	0	2	3.92064e-05	2.70256e-05	8.76962e-05	COG3240	R	General function prediction only	PC	POORLY CHARACTERIZED	-
Bcen_2020	Q1BTY4	branched-chain amino acid aminotransferase	5	0	0	2	0.000645211	0.000517927	0.00148394	COG0115	H	Coenzyme transport and metabolism	MET	METABOLISM	-
Bcen_2020	Q1BTY4	branched-chain amino acid aminotransferase	5	0	0	2	0.000645211	0.000517927	0.00148394	COG0115	E	Amino acid transport and metabolism	MET	METABOLISM	-
Bcen_2099	Q1BTQ5	organic solvent tolerance protein	5	0	0	2	0.000368913	0.000539014	0.000939037	COG1452	M	Cell wall/membrane/envelope biogenesis	CPS	CELLULAR PROCESSES AND SIGNALING	-
Bcen_2109	Q1BTP5	acyl-CoA dehydrogenase	5	0	0	2	0.000574365	0.000408596	0.00172644	COG1960	I	Lipid transport and metabolism	MET	METABOLISM	-
Bcen_2159	Q1BTJ5	phasin	5	0	0	2	0.000316836	0.00016355	0.000892803	-					-
Bcen_2174	Q1BTI0	hypothetical protein	5	0	0	2	0.000208507	0.000210987	0.000612911	COG3117	S	Function unknown	PC	POORLY CHARACTERIZED	-
Bcen_2193	Q1BTG1	phosphopantetheine adenylyltransferase	5	0	0	2	0.000315403	0.000280952	0.000647469	COG0669	H	Coenzyme transport and metabolism	MET	METABOLISM	coaD
Bcen_2206	Q1BTE8	Beta-N-acetylhexosaminidase	5	0	0	2	1.91802e-05	3.00576e-05	6.6061e-05	COG3525	G	Carbohydrate transport and metabolism	MET	METABOLISM	-
Bcen_2267	Q1BT87	gamma-glutamyltransferase	5	0	0	2	3.13941e-05	3.1955e-05	9.71279e-05	COG0405	E	Amino acid transport and metabolism	MET	METABOLISM	-
Bcen_2283	Q1BT71	ABC transporter auxiliary component-like	5	0	0	2	8.31143e-05	0.000145626	0.000252045	COG3218	R	General function prediction only	PC	POORLY CHARACTERIZED	-
Bcen_2284	Q1BT70	hypothetical protein	5	0	0	2	7.61532e-05	0.000127851	0.000223101	COG1463	Q	Secondary metabolites biosynthesis, transport and catabolism	MET	METABOLISM	-
Bcen_2287	Q1BT67	5'-nucleotidase-like	5	0	0	2	8.97682e-06	5.77534e-06	3.02808e-05	COG0737	F	Nucleotide transport and metabolism	MET	METABOLISM	-
Bcen_2354	Q1BT01	porin	5	0	0	2	7.17166e-05	6.10211e-05	0.000256123	COG3203	M	Cell wall/membrane/envelope biogenesis	CPS	CELLULAR PROCESSES AND SIGNALING	-
Bcen_2391	Q1BSW5	twin-arginine translocation pathway signal	5	0	0	2	0.000125437	8.58815e-05	0.000377057	COG1462	M	Cell wall/membrane/envelope biogenesis	CPS	CELLULAR PROCESSES AND SIGNALING	-
Bcen_2417	Q1BST9	multifunctional tRNA nucleotidyl transferase/2'3'-cyclic phosphodiesterase/2'nucleotidase/phosphatase	5	0	0	2	9.46324e-05	5.85441e-05	0.000204265	COG0617	J	Translation, ribosomal structure and biogenesis	ISP	INFORMATION STORAGE AND PROCESSING	cca
Bcen_2420	Q1BST6	lytic transglycosylase, catalytic	5	0	0	2	0.000285006	0.000455076	0.000691041	COG0741	M	Cell wall/membrane/envelope biogenesis	CPS	CELLULAR PROCESSES AND SIGNALING	-
Bcen_2463	Q1BSP3	aldo/keto reductase	5	0	0	2	0.000258454	0.000207796	0.000771741	COG0667	C	Energy production and conversion	MET	METABOLISM	-
Bcen_2492	Q1BSL4	hypothetical protein	5	0	0	2	0.000153555	0.00015148	0.000455915	COG2326	S	Function unknown	PC	POORLY CHARACTERIZED	-
Bcen_2518	Q1BSI8	LysR family transcriptional regulator	5	0	0	2	0.000322026	0.000624464	0.00127687	COG0583	K	Transcription	ISP	INFORMATION STORAGE AND PROCESSING	-
Bcen_2521	Q1BSI5	phenylacetic acid degradation-related protein	5	0	0	2	0.000138134	0.000196678	0.000435955	COG2050	Q	Secondary metabolites biosynthesis, transport and catabolism	MET	METABOLISM	-
Bcen_2604	Q1BSA3	nitroreductase	5	0	0	2	0.000198768	0.000292128	0.000497378	COG0778	C	Energy production and conversion	MET	METABOLISM	-
Bcen_2637	Q1BS70	hypothetical protein	5	0	0	2	0.00203539	0.00194981	0.00551612	COG3157	S	Function unknown	PC	POORLY CHARACTERIZED	-
Bcen_2683	Q1BS24	ATP phosphoribosyltransferase catalytic subunit	5	0	0	2	0.000208667	0.000266105	0.000433553	COG0040	E	Amino acid transport and metabolism	MET	METABOLISM	hisG
Bcen_2687	Q1BS20	ABC transporter	5	0	0	2	0.000141279	0.000204691	0.000328864	COG1131	V	Defense mechanisms	CPS	CELLULAR PROCESSES AND SIGNALING	-
Bcen_2690	Q1BS17	VacJ-like lipoprotein	5	0	0	2	0.000390916	0.000651158	0.0017634	COG2853	M	Cell wall/membrane/envelope biogenesis	CPS	CELLULAR PROCESSES AND SIGNALING	-
Bcen_2691	Q1BS16	hypothetical protein	5	0	0	2	0.000195552	0.000360877	0.000490266	COG1463	Q	Secondary metabolites biosynthesis, transport and catabolism	MET	METABOLISM	-
Bcen_2706	Q1BS01	hypothetical protein	5	0	0	2	0.000148001	0.000112965	0.000523463	COG1943	L	Replication, recombination and repair	ISP	INFORMATION STORAGE AND PROCESSING	-
Bcen_2775	Q1BRT2	lipolytic enzyme, G-D-S-L	5	0	0	2	7.95735e-05	0.000141437	0.000235843	COG2755	E	Amino acid transport and metabolism	MET	METABOLISM	-
Bcen_2785	Q1BRS2	4-hydroxyphenylpyruvate dioxygenase	5	0	0	2	0.000226198	0.000126004	0.00104203	COG3185	E	Amino acid transport and metabolism	MET	METABOLISM	-
Bcen_2785	Q1BRS2	4-hydroxyphenylpyruvate dioxygenase	5	0	0	2	0.000226198	0.000126004	0.00104203	COG3185	R	General function prediction only	PC	POORLY CHARACTERIZED	-
Bcen_2799	Q1BRQ8	6-phosphogluconate dehydrogenase	5	0	0	2	6.55308e-05	3.86295e-05	0.00013959	COG2084	I	Lipid transport and metabolism	MET	METABOLISM	-
Bcen_2814	Q1BRP3	transport-associated	5	0	0	2	0.000347879	0.000390409	0.000876465	COG2823	R	General function prediction only	PC	POORLY CHARACTERIZED	-
Bcen_2886	Q1BRH3	hypothetical protein	5	0	0	2	8.02309e-05	7.49788e-05	0.000174812	-					-
Bcen_2904	Q1BRF5	cytochrome c, class I	5	0	0	2	0.000109357	5.62477e-05	0.000383153	COG3245	C	Energy production and conversion	MET	METABOLISM	-
Bcen_2907	Q1BRF2	oxidoreductase-like	5	0	0	2	0.000181044	0.000177462	0.000384251	COG0673	R	General function prediction only	PC	POORLY CHARACTERIZED	-
Bcen_2908	Q1BRF1	hypothetical protein	5	0	0	2	0.000327092	0.00031624	0.000776527	-					-
Bcen_2950	Q1BRA9	F0F1 ATP synthase subunit gamma	5	0	0	2	0.0014591	0.00192114	0.00339574	COG0224	C	Energy production and conversion	MET	METABOLISM	-
Bcen_2975	Q1BR84	adenylate cyclase	5	0	0	2	7.10438e-05	0.000137226	0.00031991	COG1437	F	Nucleotide transport and metabolism	MET	METABOLISM	-
Bcen_3005	Q1BR54	4-aminobutyrate aminotransferase	5	0	0	2	0.00021613	0.000162604	0.00117962	COG0160	E	Amino acid transport and metabolism	MET	METABOLISM	-
Bcen_3121	Q1BQT8	TonB-dependent siderophore receptor	5	0	0	2	6.15566e-05	0.000101247	0.000143748	COG4773	P	Inorganic ion transport and metabolism	MET	METABOLISM	-
Bcen_3159	Q1BQQ0	hypothetical protein	5	0	0	2	5.09684e-05	5.28203e-05	0.000113597	-					-
Bcen_3364	Q1BQ46	salicylate biosynthesis isochorismate synthase	5	0	0	2	0.000374338	0.000262315	0.00118002	COG1169	H	Coenzyme transport and metabolism	MET	METABOLISM	-
Bcen_3364	Q1BQ46	salicylate biosynthesis isochorismate synthase	5	0	0	2	0.000374338	0.000262315	0.00118002	COG1169	Q	Secondary metabolites biosynthesis, transport and catabolism	MET	METABOLISM	-
Bcen_3435	Q1BPX6	amylo-alpha-1,6-glucosidase	5	0	0	2	4.23089e-05	3.29568e-05	0.000117203	COG3408	G	Carbohydrate transport and metabolism	MET	METABOLISM	-
Bcen_3645	Q1BPB8	outer membrane efflux protein	5	0	0	2	2.10034e-05	3.45073e-05	0.000102258	COG1538	M	Cell wall/membrane/envelope biogenesis	CPS	CELLULAR PROCESSES AND SIGNALING	-
Bcen_3645	Q1BPB8	outer membrane efflux protein	5	0	0	2	2.10034e-05	3.45073e-05	0.000102258	COG1538	U	Intracellular trafficking, secretion, and vesicular transport	CPS	CELLULAR PROCESSES AND SIGNALING	-
Bcen_3647	Q1BPB6	multidrug resistance protein MdtN	5	0	0	2	7.97278e-05	8.83499e-05	0.000244616	COG1566	V	Defense mechanisms	CPS	CELLULAR PROCESSES AND SIGNALING	-
Bcen_3653	Q1BPB0	hypothetical protein	5	0	0	2	0.000218436	0.000402848	0.000677974	-					-
Bcen_3815	Q1BNU8	glucose-methanol-choline oxidoreductase	5	0	0	2	0.000545985	0.000541242	0.00119908	COG2303	E	Amino acid transport and metabolism	MET	METABOLISM	-
Bcen_3818	Q1BNU5	porin	5	0	0	2	0.000155714	0.000107919	0.00045407	COG3203	M	Cell wall/membrane/envelope biogenesis	CPS	CELLULAR PROCESSES AND SIGNALING	-
Bcen_3842	Q1BNS1	aldo/keto reductase	5	0	0	2	8.80101e-05	8.2035e-05	0.000470581	COG0667	C	Energy production and conversion	MET	METABOLISM	-
Bcen_3849	Q1BNR4	N-acetyltransferase GCN5	5	0	0	2	6.64351e-05	4.8151e-05	0.000234402	COG1670	J	Translation, ribosomal structure and biogenesis	ISP	INFORMATION STORAGE AND PROCESSING	-
Bcen_3922	Q1BNJ4	phosphoenolpyruvate carboxykinase	5	0	0	2	0.000134855	0.000184442	0.000293741	COG1274	C	Energy production and conversion	MET	METABOLISM	-
Bcen_3958	Q1BNF8	succinate-semialdehyde dehydrogenase (NAD(P)+)	5	0	0	2	0.000445274	0.000394642	0.00111716	COG1012	C	Energy production and conversion	MET	METABOLISM	-
Bcen_4103	Q1BN13	porin	5	0	0	2	0.00110684	0.000803318	0.0036344	COG3203	M	Cell wall/membrane/envelope biogenesis	CPS	CELLULAR PROCESSES AND SIGNALING	-
Bcen_4105	Q1BN11	glycerophosphoryl diester phosphodiesterase	5	0	0	2	7.81122e-05	0.000105425	0.000207455	COG0584	C	Energy production and conversion	MET	METABOLISM	-
Bcen_4251	Q1BML8	proline iminopeptidase	5	0	0	2	9.33769e-05	6.01991e-05	0.000271575	COG0596	R	General function prediction only	PC	POORLY CHARACTERIZED	-
Bcen_4356	Q1BMB4	response regulator receiver protein	5	0	0	2	0.000703737	0.0013396	0.0018093	COG1982	E	Amino acid transport and metabolism	MET	METABOLISM	-
Bcen_4385	Q1BM87	porin	5	0	0	2	0.00272894	0.00294701	0.00566042	COG3203	M	Cell wall/membrane/envelope biogenesis	CPS	CELLULAR PROCESSES AND SIGNALING	-
Bcen_4496	Q1BLX7	AMP nucleosidase	5	0	0	2	0.000194878	0.000133956	0.000479356	COG0775	F	Nucleotide transport and metabolism	MET	METABOLISM	-
Bcen_4555	Q1BLR9	hypothetical protein	5	0	0	2	0.000194674	0.000199597	0.00102157	COG2930	S	Function unknown	PC	POORLY CHARACTERIZED	-
Bcen_4577	Q1BLP7	methyl-accepting chemotaxis sensory transducer	5	0	0	2	0.000123388	9.15686e-05	0.000471786	COG0840	N	Cell motility	CPS	CELLULAR PROCESSES AND SIGNALING	-
Bcen_4577	Q1BLP7	methyl-accepting chemotaxis sensory transducer	5	0	0	2	0.000123388	9.15686e-05	0.000471786	COG0840	T	Signal transduction mechanisms	CPS	CELLULAR PROCESSES AND SIGNALING	-
Bcen_5145	Q1BK36	acetoacetate decarboxylase	5	0	0	2	0.000153637	0.000113265	0.000439833	COG4689	Q	Secondary metabolites biosynthesis, transport and catabolism	MET	METABOLISM	-
Bcen_5147	Q1BK34	patatin	5	0	0	2	8.73743e-05	7.26203e-05	0.000193081	COG1752	R	General function prediction only	PC	POORLY CHARACTERIZED	-
Bcen_5329	Q1BJK2	thioredoxin domain-containing protein	5	0	0	2	5.3595e-05	5.71312e-05	0.000122076	COG2143	O	Posttranslational modification, protein turnover, chaperones	CPS	CELLULAR PROCESSES AND SIGNALING	-
Bcen_5345	Q1BJI6	methylcitrate synthase	5	0	0	2	0.00016246	0.000127389	0.00167846	COG0372	C	Energy production and conversion	MET	METABOLISM	-
Bcen_5386	Q1BJE6	threonine aldolase	5	0	0	2	0.000114996	0.000105457	0.000409858	COG2008	E	Amino acid transport and metabolism	MET	METABOLISM	-
Bcen_5413	Q1BJB9	glutathione S-transferase	5	0	0	2	0.000104651	0.000119148	0.00031503	COG0625	O	Posttranslational modification, protein turnover, chaperones	CPS	CELLULAR PROCESSES AND SIGNALING	-
Bcen_5721	Q1BIG5	hypothetical protein	5	0	0	2	3.37807e-05	1.75544e-05	0.000177042	COG3391	S	Function unknown	PC	POORLY CHARACTERIZED	-
Bcen_5731	Q1BIF5	hypothetical protein	5	0	0	2	1.52696e-05	1.89823e-05	9.72619e-05	COG0161	H	Coenzyme transport and metabolism	MET	METABOLISM	-
Bcen_5833	Q1BI57	LysR family transcriptional regulator	5	0	0	2	9.04054e-05	0.000126509	0.000189471	COG0583	K	Transcription	ISP	INFORMATION STORAGE AND PROCESSING	-
Bcen_6077	Q1BHG3	band 7 protein	5	0	0	2	0.000282559	0.000338036	0.000668041	COG0330	O	Posttranslational modification, protein turnover, chaperones	CPS	CELLULAR PROCESSES AND SIGNALING	-
Bcen_6116	Q1BHC4	allantoicase	5	0	0	2	5.61131e-05	3.41838e-05	0.000148035	COG4266	F	Nucleotide transport and metabolism	MET	METABOLISM	-
Bcen_6125	Q1BHB6	2-hydroxy-3-oxopropionate reductase	5	0	0	2	7.27347e-05	5.8651e-05	0.000191715	COG2084	I	Lipid transport and metabolism	MET	METABOLISM	-
Bcen_6162	Q1BH79	glucose-6-phosphate isomerase	5	0	0	2	0.000447979	0.000341376	0.00149125	COG0166	G	Carbohydrate transport and metabolism	MET	METABOLISM	pgi
Bcen_6173	Q1BH68	3-hydroxyacyl-CoA dehydrogenase, NAD-binding	5	0	0	2	0.000160917	0.000189456	0.000462095	COG1250	I	Lipid transport and metabolism	MET	METABOLISM	-
Bcen_6194	Q1BH47	hypothetical protein	5	0	0	2	0.000495638	0.000690293	0.00205637	COG2930	S	Function unknown	PC	POORLY CHARACTERIZED	-
Bcen_6234	Q1BH07	hypothetical protein	5	0	0	2	7.64526e-05	7.92819e-05	0.000732524	COG1555	L	Replication, recombination and repair	ISP	INFORMATION STORAGE AND PROCESSING	-
Bcen_6274	Q1BGW8	HflK protein	5	0	0	2	0.000340921	0.000425671	0.00110149	COG0330	O	Posttranslational modification, protein turnover, chaperones	CPS	CELLULAR PROCESSES AND SIGNALING	-
Bcen_6277	Q1BGW5	ATP phosphoribosyltransferase regulatory subunit	5	0	0	2	0.000241567	0.000273526	0.000632754	COG3705	E	Amino acid transport and metabolism	MET	METABOLISM	hisZ
Bcen_6348	Q1BGP4	gluconate 2-dehydrogenase	5	0	0	2	0.00025062	0.000223321	0.000649617	COG1052	C	Energy production and conversion	MET	METABOLISM	-
Bcen_6348	Q1BGP4	gluconate 2-dehydrogenase	5	0	0	2	0.00025062	0.000223321	0.000649617	COG1052	R	General function prediction only	PC	POORLY CHARACTERIZED	-
Bcen_6348	Q1BGP4	gluconate 2-dehydrogenase	5	0	0	2	0.00025062	0.000223321	0.000649617	COG1052	H	Coenzyme transport and metabolism	MET	METABOLISM	-
Bcen_0209	Q1BZ32	dihydrouridine synthase TIM-barrel protein nifR3	6	0	2	-2	2.87416e-05	6.10482e-05	0	COG0042	J	Translation, ribosomal structure and biogenesis	ISP	INFORMATION STORAGE AND PROCESSING	-
Bcen_1131	Q1BWG7	methyl-accepting chemotaxis sensory transducer	6	0	2	-2	6.79348e-05	0.000153755	0	COG0840	T	Signal transduction mechanisms	CPS	CELLULAR PROCESSES AND SIGNALING	-
Bcen_1131	Q1BWG7	methyl-accepting chemotaxis sensory transducer	6	0	2	-2	6.79348e-05	0.000153755	0	COG0840	N	Cell motility	CPS	CELLULAR PROCESSES AND SIGNALING	-
Bcen_1438	Q1BVL1	phage integrase	6	0	2	-2	3.29884e-05	8.53484e-05	1.21834e-05	COG4974	L	Replication, recombination and repair	ISP	INFORMATION STORAGE AND PROCESSING	-
Bcen_1570	Q1BL30	hypothetical protein	6	0	2	-2	3.11306e-05	0.00014308	8.33179e-06	-					-
Bcen_1727	Q1BUS4	spermidine synthase	6	0	2	-2	0.000224492	0.000511606	5.77932e-05	COG0421	E	Amino acid transport and metabolism	MET	METABOLISM	-
Bcen_2059	Q1BTU5	DEAD/DEAH box helicase	6	0	2	-2	0.000751322	0.00168432	0.00037137	COG0513	K	Transcription	ISP	INFORMATION STORAGE AND PROCESSING	-
Bcen_2059	Q1BTU5	DEAD/DEAH box helicase	6	0	2	-2	0.000751322	0.00168432	0.00037137	COG0513	L	Replication, recombination and repair	ISP	INFORMATION STORAGE AND PROCESSING	-
Bcen_2059	Q1BTU5	DEAD/DEAH box helicase	6	0	2	-2	0.000751322	0.00168432	0.00037137	COG0513	J	Translation, ribosomal structure and biogenesis	ISP	INFORMATION STORAGE AND PROCESSING	-
Bcen_2403	Q1BSV3	flagellar rod assembly protein/muramidase FlgJ	6	0	2	-2	1.60308e-05	6.82303e-05	0	COG1705	N	Cell motility	CPS	CELLULAR PROCESSES AND SIGNALING	flgJ
Bcen_2403	Q1BSV3	flagellar rod assembly protein/muramidase FlgJ	6	0	2	-2	1.60308e-05	6.82303e-05	0	COG1705	U	Intracellular trafficking, secretion, and vesicular transport	CPS	CELLULAR PROCESSES AND SIGNALING	flgJ
Bcen_2412	Q1BSU4	flagellar basal body P-ring biosynthesis protein FlgA	6	0	2	-2	5.40874e-06	7.378e-05	0	COG1261	N	Cell motility	CPS	CELLULAR PROCESSES AND SIGNALING	flgA
Bcen_2412	Q1BSU4	flagellar basal body P-ring biosynthesis protein FlgA	6	0	2	-2	5.40874e-06	7.378e-05	0	COG1261	O	Posttranslational modification, protein turnover, chaperones	CPS	CELLULAR PROCESSES AND SIGNALING	flgA
Bcen_2451	Q1BSQ5	flagellar motor switch protein G	6	0	2	-2	0.000227624	0.000494752	0	COG1536	N	Cell motility	CPS	CELLULAR PROCESSES AND SIGNALING	fliG
Bcen_2499	Q1BSK7	peptidoglycan glycosyltransferase	6	0	2	-2	5.65954e-05	0.000119232	1.23533e-05	COG0768	M	Cell wall/membrane/envelope biogenesis	CPS	CELLULAR PROCESSES AND SIGNALING	-
Bcen_2577	Q1BSC9	ACP phosphodiesterase	6	0	2	-2	0.000322552	0.000913025	0.000156144	COG1182	I	Lipid transport and metabolism	MET	METABOLISM	-
Bcen_2606	Q1BSA1	TetR family transcriptional regulator	6	0	2	-2	2.84916e-05	6.42013e-05	0	COG1309	K	Transcription	ISP	INFORMATION STORAGE AND PROCESSING	-
Bcen_2838	Q1BRM0	flagellar biosynthesis regulator FlhF	6	0	2	-2	0.000253701	0.0006461	2.872e-05	COG1419	N	Cell motility	CPS	CELLULAR PROCESSES AND SIGNALING	flhF
Bcen_2856	Q1BRK2	transcriptional activator FlhD	6	0	2	-2	5.4609e-05	0.000158272	0	-					-
Bcen_3207	Q1BQK3	NAD-dependent epimerase/dehydratase	6	0	2	-2	0.000154313	0.000300715	4.27995e-05	COG0451	G	Carbohydrate transport and metabolism	MET	METABOLISM	-
Bcen_3207	Q1BQK3	NAD-dependent epimerase/dehydratase	6	0	2	-2	0.000154313	0.000300715	4.27995e-05	COG0451	M	Cell wall/membrane/envelope biogenesis	CPS	CELLULAR PROCESSES AND SIGNALING	-
Bcen_3211	Q1BQJ9	Hrp-dependent type III effector protein	6	0	2	-2	9.2043e-05	0.000196907	0	COG3395	S	Function unknown	PC	POORLY CHARACTERIZED	-
Bcen_3705	Q1BP58	response regulator receiver protein	6	0	2	-2	3.88557e-05	0.00012575	1.01037e-05	COG0745	T	Signal transduction mechanisms	CPS	CELLULAR PROCESSES AND SIGNALING	-
Bcen_3705	Q1BP58	response regulator receiver protein	6	0	2	-2	3.88557e-05	0.00012575	1.01037e-05	COG0745	K	Transcription	ISP	INFORMATION STORAGE AND PROCESSING	-
Bcen_3789	Q1BNX4	oxidoreductase alpha (molybdopterin) subunit	6	0	2	-2	9.9289e-06	2.50996e-05	0	COG0243	C	Energy production and conversion	MET	METABOLISM	-
Bcen_4272	Q1BMJ7	LysR family transcriptional regulator	6	0	2	-2	1.32385e-05	5.10406e-05	0	COG0583	K	Transcription	ISP	INFORMATION STORAGE AND PROCESSING	-
Bcen_4412	Q1BM61	hypothetical protein	6	0	2	-2	0.000151986	0.000332689	6.65664e-05	COG3846	U	Intracellular trafficking, secretion, and vesicular transport	CPS	CELLULAR PROCESSES AND SIGNALING	-
Bcen_5678	Q1BIK8	TetR family transcriptional regulator	6	0	2	-2	1.37826e-05	0.000101073	0	COG1309	K	Transcription	ISP	INFORMATION STORAGE AND PROCESSING	-
Bcen_6265	Q1BGX6	hypothetical protein	6	0	2	-2	0.00010143	0.000203075	2.63602e-05	COG0820	R	General function prediction only	PC	POORLY CHARACTERIZED	-
Bcen_6297	Q1BGU5	ribosomal protein S12 methylthiotransferase	6	0	2	-2	0.000256008	0.000582622	0.000118291	COG0621	J	Translation, ribosomal structure and biogenesis	ISP	INFORMATION STORAGE AND PROCESSING	rimO
Bcen_6335	Q1BGQ7	sigma-54 dependent trancsriptional regulator	6	0	2	-2	1.09009e-05	2.5296e-05	0	COG3829	K	Transcription	ISP	INFORMATION STORAGE AND PROCESSING	-
Bcen_6335	Q1BGQ7	sigma-54 dependent trancsriptional regulator	6	0	2	-2	1.09009e-05	2.5296e-05	0	COG3829	T	Signal transduction mechanisms	CPS	CELLULAR PROCESSES AND SIGNALING	-
Bcen_6492	Q1BGA2	short-chain dehydrogenase/reductase SDR	6	0	2	-2	1.94659e-05	4.14624e-05	0	COG1028	I	Lipid transport and metabolism	MET	METABOLISM	-
Bcen_6492	Q1BGA2	short-chain dehydrogenase/reductase SDR	6	0	2	-2	1.94659e-05	4.14624e-05	0	COG1028	R	General function prediction only	PC	POORLY CHARACTERIZED	-
Bcen_6492	Q1BGA2	short-chain dehydrogenase/reductase SDR	6	0	2	-2	1.94659e-05	4.14624e-05	0	COG1028	Q	Secondary metabolites biosynthesis, transport and catabolism	MET	METABOLISM	-
Bcen_0173	Q1BZ68	DNA polymerase III subunit delta	7	0	2	0	9.55396e-05	0.000247716	8.21196e-05	COG1466	L	Replication, recombination and repair	ISP	INFORMATION STORAGE AND PROCESSING	holA
Bcen_0315	Q1BYS8	hypothetical protein	7	0	2	0	0.000125514	0.000284951	0.000100751	COG1729	S	Function unknown	PC	POORLY CHARACTERIZED	-
Bcen_0692	Q1BXQ3	radical SAM family protein	7	0	2	0	0.000302804	0.000839373	0.000329068	COG1032	C	Energy production and conversion	MET	METABOLISM	-
Bcen_1074	Q1BWM4	dihydroorotate dehydrogenase 2	7	0	2	0	0.000286413	0.000592408	0.000192677	COG0167	F	Nucleotide transport and metabolism	MET	METABOLISM	-
Bcen_1414	Q1BVN5	hypothetical protein	7	0	2	0	1.68028e-05	7.70429e-05	2.40934e-05	COG4461	S	Function unknown	PC	POORLY CHARACTERIZED	-
Bcen_1642	Q1BV08	30S ribosomal protein S15	7	0	2	0	0.0024885	0.00517725	0.00229409	COG0184	J	Translation, ribosomal structure and biogenesis	ISP	INFORMATION STORAGE AND PROCESSING	rpsO
Bcen_1707	Q1BUU4	phosphoribosylglycinamide formyltransferase 2	7	0	2	0	0.000361061	0.000725664	0.000566899	COG0027	F	Nucleotide transport and metabolism	MET	METABOLISM	purT
Bcen_1749	Q1BUQ3	ABC transporter	7	0	2	0	0.000351578	0.000901306	0.00026579	COG0488	R	General function prediction only	PC	POORLY CHARACTERIZED	-
Bcen_1785	Q1BUL7	ABC transporter	7	0	2	0	0.00024289	0.000507872	0.000286705	COG1116	P	Inorganic ion transport and metabolism	MET	METABOLISM	-
Bcen_2006	Q1BTZ8	peptidase S1C, Do	7	0	2	0	5.35587e-05	0.00018604	8.69262e-05	COG0265	O	Posttranslational modification, protein turnover, chaperones	CPS	CELLULAR PROCESSES AND SIGNALING	-
Bcen_2066	Q1BTT8	glycerol-3-phosphate dehydrogenase	7	0	2	0	0.000222113	0.000750911	0.000265666	COG0578	C	Energy production and conversion	MET	METABOLISM	glpD
Bcen_2177	Q1BTH7	RNA polymerase factor sigma-54	7	0	2	0	0.000171705	0.000345526	0.000195342	COG1508	K	Transcription	ISP	INFORMATION STORAGE AND PROCESSING	-
Bcen_2230	Q1BTC4	cytochrome C oxidase assembly protein	7	0	2	0	1.98578e-05	0.000234778	3.60016e-05	COG3175	O	Posttranslational modification, protein turnover, chaperones	CPS	CELLULAR PROCESSES AND SIGNALING	-
Bcen_2235	Q1BTB9	methyltransferase type 11	7	0	2	0	5.46669e-05	0.000199203	7.30032e-05	COG2226	H	Coenzyme transport and metabolism	MET	METABOLISM	-
Bcen_2294	Q1BT60	hypothetical protein	7	0	2	0	0.00102818	0.00207101	0.00167069	-					-
Bcen_2346	Q1BT08	YbaK/prolyl-tRNA synthetase associated domain-containing protein	7	0	2	0	0.000102793	0.000223261	0.000102583	COG2606	S	Function unknown	PC	POORLY CHARACTERIZED	-
Bcen_2450	Q1BSQ6	flagellar MS-ring protein	7	0	2	0	0.000375469	0.000824392	0.000317906	COG1766	U	Intracellular trafficking, secretion, and vesicular transport	CPS	CELLULAR PROCESSES AND SIGNALING	fliF
Bcen_2450	Q1BSQ6	flagellar MS-ring protein	7	0	2	0	0.000375469	0.000824392	0.000317906	COG1766	N	Cell motility	CPS	CELLULAR PROCESSES AND SIGNALING	fliF
Bcen_2483	Q1BSM3	pyrimidine 5-nucleotidase	7	0	2	0	5.83191e-05	0.000186086	4.87222e-05	COG1011	R	General function prediction only	PC	POORLY CHARACTERIZED	-
Bcen_2593	Q1BSB3	glutamyl-tRNA reductase	7	0	2	0	0.000116012	0.00027125	6.49254e-05	COG0373	H	Coenzyme transport and metabolism	MET	METABOLISM	hemA
Bcen_2720	Q1BRY7	penicillin-binding protein 1A	7	0	2	0	0.000239717	0.000515128	0.000289651	COG5009	M	Cell wall/membrane/envelope biogenesis	CPS	CELLULAR PROCESSES AND SIGNALING	-
Bcen_2866	Q1BRJ3	flagellin	7	0	2	0	0.000278904	0.00205412	0.000298845	COG1344	N	Cell motility	CPS	CELLULAR PROCESSES AND SIGNALING	-
Bcen_2869	Q1BRJ0	hypothetical protein	7	0	2	0	0.000318414	0.000758904	0.000168894	COG3914	O	Posttranslational modification, protein turnover, chaperones	CPS	CELLULAR PROCESSES AND SIGNALING	-
Bcen_3013	Q1BR46	Alpha/beta hydrolase fold-3	7	0	2	0	2.2394e-05	7.75152e-05	1.95044e-05	COG0657	I	Lipid transport and metabolism	MET	METABOLISM	-
Bcen_3872	Q1BNP3	virulence factor	7	0	2	0	0.000186768	0.000601779	0.000176568	COG3946	U	Intracellular trafficking, secretion, and vesicular transport	CPS	CELLULAR PROCESSES AND SIGNALING	-
Bcen_4012	Q1BNA4	Crp/FNR family transcriptional regulator	7	0	2	0	4.51217e-05	0.00010173	7.38901e-05	COG0664	T	Signal transduction mechanisms	CPS	CELLULAR PROCESSES AND SIGNALING	-
Bcen_4139	Q1BMX7	peptidoglycan glycosyltransferase	7	0	2	0	6.08801e-05	0.000207745	9.36359e-05	COG0768	M	Cell wall/membrane/envelope biogenesis	CPS	CELLULAR PROCESSES AND SIGNALING	-
Bcen_4292	Q1BMH7	hypothetical protein	7	0	2	0	3.42958e-05	6.92481e-05	2.78961e-05	-					-
Bcen_4381	Q1BM91	formate dehydrogenase subunit beta	7	0	2	0	0.000132322	0.00034828	0.000149788	COG0437	C	Energy production and conversion	MET	METABOLISM	-
Bcen_4382	Q1BM90	formate dehydrogenase subunit alpha, anaerobic	7	0	2	0	0.00020776	0.000492009	0.000224887	COG0243	C	Energy production and conversion	MET	METABOLISM	-
Bcen_4388	Q1BM85	histone-like DNA-binding protein	7	0	2	0	0.00414377	0.00853524	0.00668406	-					-
Bcen_4406	Q1BM67	acetyl-CoA carboxylase subunit beta	7	0	2	0	0.000351708	0.000807339	0.000218935	COG0777	I	Lipid transport and metabolism	MET	METABOLISM	-
Bcen_4486	Q1BLY7	1-deoxy-D-xylulose-5-phosphate synthase	7	0	2	0	0.000874197	0.00184532	0.000736394	COG1154	I	Lipid transport and metabolism	MET	METABOLISM	-
Bcen_4486	Q1BLY7	1-deoxy-D-xylulose-5-phosphate synthase	7	0	2	0	0.000874197	0.00184532	0.000736394	COG1154	H	Coenzyme transport and metabolism	MET	METABOLISM	-
Bcen_5697	Q1BII9	TetR family transcriptional regulator	7	0	2	0	6.37105e-05	0.000215299	8.23836e-05	COG1309	K	Transcription	ISP	INFORMATION STORAGE AND PROCESSING	-
Bcen_5757	Q1BID0	flagellar hook-associated 2-like	7	0	2	0	3.4908e-05	0.000360499	5.9561e-05	COG1345	N	Cell motility	CPS	CELLULAR PROCESSES AND SIGNALING	-
Bcen_6030	Q1BHL0	DEAD/DEAH box helicase-like	7	0	2	0	0.00191898	0.0040302	0.00154984	COG0513	K	Transcription	ISP	INFORMATION STORAGE AND PROCESSING	-
Bcen_6030	Q1BHL0	DEAD/DEAH box helicase-like	7	0	2	0	0.00191898	0.0040302	0.00154984	COG0513	L	Replication, recombination and repair	ISP	INFORMATION STORAGE AND PROCESSING	-
Bcen_6030	Q1BHL0	DEAD/DEAH box helicase-like	7	0	2	0	0.00191898	0.0040302	0.00154984	COG0513	J	Translation, ribosomal structure and biogenesis	ISP	INFORMATION STORAGE AND PROCESSING	-
Bcen_6131	Q1BHB0	penicillin-binding protein 1A	7	0	2	0	0.000340856	0.000812803	0.00053784	COG5009	M	Cell wall/membrane/envelope biogenesis	CPS	CELLULAR PROCESSES AND SIGNALING	-
Bcen_6145	Q1BH96	squalene/phytoene synthase	7	0	2	0	0.00015861	0.00037676	8.63384e-05	COG1562	I	Lipid transport and metabolism	MET	METABOLISM	-
Bcen_6219	Q1BH22	glycosyl transferase family protein	7	0	2	0	0.000250189	0.000555035	0.000486362	COG0463	M	Cell wall/membrane/envelope biogenesis	CPS	CELLULAR PROCESSES AND SIGNALING	-
Bcen_6252	Q1BGY9	DNA polymerase III subunits gamma and tau	7	0	2	0	0.000557958	0.00115882	0.00039135	COG2812	L	Replication, recombination and repair	ISP	INFORMATION STORAGE AND PROCESSING	-
Bcen_6271	Q1BGX0	GTP-binding protein EngA	7	0	2	0	0.000655052	0.00159809	0.000450255	COG1160	R	General function prediction only	PC	POORLY CHARACTERIZED	engA
Bcen_6322	Q1BGS0	2-nitropropane dioxygenase, NPD	7	0	2	0	0.0001588	0.000351358	0.000185082	COG2070	R	General function prediction only	PC	POORLY CHARACTERIZED	-
Bcen_6341	Q1BGQ1	TetR family transcriptional regulator	7	0	2	0	3.79888e-05	7.79268e-05	3.33719e-05	COG1309	K	Transcription	ISP	INFORMATION STORAGE AND PROCESSING	-
Bcen_6499	Q1BG96	two component, sigma54 specific, Fis family transcriptional regulator	7	0	2	0	4.59421e-06	3.51548e-05	4.3502e-06	COG2204	T	Signal transduction mechanisms	CPS	CELLULAR PROCESSES AND SIGNALING	-
Bcen_0071	Q1BZG9	peptidoglycan glycosyltransferase	8	0	2	2	0	5.9733e-05	0	COG0768	M	Cell wall/membrane/envelope biogenesis	CPS	CELLULAR PROCESSES AND SIGNALING	-
Bcen_0133	Q1BZA8	hypothetical protein	8	0	2	2	0	0	5.56996e-05	-					-
Bcen_0190	Q1BZ51	Outer membrane autotransporter barrel	8	0	2	2	0	0	3.34003e-05	COG3468	U	Intracellular trafficking, secretion, and vesicular transport	CPS	CELLULAR PROCESSES AND SIGNALING	-
Bcen_0190	Q1BZ51	Outer membrane autotransporter barrel	8	0	2	2	0	0	3.34003e-05	COG3468	M	Cell wall/membrane/envelope biogenesis	CPS	CELLULAR PROCESSES AND SIGNALING	-
Bcen_0287	Q1BYV6	polysaccharide export protein	8	0	2	2	0.000248033	0.000522397	0.000775785	COG1596	M	Cell wall/membrane/envelope biogenesis	CPS	CELLULAR PROCESSES AND SIGNALING	-
Bcen_0341	Q1BYQ2	Cob(II)yrinic acid a,c-diamide reductase	8	0	2	2	0	3.12296e-05	0	COG0778	C	Energy production and conversion	MET	METABOLISM	-
Bcen_0355	Q1BYN8	TRAP-type transport system periplasmic protein	8	0	2	2	0	1.12929e-05	5.59311e-06	COG2358	R	General function prediction only	PC	POORLY CHARACTERIZED	-
Bcen_0417	Q1BYH6	3-deoxy-D-manno-octulosonic-acid transferase	8	0	2	2	4.89089e-05	0.000111811	0.000154763	COG1519	M	Cell wall/membrane/envelope biogenesis	CPS	CELLULAR PROCESSES AND SIGNALING	-
Bcen_0437	Q1BYF6	hypothetical protein	8	0	2	2	0	0	4.76592e-05	-					-
Bcen_0477	Q1BYB6	6,7-dimethyl-8-ribityllumazine synthase	8	0	2	2	0.000582148	0.00129439	0.00139042	COG0054	H	Coenzyme transport and metabolism	MET	METABOLISM	ribH
Bcen_0542	Q1BY52	disulfide bond formation protein B	8	0	2	2	0	0	8.14394e-05	COG1495	O	Posttranslational modification, protein turnover, chaperones	CPS	CELLULAR PROCESSES AND SIGNALING	-
Bcen_0548	Q1BY46	general substrate transporter	8	0	2	2	0	0	1.47131e-05	COG2814	G	Carbohydrate transport and metabolism	MET	METABOLISM	-
Bcen_0687	Q1BXQ8	twin-arginine translocation pathway signal	8	0	2	2	0	3.87495e-06	3.77402e-05	COG3511	M	Cell wall/membrane/envelope biogenesis	CPS	CELLULAR PROCESSES AND SIGNALING	-
Bcen_0688	Q1BXQ7	pyridoxal kinase	8	0	2	2	0	0	2.13919e-05	COG2240	H	Coenzyme transport and metabolism	MET	METABOLISM	-
Bcen_0769	Q1BXH6	porin	8	0	2	2	0	0	3.49026e-05	COG3203	M	Cell wall/membrane/envelope biogenesis	CPS	CELLULAR PROCESSES AND SIGNALING	-
Bcen_0862	Q1BX84	PadR-like family transcriptional regulator	8	0	2	2	0	2.28906e-05	9.07867e-06	COG1695	K	Transcription	ISP	INFORMATION STORAGE AND PROCESSING	-
Bcen_0872	Q1BX74	MltA-interacting MipA	8	0	2	2	0	0.000251534	0.000258677	COG3713	M	Cell wall/membrane/envelope biogenesis	CPS	CELLULAR PROCESSES AND SIGNALING	-
Bcen_0875	Q1BX71	porin	8	0	2	2	0	0	2.99353e-05	COG3203	M	Cell wall/membrane/envelope biogenesis	CPS	CELLULAR PROCESSES AND SIGNALING	-
Bcen_0886	Q1BX60	hypothetical protein	8	0	2	2	0	0	5.79476e-05	-					-
Bcen_0938	Q1BX08	myo-inositol catabolism IolB region	8	0	2	2	0	0	5.11703e-05	COG3718	G	Carbohydrate transport and metabolism	MET	METABOLISM	-
Bcen_0967	Q1BWX9	RND efflux system, outer membrane lipoprotein, NodT	8	0	2	2	0	7.66545e-06	0	COG1538	U	Intracellular trafficking, secretion, and vesicular transport	CPS	CELLULAR PROCESSES AND SIGNALING	-
Bcen_0967	Q1BWX9	RND efflux system, outer membrane lipoprotein, NodT	8	0	2	2	0	7.66545e-06	0	COG1538	M	Cell wall/membrane/envelope biogenesis	CPS	CELLULAR PROCESSES AND SIGNALING	-
Bcen_1014	Q1BWT3	aspartate aminotransferase	8	0	2	2	0	0	1.54221e-05	COG0436	E	Amino acid transport and metabolism	MET	METABOLISM	-
Bcen_1053	Q1BWP5	hypothetical protein	8	0	2	2	0	0	2.29351e-05	-					-
Bcen_1094	Q1BWK4	hypothetical protein	8	0	2	2	0	0	2.1799e-05	-					-
Bcen_1095	Q1BWK3	hypothetical protein	8	0	2	2	0	5.52024e-06	1.16342e-05	-					-
Bcen_1186	Q1BWB2	L-carnitine dehydratase/bile acid-inducible protein F	8	0	2	2	0	0	1.82751e-05	COG1804	C	Energy production and conversion	MET	METABOLISM	-
Bcen_1279	Q1BW20	hypothetical protein	8	0	2	2	0	2.81067e-05	0	-					-
Bcen_1307	Q1BVZ2	catechol 1,2-dioxygenase	8	0	2	2	0	0	2.60059e-05	COG3485	Q	Secondary metabolites biosynthesis, transport and catabolism	MET	METABOLISM	-
Bcen_1360	Q1BVT9	LysR family transcriptional regulator	8	0	2	2	0	1.59853e-05	0	COG0583	K	Transcription	ISP	INFORMATION STORAGE AND PROCESSING	-
Bcen_1539	Q1BVB1	ribokinase	8	0	2	2	0	0	1.30029e-05	COG0524	G	Carbohydrate transport and metabolism	MET	METABOLISM	-
Bcen_1541	Q1BVA9	hypothetical protein	8	0	2	2	0	0	2.56627e-05	-					-
Bcen_1593	Q1BV57	phenylhydantoinase	8	0	2	2	0	0	2.28237e-05	COG0044	F	Nucleotide transport and metabolism	MET	METABOLISM	-
Bcen_1745	Q1BUQ7	LysR family transcriptional regulator	8	0	2	2	0	2.30724e-05	0	COG0583	K	Transcription	ISP	INFORMATION STORAGE AND PROCESSING	-
Bcen_1804	Q1BUJ8	excinuclease ABC subunit C	8	0	2	2	0	3.86295e-05	6.96031e-06	COG2827	L	Replication, recombination and repair	ISP	INFORMATION STORAGE AND PROCESSING	-
Bcen_1843	Q1BUF9	ABC transporter	8	0	2	2	0	2.90759e-05	1.44007e-05	COG1120	P	Inorganic ion transport and metabolism	MET	METABOLISM	-
Bcen_1843	Q1BUF9	ABC transporter	8	0	2	2	0	2.90759e-05	1.44007e-05	COG1120	H	Coenzyme transport and metabolism	MET	METABOLISM	-
Bcen_1871	Q1BUD1	LysR family transcriptional regulator	8	0	2	2	0	1.59853e-05	0	COG0583	K	Transcription	ISP	INFORMATION STORAGE AND PROCESSING	-
Bcen_1997	Q1BU07	RND efflux system, outer membrane lipoprotein, NodT	8	0	2	2	0.00047474	0.00100262	0.00159476	COG1538	M	Cell wall/membrane/envelope biogenesis	CPS	CELLULAR PROCESSES AND SIGNALING	-
Bcen_1997	Q1BU07	RND efflux system, outer membrane lipoprotein, NodT	8	0	2	2	0.00047474	0.00100262	0.00159476	COG1538	U	Intracellular trafficking, secretion, and vesicular transport	CPS	CELLULAR PROCESSES AND SIGNALING	-
Bcen_2033	Q1BTX1	TonB-like protein	8	0	2	2	0	7.24947e-05	0.00012011	-					-
Bcen_2052	Q1BTV2	glutathione-dependent formaldehyde-activating protein	8	0	2	2	0	0	3.40077e-05	COG3791	S	Function unknown	PC	POORLY CHARACTERIZED	-
Bcen_2093	Q1BTR1	hypothetical protein	8	0	2	2	0	7.98329e-05	7.0694e-06	COG1451	R	General function prediction only	PC	POORLY CHARACTERIZED	-
Bcen_2135	Q1BTL9	Alpha/beta hydrolase fold-3	8	0	2	2	0	0	4.05275e-05	COG0657	I	Lipid transport and metabolism	MET	METABOLISM	-
Bcen_2379	Q1BSX6	peptidase C26	8	0	2	2	0	0	6.89097e-05	COG2071	R	General function prediction only	PC	POORLY CHARACTERIZED	-
Bcen_2398	Q1BSV8	DNA-binding transcriptional activator GcvA	8	0	2	2	0	1.64526e-05	0	COG0583	K	Transcription	ISP	INFORMATION STORAGE AND PROCESSING	-
Bcen_2502	Q1BSK4	2-dehydro-3-deoxyglucarate aldolase	8	0	2	2	0	0	2.74126e-05	COG3836	G	Carbohydrate transport and metabolism	MET	METABOLISM	-
Bcen_2524	Q1BSI2	alpha/beta hydrolase	8	0	2	2	0	0	2.55851e-05	COG0596	R	General function prediction only	PC	POORLY CHARACTERIZED	-
Bcen_2611	Q1BS96	hypothetical protein	8	0	2	2	0	0	7.18761e-05	COG5608	S	Function unknown	PC	POORLY CHARACTERIZED	-
Bcen_2623	Q1BS84	hypothetical protein	8	0	2	2	0	3.66609e-05	0	-					-
Bcen_2693	Q1BS14	ABC transporter	8	0	2	2	0.000229986	0.000476242	0.00059497	COG1127	Q	Secondary metabolites biosynthesis, transport and catabolism	MET	METABOLISM	-
Bcen_2843	Q1BRL5	hypothetical protein	8	0	2	2	0	2.48e-05	0	-					-
Bcen_2860	Q1BRJ8	Cof protein	8	0	2	2	6.56003e-05	0.000210903	0.000190352	COG0561	R	General function prediction only	PC	POORLY CHARACTERIZED	-
Bcen_2972	Q1BR87	ABC transporter	8	0	2	2	0	0	3.57444e-05	COG0411	E	Amino acid transport and metabolism	MET	METABOLISM	-
Bcen_2987	Q1BR72	LysR family transcriptional regulator	8	0	2	2	0	9.62867e-06	1.3397e-05	COG0583	K	Transcription	ISP	INFORMATION STORAGE AND PROCESSING	-
Bcen_3014	Q1BR45	secretion protein HlyD	8	0	2	2	4.56221e-05	0.000647203	0.000359999	COG0845	M	Cell wall/membrane/envelope biogenesis	CPS	CELLULAR PROCESSES AND SIGNALING	-
Bcen_3015	Q1BR44	hydrophobe/amphiphile efflux protein	8	0	2	2	0.000104162	0.000716054	0.00056801	COG0841	V	Defense mechanisms	CPS	CELLULAR PROCESSES AND SIGNALING	-
Bcen_3016	Q1BR43	RND efflux system, outer membrane lipoprotein, NodT	8	0	2	2	5.94976e-05	0.000431435	0.000532745	COG1538	M	Cell wall/membrane/envelope biogenesis	CPS	CELLULAR PROCESSES AND SIGNALING	-
Bcen_3016	Q1BR43	RND efflux system, outer membrane lipoprotein, NodT	8	0	2	2	5.94976e-05	0.000431435	0.000532745	COG1538	U	Intracellular trafficking, secretion, and vesicular transport	CPS	CELLULAR PROCESSES AND SIGNALING	-
Bcen_3081	Q1BQX8	5-methyltetrahydropteroyltriglutamate/homocysteine S-methyltransferase	8	0	2	2	2.28838e-05	0.000704847	0.000217416	COG0620	E	Amino acid transport and metabolism	MET	METABOLISM	-
Bcen_3102	Q1BQV7	hypothetical protein	8	0	2	2	0	1.57088e-05	0	COG3846	U	Intracellular trafficking, secretion, and vesicular transport	CPS	CELLULAR PROCESSES AND SIGNALING	-
Bcen_3144	Q1BQR5	hemagluttinin motif-containing protein	8	0	2	2	0	2.89535e-06	1.9215e-05	COG5422	T	Signal transduction mechanisms	CPS	CELLULAR PROCESSES AND SIGNALING	-
Bcen_3195	Q1BQL5	glycine betaine/L-proline ABC transporter ATP-binding protein	8	0	2	2	0	0	5.01451e-05	COG4175	E	Amino acid transport and metabolism	MET	METABOLISM	-
Bcen_3216	Q1BQJ4	sarcosine oxidase subunit beta	8	0	2	2	0	0	9.15693e-05	COG0665	E	Amino acid transport and metabolism	MET	METABOLISM	-
Bcen_3217	Q1BQJ3	sarcosine oxidase, delta subunit, heterotetrameric	8	0	2	2	0	0	9.09858e-05	COG4311	E	Amino acid transport and metabolism	MET	METABOLISM	-
Bcen_3229	Q1BQI1	x-prolyl-dipeptidyl aminopeptidase	8	0	2	2	0	0	0.00101653	COG2936	R	General function prediction only	PC	POORLY CHARACTERIZED	-
Bcen_3277	Q1BQD3	secretion protein HlyD	8	0	2	2	0	0	4.4882e-05	COG1566	V	Defense mechanisms	CPS	CELLULAR PROCESSES AND SIGNALING	-
Bcen_3288	Q1BQC2	electron transfer flavoprotein subunit alpha	8	0	2	2	0	0	2.50211e-05	COG2025	C	Energy production and conversion	MET	METABOLISM	-
Bcen_3294	Q1BQB6	formyltetrahydrofolate deformylase	8	0	2	2	0	0	0.000100848	COG0788	F	Nucleotide transport and metabolism	MET	METABOLISM	-
Bcen_3326	Q1BQ84	mandelate racemase/muconate lactonizing-like protein	8	0	2	2	0	0	4.11918e-05	COG4948	M	Cell wall/membrane/envelope biogenesis	CPS	CELLULAR PROCESSES AND SIGNALING	-
Bcen_3326	Q1BQ84	mandelate racemase/muconate lactonizing-like protein	8	0	2	2	0	0	4.11918e-05	COG4948	R	General function prediction only	PC	POORLY CHARACTERIZED	-
Bcen_3327	Q1BQ83	short chain dehydrogenase	8	0	2	2	0	0	4.73678e-05	COG1028	I	Lipid transport and metabolism	MET	METABOLISM	-
Bcen_3327	Q1BQ83	short chain dehydrogenase	8	0	2	2	0	0	4.73678e-05	COG1028	R	General function prediction only	PC	POORLY CHARACTERIZED	-
Bcen_3327	Q1BQ83	short chain dehydrogenase	8	0	2	2	0	0	4.73678e-05	COG1028	Q	Secondary metabolites biosynthesis, transport and catabolism	MET	METABOLISM	-
Bcen_3330	Q1BQ80	periplasmic binding protein/LacI transcriptional regulator	8	0	2	2	0	0	6.97776e-05	COG1879	G	Carbohydrate transport and metabolism	MET	METABOLISM	-
Bcen_3379	Q1BQ31	LysR family transcriptional regulator	8	0	2	2	0	2.04e-05	0	COG0583	K	Transcription	ISP	INFORMATION STORAGE AND PROCESSING	-
Bcen_3391	Q1BQ19	tetratricopeptide TPR_2	8	0	2	2	0	0	1.13014e-05	COG4783	R	General function prediction only	PC	POORLY CHARACTERIZED	-
Bcen_3412	Q1BPZ8	RND efflux system, outer membrane lipoprotein, NodT	8	0	2	2	0	9.4729e-05	0.000172308	COG1538	U	Intracellular trafficking, secretion, and vesicular transport	CPS	CELLULAR PROCESSES AND SIGNALING	-
Bcen_3412	Q1BPZ8	RND efflux system, outer membrane lipoprotein, NodT	8	0	2	2	0	9.4729e-05	0.000172308	COG1538	M	Cell wall/membrane/envelope biogenesis	CPS	CELLULAR PROCESSES AND SIGNALING	-
Bcen_3415	Q1BPZ5	secretion protein HlyD	8	0	2	2	0	0.000193074	0.000291527	COG0845	M	Cell wall/membrane/envelope biogenesis	CPS	CELLULAR PROCESSES AND SIGNALING	-
Bcen_3431	Q1BPX9	patatin	8	0	2	2	3.5904e-05	8.30254e-05	0.000105904	COG1752	R	General function prediction only	PC	POORLY CHARACTERIZED	-
Bcen_3433	Q1BPX7	hypothetical protein	8	0	2	2	0	2.11006e-05	0	COG2949	S	Function unknown	PC	POORLY CHARACTERIZED	-
Bcen_3448	Q1BPW3	PEP phosphonomutase	8	0	2	2	0	3.51677e-05	8.41237e-05	COG2513	G	Carbohydrate transport and metabolism	MET	METABOLISM	-
Bcen_3496	Q1BPR5	PHB de-polymerase-like	8	0	2	2	2.13617e-05	6.16976e-05	5.01739e-05	COG3243	I	Lipid transport and metabolism	MET	METABOLISM	-
Bcen_3512	Q1BPP9	Type III secretion system outer membrane pore YscC/HrcC	8	0	2	2	0	0	6.14027e-06	COG1450	N	Cell motility	CPS	CELLULAR PROCESSES AND SIGNALING	-
Bcen_3512	Q1BPP9	Type III secretion system outer membrane pore YscC/HrcC	8	0	2	2	0	0	6.14027e-06	COG1450	U	Intracellular trafficking, secretion, and vesicular transport	CPS	CELLULAR PROCESSES AND SIGNALING	-
Bcen_3547	Q1BPL4	periplasmic binding protein/LacI transcriptional regulator	8	0	2	2	0	0	5.92901e-05	COG1879	G	Carbohydrate transport and metabolism	MET	METABOLISM	-
Bcen_3555	Q1BPK6	peptidase M15D, vanX D-ala-D-ala dipeptidase	8	0	2	2	0	8.06805e-06	2.55057e-05	COG2173	M	Cell wall/membrane/envelope biogenesis	CPS	CELLULAR PROCESSES AND SIGNALING	-
Bcen_3559	Q1BPK2	TonB-dependent siderophore receptor	8	0	2	2	0.000277041	0.000875139	0.000660831	COG4774	P	Inorganic ion transport and metabolism	MET	METABOLISM	-
Bcen_3616	Q1BPE6	FAD-dependent pyridine nucleotide-disulfide oxidoreductase	8	0	2	2	1.16411e-05	0.000150394	0.000228357	COG1252	C	Energy production and conversion	MET	METABOLISM	-
Bcen_3617	Q1BPE5	TetR family transcriptional regulator	8	0	2	2	0	3.95035e-05	0	COG1309	K	Transcription	ISP	INFORMATION STORAGE AND PROCESSING	-
Bcen_3658	Q1BPA5	Rieske (2Fe-2S) protein	8	0	2	2	0	0	1.61744e-05	COG4638	P	Inorganic ion transport and metabolism	MET	METABOLISM	-
Bcen_3658	Q1BPA5	Rieske (2Fe-2S) protein	8	0	2	2	0	0	1.61744e-05	COG4638	R	General function prediction only	PC	POORLY CHARACTERIZED	-
Bcen_3700	Q1BP63	LysR family transcriptional regulator	8	0	2	2	0	1.59541e-05	0	COG0583	K	Transcription	ISP	INFORMATION STORAGE AND PROCESSING	-
Bcen_3773	Q1BNZ0	ABC transporter	8	0	2	2	0	1.8803e-05	0	COG1124	E	Amino acid transport and metabolism	MET	METABOLISM	-
Bcen_3773	Q1BNZ0	ABC transporter	8	0	2	2	0	1.8803e-05	0	COG1124	P	Inorganic ion transport and metabolism	MET	METABOLISM	-
Bcen_3817	Q1BNU6	DoxX protein	8	0	2	2	0	0	0.000259115	COG2259	S	Function unknown	PC	POORLY CHARACTERIZED	-
Bcen_3831	Q1BNT2	LysR family transcriptional regulator	8	0	2	2	0	1.27758e-05	0	COG0583	K	Transcription	ISP	INFORMATION STORAGE AND PROCESSING	-
Bcen_3832	Q1BNT1	TRAP dicarboxylate transporter, DctP subunit	8	0	2	2	0	0	1.19486e-05	COG1638	G	Carbohydrate transport and metabolism	MET	METABOLISM	-
Bcen_3845	Q1BNR8	alcohol dehydrogenase GroES-like protein	8	0	2	2	0	0	0.000106214	COG1063	E	Amino acid transport and metabolism	MET	METABOLISM	-
Bcen_3845	Q1BNR8	alcohol dehydrogenase GroES-like protein	8	0	2	2	0	0	0.000106214	COG1063	R	General function prediction only	PC	POORLY CHARACTERIZED	-
Bcen_3846	Q1BNR7	N-acetyltransferase GCN5	8	0	2	2	0	0	1.70038e-05	COG1246	E	Amino acid transport and metabolism	MET	METABOLISM	-
Bcen_4007	Q1BNA9	proline racemase	8	0	2	2	0	0	2.13209e-05	COG3938	E	Amino acid transport and metabolism	MET	METABOLISM	-
Bcen_4015	Q1BNA1	hypothetical protein	8	0	2	2	0	6.70259e-05	0	-					-
Bcen_4030	Q1BN86	hypothetical protein	8	0	2	2	7.4783e-05	0.000155272	0.000388135	-					-
Bcen_4075	Q1BN41	RND efflux system, outer membrane lipoprotein, NodT	8	0	2	2	0	1.59094e-05	0	COG1538	M	Cell wall/membrane/envelope biogenesis	CPS	CELLULAR PROCESSES AND SIGNALING	-
Bcen_4075	Q1BN41	RND efflux system, outer membrane lipoprotein, NodT	8	0	2	2	0	1.59094e-05	0	COG1538	U	Intracellular trafficking, secretion, and vesicular transport	CPS	CELLULAR PROCESSES AND SIGNALING	-
Bcen_4088	Q1BN28	hypothetical protein	8	0	2	2	0	0	4.03976e-05	-					-
Bcen_4089	Q1BN27	hypothetical protein	8	0	2	2	0	0	5.00422e-05	-					-
Bcen_4137	Q1BMX9	Male sterility-like	8	0	2	2	0	0.000115265	0.00015479	COG3320	Q	Secondary metabolites biosynthesis, transport and catabolism	MET	METABOLISM	-
Bcen_4141	Q1BMX5	cytochrome c, class I	8	0	2	2	5.12739e-05	0.000121903	0.000138458	COG2010	C	Energy production and conversion	MET	METABOLISM	-
Bcen_4163	Q1BMV3	lipopolysaccharide biosynthesis protein	8	0	2	2	0	0	5.15003e-05	COG0489	D	Cell cycle control, cell division, chromosome partitioning	CPS	CELLULAR PROCESSES AND SIGNALING	-
Bcen_4169	Q1BMU8	polysaccharide export protein	8	0	2	2	0	0	4.18898e-05	COG1596	M	Cell wall/membrane/envelope biogenesis	CPS	CELLULAR PROCESSES AND SIGNALING	-
Bcen_4209	Q1BMR0	porin	8	0	2	2	0	0	1.07829e-05	COG3203	M	Cell wall/membrane/envelope biogenesis	CPS	CELLULAR PROCESSES AND SIGNALING	-
Bcen_4248	Q1BMM1	patatin	8	0	2	2	0	2.10721e-05	0	-					-
Bcen_4306	Q1BMG3	hypothetical protein	8	0	2	2	0	0	0.000118151	COG3817	S	Function unknown	PC	POORLY CHARACTERIZED	-
Bcen_4310	Q1BMF9	chemotaxis-specific methylesterase	8	0	2	2	6.18142e-06	3.61371e-05	1.26314e-05	COG2201	N	Cell motility	CPS	CELLULAR PROCESSES AND SIGNALING	-
Bcen_4310	Q1BMF9	chemotaxis-specific methylesterase	8	0	2	2	6.18142e-06	3.61371e-05	1.26314e-05	COG2201	T	Signal transduction mechanisms	CPS	CELLULAR PROCESSES AND SIGNALING	-
Bcen_4318	Q1BMF1	major facilitator transporter	8	0	2	2	0	0	6.36232e-05	COG2814	G	Carbohydrate transport and metabolism	MET	METABOLISM	-
Bcen_4320	Q1BME9	3-hydroxyisobutyrate dehydrogenase	8	0	2	2	0	0	0.000286141	COG2084	I	Lipid transport and metabolism	MET	METABOLISM	-
Bcen_4326	Q1BME3	alpha/beta hydrolase	8	0	2	2	0	0	2.68895e-05	COG0596	R	General function prediction only	PC	POORLY CHARACTERIZED	-
Bcen_4328	Q1BME1	isochorismatase hydrolase	8	0	2	2	0	0	2.37611e-05	COG1335	Q	Secondary metabolites biosynthesis, transport and catabolism	MET	METABOLISM	-
Bcen_4397	Q1BM76	GDP-mannose 4,6-dehydratase	8	0	2	2	0	0	7.96651e-05	COG1089	M	Cell wall/membrane/envelope biogenesis	CPS	CELLULAR PROCESSES AND SIGNALING	-
Bcen_4398	Q1BM75	NAD-dependent epimerase/dehydratase	8	0	2	2	0	2.47697e-05	2.60059e-05	COG0451	G	Carbohydrate transport and metabolism	MET	METABOLISM	-
Bcen_4398	Q1BM75	NAD-dependent epimerase/dehydratase	8	0	2	2	0	2.47697e-05	2.60059e-05	COG0451	M	Cell wall/membrane/envelope biogenesis	CPS	CELLULAR PROCESSES AND SIGNALING	-
Bcen_4419	Q1BM54	alpha/beta hydrolase	8	0	2	2	1.87231e-05	4.21895e-05	5.64916e-05	COG0596	R	General function prediction only	PC	POORLY CHARACTERIZED	-
Bcen_4460	Q1BM13	hypothetical protein	8	0	2	2	0	1.83304e-05	0	COG0500	R	General function prediction only	PC	POORLY CHARACTERIZED	-
Bcen_4460	Q1BM13	hypothetical protein	8	0	2	2	0	1.83304e-05	0	COG0500	Q	Secondary metabolites biosynthesis, transport and catabolism	MET	METABOLISM	-
Bcen_4470	Q1BM03	secretion protein HlyD	8	0	2	2	1.86215e-05	0.00209034	0.00208488	COG0845	M	Cell wall/membrane/envelope biogenesis	CPS	CELLULAR PROCESSES AND SIGNALING	-
Bcen_4471	Q1BM02	hydrophobe/amphiphile efflux protein	8	0	2	2	3.86338e-06	0.000964338	0.00114647	COG0841	V	Defense mechanisms	CPS	CELLULAR PROCESSES AND SIGNALING	-
Bcen_4472	Q1BM01	RND efflux system, outer membrane lipoprotein, NodT	8	0	2	2	1.4562e-05	0.00108461	0.00176463	COG1538	U	Intracellular trafficking, secretion, and vesicular transport	CPS	CELLULAR PROCESSES AND SIGNALING	-
Bcen_4472	Q1BM01	RND efflux system, outer membrane lipoprotein, NodT	8	0	2	2	1.4562e-05	0.00108461	0.00176463	COG1538	M	Cell wall/membrane/envelope biogenesis	CPS	CELLULAR PROCESSES AND SIGNALING	-
Bcen_4473	Q1BM00	two component transcriptional regulator	8	0	2	2	0	0.000401668	0.000300392	COG0745	K	Transcription	ISP	INFORMATION STORAGE AND PROCESSING	-
Bcen_4473	Q1BM00	two component transcriptional regulator	8	0	2	2	0	0.000401668	0.000300392	COG0745	T	Signal transduction mechanisms	CPS	CELLULAR PROCESSES AND SIGNALING	-
Bcen_4474	Q1BLZ9	histidine kinase, HAMP region	8	0	2	2	0	0.000220335	0.000135922	-					-
Bcen_4540	Q1BLT4	polysaccharide export protein	8	0	2	2	0	0	5.04365e-05	COG1596	M	Cell wall/membrane/envelope biogenesis	CPS	CELLULAR PROCESSES AND SIGNALING	-
Bcen_4673	Q1BLF2	hypothetical protein	8	0	2	2	0	9.36889e-06	0	-					-
Bcen_4689	Q1BLD6	TonB-dependent siderophore receptor	8	0	2	2	7.23438e-05	0.00015666	0.000228187	COG4773	P	Inorganic ion transport and metabolism	MET	METABOLISM	-
Bcen_4719	Q1BLA6	XRE family transcriptional regulator	8	0	2	2	0	6.76675e-06	1.42613e-05	COG1396	K	Transcription	ISP	INFORMATION STORAGE AND PROCESSING	-
Bcen_4826	Q1BL00	aldo/keto reductase	8	0	2	2	0	0	1.19486e-05	COG0667	C	Energy production and conversion	MET	METABOLISM	-
Bcen_4887	Q1BKU2	glycoside hydrolase family protein	8	0	2	2	7.05488e-06	7.33442e-05	1.6686e-05	COG5434	M	Cell wall/membrane/envelope biogenesis	CPS	CELLULAR PROCESSES AND SIGNALING	-
Bcen_4933	Q1BKP7	dihydrodipicolinate synthetase	8	0	2	2	0	0	5.63807e-05	COG0329	M	Cell wall/membrane/envelope biogenesis	CPS	CELLULAR PROCESSES AND SIGNALING	-
Bcen_4933	Q1BKP7	dihydrodipicolinate synthetase	8	0	2	2	0	0	5.63807e-05	COG0329	E	Amino acid transport and metabolism	MET	METABOLISM	-
Bcen_4991	Q1BKI9	hypothetical protein	8	0	2	2	0	4.78622e-05	2.12082e-05	-					-
Bcen_5073	Q1BKA8	PpiC-type peptidyl-prolyl cis-trans isomerase	8	0	2	2	0.000188235	0.000454541	0.000395546	COG0760	O	Posttranslational modification, protein turnover, chaperones	CPS	CELLULAR PROCESSES AND SIGNALING	-
Bcen_5076	Q1BKA5	TetR family transcriptional regulator	8	0	2	2	1.41098e-05	0.000160369	0.000120934	COG1309	K	Transcription	ISP	INFORMATION STORAGE AND PROCESSING	-
Bcen_5077	Q1BKA4	group 1 glycosyl transferase	8	0	2	2	0	4.58485e-05	0	COG0438	M	Cell wall/membrane/envelope biogenesis	CPS	CELLULAR PROCESSES AND SIGNALING	-
Bcen_5078	Q1BKA3	hypothetical protein	8	0	2	2	0	0.000255603	0.000167253	-					-
Bcen_5079	Q1BKA2	polysaccharide deacetylase	8	0	2	2	0	9.75735e-05	9.00573e-05	COG0726	G	Carbohydrate transport and metabolism	MET	METABOLISM	-
Bcen_5112	Q1BK69	3-oxoacid CoA-transferase subunit B	8	0	2	2	0	0	2.88326e-05	COG2057	I	Lipid transport and metabolism	MET	METABOLISM	-
Bcen_5139	Q1BK42	serine/threonine protein kinase	8	0	2	2	0	0	4.15103e-05	COG0515	R	General function prediction only	PC	POORLY CHARACTERIZED	-
Bcen_5139	Q1BK42	serine/threonine protein kinase	8	0	2	2	0	0	4.15103e-05	COG0515	T	Signal transduction mechanisms	CPS	CELLULAR PROCESSES AND SIGNALING	-
Bcen_5139	Q1BK42	serine/threonine protein kinase	8	0	2	2	0	0	4.15103e-05	COG0515	K	Transcription	ISP	INFORMATION STORAGE AND PROCESSING	-
Bcen_5139	Q1BK42	serine/threonine protein kinase	8	0	2	2	0	0	4.15103e-05	COG0515	L	Replication, recombination and repair	ISP	INFORMATION STORAGE AND PROCESSING	-
Bcen_5149	Q1BK32	LysR family transcriptional regulator	8	0	2	2	0	0	1.38156e-05	COG0583	K	Transcription	ISP	INFORMATION STORAGE AND PROCESSING	-
Bcen_5317	Q1BJL4	XRE family transcriptional regulator	8	0	2	2	0.00012482	0.000251149	0.00036461	COG1917	S	Function unknown	PC	POORLY CHARACTERIZED	-
Bcen_5418	Q1BJB4	17 kDa surface antigen	8	0	2	2	0	0.000278005	9.56099e-05	COG4907	S	Function unknown	PC	POORLY CHARACTERIZED	-
Bcen_5427	Q1BJA5	hemin importer ATP-binding subunit	8	0	2	2	0	0	6.54989e-05	COG1120	P	Inorganic ion transport and metabolism	MET	METABOLISM	hmuV
Bcen_5427	Q1BJA5	hemin importer ATP-binding subunit	8	0	2	2	0	0	6.54989e-05	COG1120	H	Coenzyme transport and metabolism	MET	METABOLISM	hmuV
Bcen_5435	Q1BJ97	porin	8	0	2	2	0.000199192	0.000503349	0.00071996	COG3203	M	Cell wall/membrane/envelope biogenesis	CPS	CELLULAR PROCESSES AND SIGNALING	-
Bcen_5483	Q1BJ50	twin-arginine translocation pathway signal	8	0	2	2	0	0	9.0484e-05	COG1529	C	Energy production and conversion	MET	METABOLISM	-
Bcen_5677	Q1BIK9	aldehyde dehydrogenase	8	0	2	2	0	5.37041e-05	0	COG1012	C	Energy production and conversion	MET	METABOLISM	-
Bcen_5698	Q1BII8	squalene cyclase	8	0	2	2	1.69397e-05	0.000910748	0.000828448	COG1657	I	Lipid transport and metabolism	MET	METABOLISM	-
Bcen_5702	Q1BII4	BFD-like (2Fe-2S)-binding region	8	0	2	2	0	0	1.07158e-05	COG1251	C	Energy production and conversion	MET	METABOLISM	-
Bcen_5703	Q1BII3	extracellular solute-binding protein	8	0	2	2	0	7.49176e-06	2.36839e-05	COG0834	T	Signal transduction mechanisms	CPS	CELLULAR PROCESSES AND SIGNALING	-
Bcen_5703	Q1BII3	extracellular solute-binding protein	8	0	2	2	0	7.49176e-06	2.36839e-05	COG0834	E	Amino acid transport and metabolism	MET	METABOLISM	-
Bcen_5705	Q1BII1	hypothetical protein	8	0	2	2	0	4.91523e-05	0	-					-
Bcen_5773	Q1BIB5	TetR family transcriptional regulator	8	0	2	2	0	8.61895e-05	5.19077e-05	COG1309	K	Transcription	ISP	INFORMATION STORAGE AND PROCESSING	-
Bcen_5914	Q1BHX6	glutamate--ammonia ligase	8	0	2	2	0	0	4.16322e-05	COG0174	E	Amino acid transport and metabolism	MET	METABOLISM	-
Bcen_5944	Q1BHU6	peptidase S11, D-alanyl-D-alanine carboxypeptidase 1	8	0	2	2	0	0.000404045	0	COG1686	M	Cell wall/membrane/envelope biogenesis	CPS	CELLULAR PROCESSES AND SIGNALING	-
Bcen_6096	Q1BHE4	hypothetical protein	8	0	2	2	0	1.23394e-05	2.60059e-05	COG0456	R	General function prediction only	PC	POORLY CHARACTERIZED	-
Bcen_6213	Q1BH28	NLP/P60	8	0	2	2	0	5.54737e-05	9.20882e-06	COG0791	M	Cell wall/membrane/envelope biogenesis	CPS	CELLULAR PROCESSES AND SIGNALING	-
Bcen_6240	Q1BH01	pyruvate dehydrogenase (lipoamide)	8	0	2	2	0	0	0.000150878	COG1071	C	Energy production and conversion	MET	METABOLISM	-
Bcen_6241	Q1BH00	transketolase, central region	8	0	2	2	0	0	0.000126046	COG0022	C	Energy production and conversion	MET	METABOLISM	-
Bcen_6242	Q1BGZ9	branched-chain alpha-keto acid dehydrogenase subunit E2	8	0	2	2	0	0	0.000112731	COG0596	R	General function prediction only	PC	POORLY CHARACTERIZED	-
Bcen_6338	Q1BGQ4	RND efflux system, outer membrane lipoprotein, NodT	8	0	2	2	5.85961e-05	0.000236107	0.000355469	COG1538	M	Cell wall/membrane/envelope biogenesis	CPS	CELLULAR PROCESSES AND SIGNALING	-
Bcen_6338	Q1BGQ4	RND efflux system, outer membrane lipoprotein, NodT	8	0	2	2	5.85961e-05	0.000236107	0.000355469	COG1538	U	Intracellular trafficking, secretion, and vesicular transport	CPS	CELLULAR PROCESSES AND SIGNALING	-
Bcen_6340	Q1BGQ2	secretion protein HlyD	8	0	2	2	9.52691e-05	0.000467821	0.000427293	COG0845	M	Cell wall/membrane/envelope biogenesis	CPS	CELLULAR PROCESSES AND SIGNALING	-
Bcen_6426	Q1BGG8	LysR family transcriptional regulator	8	0	2	2	0	1.91324e-05	2.6423e-05	COG0583	K	Transcription	ISP	INFORMATION STORAGE AND PROCESSING	-
Bcen_6465	Q1BGC9	beta strand repeat-containing protein	8	0	2	2	0	4.69633e-06	9.89775e-06	COG0671	I	Lipid transport and metabolism	MET	METABOLISM	-

## Sheet: COG function analysis
Pattern 1			Pattern 2			Pattern 3			Pattern 4			Pattern 5			Pattern 6			Pattern 7			Pattern 8
CODE	NoofCODE	Fcategory	CODE	NoofCODE	Fcategory	CODE	NoofCODE	Fcategory	CODE	NoofCODE	Fcategory	CODE	NoofCODE	Fcategory	CODE	NoofCODE	Fcategory	CODE	NoofCODE	Fcategory	CODE	NoofCODE	Fcategory
A	1	ISP	A	0	ISP	A	0	ISP	A	0	ISP	A	0	ISP	A	0	ISP	A	0	ISP	A	0	ISP
B	0	ISP	B	1	ISP	B	0	ISP	B	0	ISP	B	0	ISP	B	0	ISP	B	0	ISP	B	0	ISP
C	13	MET	C	26	MET	C	24	MET	C	6	MET	C	12	MET	C	1	MET	C	4	MET	C	11	MET
D	2	CPS	D	1	CPS	D	0	CPS	D	8	CPS	D	0	CPS	D	0	CPS	D	0	CPS	D	1	CPS
E	24	MET	E	42	MET	E	31	MET	E	19	MET	E	15	MET	E	1	MET	E	0	MET	E	13	MET
F	11	MET	F	5	MET	F	2	MET	F	5	MET	F	5	MET	F	0	MET	F	2	MET	F	2	MET
G	19	MET	G	23	MET	G	11	MET	G	3	MET	G	4	MET	G	1	MET	G	0	MET	G	11	MET
H	9	MET	H	11	MET	H	9	MET	H	17	MET	H	5	MET	H	0	MET	H	3	MET	H	4	MET
I	12	MET	I	19	MET	I	23	MET	I	6	MET	I	6	MET	I	2	MET	I	4	MET	I	7	MET
J	13	ISP	J	4	ISP	J	2	ISP	J	19	ISP	J	3	ISP	J	3	ISP	J	2	ISP	J	0	ISP
K	28	ISP	K	11	ISP	K	3	ISP	K	35	ISP	K	3	ISP	K	6	ISP	K	4	ISP	K	17	ISP
L	5	ISP	L	1	ISP	L	0	ISP	L	15	ISP	L	2	ISP	L	2	ISP	L	3	ISP	L	2	ISP
M	18	CPS	M	10	CPS	M	12	CPS	M	12	CPS	M	11	CPS	M	2	CPS	M	4	CPS	M	32	CPS
N	6	CPS	N	1	CPS	N	5	CPS	N	28	CPS	N	2	CPS	N	5	CPS	N	3	CPS	N	2	CPS
O	16	CPS	O	9	CPS	O	1	CPS	O	16	CPS	O	5	CPS	O	1	CPS	O	3	CPS	O	2	CPS
P	12	MET	P	14	MET	P	7	MET	P	9	MET	P	4	MET	P	0	MET	P	1	MET	P	6	MET
Q	11	MET	Q	20	MET	Q	17	MET	Q	1	MET	Q	7	MET	Q	1	MET	Q	0	MET	Q	6	MET
R	25	PC	R	33	PC	R	18	PC	R	26	PC	R	12	PC	R	2	PC	R	4	PC	R	18	PC
S	34	PC	S	16	PC	S	9	PC	S	19	PC	S	10	PC	S	1	PC	S	3	PC	S	7	PC
T	20	CPS	T	10	CPS	T	3	CPS	T	31	CPS	T	1	CPS	T	3	CPS	T	2	CPS	T	5	CPS
U	1	CPS	U	2	CPS	U	7	CPS	U	8	CPS	U	5	CPS	U	2	CPS	U	2	CPS	U	10	CPS
V	6	CPS	V	1	CPS	V	3	CPS	V	1	CPS	V	3	CPS	V	0	CPS	V	0	CPS	V	3	CPS
Fcategory	NoofFcategory		Fcategory	NoofFcategory		Fcategory	NoofFcategory		Fcategory	NoofFcategory		Fcategory	NoofFcategory		Fcategory	NoofFcategory		Fcategory	NoofFcategory		Fcategory	NoofFcategory
CPS	69		CPS	34		CPS	31		CPS	104		CPS	27		CPS	13		CPS	14		CPS	55
ISP	47		ISP	17		ISP	5		ISP	69		ISP	8		ISP	11		ISP	9		ISP	19
MET	111		MET	160		MET	124		MET	66		MET	58		MET	6		MET	14		MET	60
PC	59		PC	49		PC	27		PC	45		PC	22		PC	3		PC	7		PC	25
