# Supplementary material for: Intrinsic Resistance of Burkholderia cepacia Complex to Benzalkonium Chloride
Source: mBio. 2016 Nov 22;7(6):e01716-16. doi: 10.1128/mBio.01716-16 (PMC5120141; doi:10.1128/mBio.01716-16)
Supplement: Table S3 — STEM analysis of transporters of strain AU1054. [file mbo006163084st3.xlsx]

## Sheet: 893 TPs from the genome
LocusTag	Transporter type	Classification	Transporter family	Substrate
Bcen_0002	CPA2	2.A.37	The Monovalent Cation:Proton Antiporter-2 (CPA2) Family	potassium/sodium ion:proton antiporter
Bcen_0010	MTB	3.A.15	The Outer Membrane Protein Secreting Main Terminal Branch (MTB)
Bcen_0012	MTB	3.A.15	The Outer Membrane Protein Secreting Main Terminal Branch (MTB)
Bcen_0023	MFS	2.A.1	The Major Facilitator Superfamily (MFS)	multidrug efflux (EmrB/QacA subfamily)
Bcen_0032	IIISP	3.A.6	The Type III (Virulence-related) Secretory Pathway (IIISP) Family
Bcen_0033	IIISP	3.A.6	The Type III (Virulence-related) Secretory Pathway (IIISP) Family
Bcen_0034	IIISP	3.A.6	The Type III (Virulence-related) Secretory Pathway (IIISP) Family
Bcen_0035	IIISP	3.A.6	The Type III (Virulence-related) Secretory Pathway (IIISP) Family
Bcen_0036	ABC	3.A.1	The ATP-binding Cassette (ABC) Superfamily	nitrate/sulfonate/taurine
Bcen_0037	ABC	3.A.1	The ATP-binding Cassette (ABC) Superfamily	nitrate
Bcen_0038	ABC	3.A.1	The ATP-binding Cassette (ABC) Superfamily	nitrate/sulfonate/taurine
Bcen_0094	MTB	3.A.15	The Outer Membrane Protein Secreting Main Terminal Branch (MTB)
Bcen_0095	DNA-T	3.A.11	The Bacterial Competence-related DNA Transformation Transporter (DNA-T) Family
Bcen_0097	HCC	9.A.40	The HlyC/CorC (HCC) Family	heavy metal ion
Bcen_0138	ABC	3.A.1	The ATP-binding Cassette (ABC) Superfamily	ribose
Bcen_0139	ABC	3.A.1	The ATP-binding Cassette (ABC) Superfamily	sugar (ribose?)
Bcen_0140	ABC	3.A.1	The ATP-binding Cassette (ABC) Superfamily	sugar (ribose?)
Bcen_0160	MFS	2.A.1	The Major Facilitator Superfamily (MFS)	multidrug efflux
Bcen_0163	DAACS	2.A.23	The Dicarboxylate/Amino Acid:Cation (Na+ or H+) Symporter (DAACS) Family	proton/sodium ion:glutamate/aspartate symporter
Bcen_0169	Mot/Exb	1.A.30	The H+- or Na+-translocating Bacterial Flagellar Motor 1ExbBD Outer Membrane Transport Energizer (Mo
Bcen_0179	GntP	2.A.8	The Gluconate:H+ Symporter (GntP) Family	gluconate
Bcen_0186	ABC	3.A.1	The ATP-binding Cassette (ABC) Superfamily	amino acid (glutamine/glutamate/aspartate?)
Bcen_0187	ABC	3.A.1	The ATP-binding Cassette (ABC) Superfamily	amino aicd (glutamine/glutamate/aspartate?)
Bcen_0188	ABC	3.A.1	The ATP-binding Cassette (ABC) Superfamily	amino aicd (glutamine/glutamate/aspartate?)
Bcen_0189	ABC	3.A.1	The ATP-binding Cassette (ABC) Superfamily	phosphate
Bcen_0233	MFS	2.A.1	The Major Facilitator Superfamily (MFS)	multidrug efflux
Bcen_0278	MFS	2.A.1	The Major Facilitator Superfamily (MFS)	multidrug efflux
Bcen_0284	MscS	1.A.23	The Small Conductance Mechanosensitive Ion Channel (MscS) Family	small-conductance mechanosensitive ion channel
Bcen_0292	ABC	3.A.1	The ATP-binding Cassette (ABC) Superfamily	daunorubicin
Bcen_0293	ABC	3.A.1	The ATP-binding Cassette (ABC) Superfamily	polysaccharide export
Bcen_0319	Mot/Exb	1.A.30	The H+- or Na+-translocating Bacterial Flagellar Motor 1ExbBD Outer Membrane Transport Energizer (Mo
Bcen_0320	Mot/Exb	1.A.30	The H+- or Na+-translocating Bacterial Flagellar Motor 1ExbBD Outer Membrane Transport Energizer (Mo
Bcen_0336	MFS	2.A.1	The Major Facilitator Superfamily (MFS)	metabolite (benzoate?)
Bcen_0339	MFS	2.A.1	The Major Facilitator Superfamily (MFS)	multidrug efflux
Bcen_0340	MFS	2.A.1	The Major Facilitator Superfamily (MFS)	multidrug efflux
Bcen_0346	DMT	2.A.7	The Drug/Metabolite Transporter (DMT) Superfamily	drug/metabolite?
Bcen_0347	MFS	2.A.1	The Major Facilitator Superfamily (MFS)	multidrug efflux
Bcen_0362	MFS	2.A.1	The Major Facilitator Superfamily (MFS)	multidrug efflux (EmrB/QacA subfamily)
Bcen_0366	ABC	3.A.1	The ATP-binding Cassette (ABC) Superfamily	amino acid (glutamine/glutamate/aspartate?)
Bcen_0394	ABC	3.A.1	The ATP-binding Cassette (ABC) Superfamily	polysaccharide export
Bcen_0395	ABC	3.A.1	The ATP-binding Cassette (ABC) Superfamily	daunorubicin
Bcen_0413	MOP	2.A.66	The Multidrug/Oligosaccharidyl-lipid/Polysaccharide (MOP) Flippase Superfamily	polysaccharide export
Bcen_0427	ABC	3.A.1	The ATP-binding Cassette (ABC) Superfamily	sulfate
Bcen_0428	ABC	3.A.1	The ATP-binding Cassette (ABC) Superfamily	daunorubicin
Bcen_0429	ABC	3.A.1	The ATP-binding Cassette (ABC) Superfamily	branched-chain amino acid
Bcen_0430	ABC	3.A.1	The ATP-binding Cassette (ABC) Superfamily	branched-chain amino acid
Bcen_0431	ABC	3.A.1	The ATP-binding Cassette (ABC) Superfamily	urea
Bcen_0455	LysE	2.A.75	The L-Lysine Exporter (LysE) Family	lysine efflux
Bcen_0457	MFS	2.A.1	The Major Facilitator Superfamily (MFS)	metabolite (benzoate?)
Bcen_0460	CHR	2.A.51	The Chromate Ion Transporter (CHR) Family	chromate ion
Bcen_0461	CHR	2.A.51	The Chromate Ion Transporter (CHR) Family	chromate ion
Bcen_0469	YggT	9.A.4	The YggT or Fanciful K+ Uptake-B (FkuB; YggT) Family	?
Bcen_0472	LysE	2.A.75	The L-Lysine Exporter (LysE) Family	amino acid efflux
Bcen_0485	MFS	2.A.1	The Major Facilitator Superfamily (MFS)	multidrug efflux
Bcen_0489	ABC	3.A.1	The ATP-binding Cassette (ABC) Superfamily	sugar
Bcen_0490	ABC	3.A.1	The ATP-binding Cassette (ABC) Superfamily	sugar
Bcen_0491	ABC	3.A.1	The ATP-binding Cassette (ABC) Superfamily	sugar
Bcen_0492	ABC	3.A.1	The ATP-binding Cassette (ABC) Superfamily	polyamine
Bcen_0493	TRIC	1.A.62	The Homotrimeric Cation Channel (TRIC) Family
Bcen_0509	ClC	2.A.49	The Chloride Carrier/Channel (ClC) Family	chloride ion channel
Bcen_0512	MFS	2.A.1	The Major Facilitator Superfamily (MFS)	glycerol-3-phosphate
Bcen_0548	MFS	2.A.1	The Major Facilitator Superfamily (MFS)	multidrug efflux
Bcen_0580	ABC	3.A.1	The ATP-binding Cassette (ABC) Superfamily	D-methionine
Bcen_0581	ABC	3.A.1	The ATP-binding Cassette (ABC) Superfamily	D-methionine
Bcen_0582	ABC	3.A.1	The ATP-binding Cassette (ABC) Superfamily	methionine
Bcen_0612	MOP	2.A.66	The Multidrug/Oligosaccharidyl-lipid/Polysaccharide (MOP) Flippase Superfamily	multidrug efflux
Bcen_0617	LIV-E	2.A.78	The Branched Chain Amino Acid Exporter (LIV-E) Family	branched-chain amino acid efflux (AzlC)
Bcen_0623	ArsB	2.A.45	The Arsenite-Antimonite (ArsB) Efflux Family	arsenite (ArsB)
Bcen_0680	ABC	3.A.1	The ATP-binding Cassette (ABC) Superfamily	multidrug
Bcen_0686	ABC	3.A.1	The ATP-binding Cassette (ABC) Superfamily	leucine/valine
Bcen_0696	ABC	3.A.1	The ATP-binding Cassette (ABC) Superfamily	amino acid (lysine/arginine/ornithine/histidine/octopine)
Bcen_0697	ABC	3.A.1	The ATP-binding Cassette (ABC) Superfamily	amino acid (lysine/arginine/ornithine/histidine/octopine)
Bcen_0698	ABC	3.A.1	The ATP-binding Cassette (ABC) Superfamily	phosphate
Bcen_0708	ABC	3.A.1	The ATP-binding Cassette (ABC) Superfamily	amino acid (glutamine/glutamate/aspartate?)
Bcen_0717	RND	2.A.6	The Resistance-Nodulation-Cell Division (RND) Superfamily	multidrug/solvent efflux (HAE1 subfamily)
Bcen_0718	RND	2.A.6	The Resistance-Nodulation-Cell Division (RND) Superfamily	multidrug/solvent efflux (HAE1 subfamily)
Bcen_0722	Amt	1.A.11	The Ammonia Transporter Channel (Amt) Family	ammonium
Bcen_0728	ABC	3.A.1	The ATP-binding Cassette (ABC) Superfamily	polyamine
Bcen_0729	ABC	3.A.1	The ATP-binding Cassette (ABC) Superfamily	iron(III)
Bcen_0730	ABC	3.A.1	The ATP-binding Cassette (ABC) Superfamily	2-aminoethylphosphonate
Bcen_0732	APC	2.A.3	The Amino Acid-Polyamine-Organocation (APC) Family	amino acid
Bcen_0733	ArAE	2.A.85	The Aromatic Acid Exporter (ArAE) Family	fusaric acid efflux?
Bcen_0739	DMT	2.A.7	The Drug/Metabolite Transporter (DMT) Superfamily	drug/metabolite?
Bcen_0747	DMT	2.A.7	The Drug/Metabolite Transporter (DMT) Superfamily	drug/metabolite?
Bcen_0748	MFS	2.A.1	The Major Facilitator Superfamily (MFS)	multidrug efflux
Bcen_0750	ABC	3.A.1	The ATP-binding Cassette (ABC) Superfamily	polyamine
Bcen_0751	ABC	3.A.1	The ATP-binding Cassette (ABC) Superfamily	spermidine/putrescine
Bcen_0752	ABC	3.A.1	The ATP-binding Cassette (ABC) Superfamily	sulfate
Bcen_0753	ABC	3.A.1	The ATP-binding Cassette (ABC) Superfamily	2-aminoethylphosphonate
Bcen_0768	NCS1	2.A.39	The Nucleobase:Cation Symporter-1 (NCS1) Family	cytosine/purines/uracil/thiamine/allantoin
Bcen_0771	MFS	2.A.1	The Major Facilitator Superfamily (MFS)	sugar
Bcen_0774	MFS	2.A.1	The Major Facilitator Superfamily (MFS)	multidrug efflux
Bcen_0779	TerC	9.A.30	The Tellurium Ion Resistance (TerC) Family	tellurium ion efflux
Bcen_0786	MSS	2.A.70	The Malonate:Na+ Symporter (MSS) Family	sodium ion:malonate symporter
Bcen_0800	MFS	2.A.1	The Major Facilitator Superfamily (MFS)	multidrug efflux
Bcen_0802	DMT	2.A.7	The Drug/Metabolite Transporter (DMT) Superfamily	drug/metabolite?
Bcen_0808	MFS	2.A.1	The Major Facilitator Superfamily (MFS)	multidrug efflux
Bcen_0810	RhtB	2.A.76	The Resistance to Homoserine/Threonine (RhtB) Family	amino acid efflux
Bcen_0820	ABC	3.A.1	The ATP-binding Cassette (ABC) Superfamily	phosphate
Bcen_0821	ABC	3.A.1	The ATP-binding Cassette (ABC) Superfamily	phosphate
Bcen_0822	ABC	3.A.1	The ATP-binding Cassette (ABC) Superfamily	phosphate
Bcen_0825	SSS	2.A.21	The Solute:Sodium Symporter (SSS) Family	sodium ion:proline symporter
Bcen_0833	MOP	2.A.66	The Multidrug/Oligosaccharidyl-lipid/Polysaccharide (MOP) Flippase Superfamily	multidrug efflux
Bcen_0867	ABC	3.A.1	The ATP-binding Cassette (ABC) Superfamily	phosphonate
Bcen_0868	ABC	3.A.1	The ATP-binding Cassette (ABC) Superfamily	cobalamin
Bcen_0869	ABC	3.A.1	The ATP-binding Cassette (ABC) Superfamily	cobalamin/Fe3+-siderophores
Bcen_0885	CitMHS	2.A.11	The Citrate-Mg2+:H+ (CitM) Citrate-Ca2+:H+ (CitH) Symporter (CitMHS) Family	proton:citrate symporter
Bcen_0909	CPA1	2.A.36	The Monovalent Cation:Proton Antiporter-1 (CPA1) Family	sodium ion:proton antiporter
Bcen_0929	MFS	2.A.1	The Major Facilitator Superfamily (MFS)	multidrug efflux
Bcen_0932	ABC	3.A.1	The ATP-binding Cassette (ABC) Superfamily	branched-chain amino acid
Bcen_0933	ABC	3.A.1	The ATP-binding Cassette (ABC) Superfamily	branched-chain amino acid
Bcen_0934	ABC	3.A.1	The ATP-binding Cassette (ABC) Superfamily	daunorubicin
Bcen_0935	ABC	3.A.1	The ATP-binding Cassette (ABC) Superfamily	daunorubicin
Bcen_0942	ABC	3.A.1	The ATP-binding Cassette (ABC) Superfamily	xylose
Bcen_0943	ABC	3.A.1	The ATP-binding Cassette (ABC) Superfamily	sugar (ribose?)
Bcen_0944	ABC	3.A.1	The ATP-binding Cassette (ABC) Superfamily	sugar (ribose?)
Bcen_0962	MFS	2.A.1	The Major Facilitator Superfamily (MFS)	multidrug efflux
Bcen_0966	ArAE	2.A.85	The Aromatic Acid Exporter (ArAE) Family	fusaric acid efflux?
Bcen_0977	MFS	2.A.1	The Major Facilitator Superfamily (MFS)	multidrug efflux
Bcen_1023	MFS	2.A.1	The Major Facilitator Superfamily (MFS)	multidrug efflux (EmrB/QacA subfamily)
Bcen_1056	MFS	2.A.1	The Major Facilitator Superfamily (MFS)	multidrug efflux
Bcen_1059	SulP	2.A.53	The Sulfate Permease (SulP) Family	sulfate
Bcen_1061	ABC	3.A.1	The ATP-binding Cassette (ABC) Superfamily	rhamnose
Bcen_1062	ABC	3.A.1	The ATP-binding Cassette (ABC) Superfamily	ribose
Bcen_1063	ABC	3.A.1	The ATP-binding Cassette (ABC) Superfamily	sugar (ribose?)
Bcen_1065	ABC	3.A.1	The ATP-binding Cassette (ABC) Superfamily	glycine betaine
Bcen_1073	ABC	3.A.1	The ATP-binding Cassette (ABC) Superfamily	amino acid (glutamine/glutamate/aspartate?)
Bcen_1079	DMT	2.A.7	The Drug/Metabolite Transporter (DMT) Superfamily	multidrug efflux (SMR)
Bcen_1083	ABC	3.A.1	The ATP-binding Cassette (ABC) Superfamily	nitrate/sulfonate/taurine
Bcen_1084	ABC	3.A.1	The ATP-binding Cassette (ABC) Superfamily	nitrate
Bcen_1109	MFS	2.A.1	The Major Facilitator Superfamily (MFS)	multidrug efflux
Bcen_1115	ABC	3.A.1	The ATP-binding Cassette (ABC) Superfamily	polysaccharide export
Bcen_1116	ABC	3.A.1	The ATP-binding Cassette (ABC) Superfamily	multidrug
Bcen_1121	ABC	3.A.1	The ATP-binding Cassette (ABC) Superfamily	sulfate/thiosulfate
Bcen_1122	ABC	3.A.1	The ATP-binding Cassette (ABC) Superfamily	sulfate
Bcen_1123	ABC	3.A.1	The ATP-binding Cassette (ABC) Superfamily	sulfate
Bcen_1124	ABC	3.A.1	The ATP-binding Cassette (ABC) Superfamily	sulfate
Bcen_1126	ABC	3.A.1	The ATP-binding Cassette (ABC) Superfamily	rhamnose
Bcen_1127	ABC	3.A.1	The ATP-binding Cassette (ABC) Superfamily	sugar (ribose?)
Bcen_1128	ABC	3.A.1	The ATP-binding Cassette (ABC) Superfamily	sugar (ribose?)
Bcen_1136	MFS	2.A.1	The Major Facilitator Superfamily (MFS)	multidrug efflux
Bcen_1137	ABC	3.A.1	The ATP-binding Cassette (ABC) Superfamily	amino acid (glutamine/glutamate/aspartate?)
Bcen_1138	ABC	3.A.1	The ATP-binding Cassette (ABC) Superfamily	amino aicd (glutamine/glutamate/aspartate?)
Bcen_1139	ABC	3.A.1	The ATP-binding Cassette (ABC) Superfamily	amino aicd (glutamine/glutamate/aspartate?)
Bcen_1140	EVE1-C	1.A.34	The Envelope Virus E1 Channel (EVE1-C) Family
Bcen_1143	RND	2.A.6	The Resistance-Nodulation-Cell Division (RND) Superfamily	multidrug/solvent efflux (HAE1 subfamily)
Bcen_1155	ABC	3.A.1	The ATP-binding Cassette (ABC) Superfamily	phosphonate
Bcen_1156	ABC	3.A.1	The ATP-binding Cassette (ABC) Superfamily	cobalamin/Fe3+-siderophores
Bcen_1158	ABC	3.A.1	The ATP-binding Cassette (ABC) Superfamily	iron-hydroxamate
Bcen_1159	ABC	3.A.1	The ATP-binding Cassette (ABC) Superfamily	pyoverdin (siderophore) exporter PvdE
Bcen_1187	CitMHS	2.A.11	The Citrate-Mg2+:H+ (CitM) Citrate-Ca2+:H+ (CitH) Symporter (CitMHS) Family	proton:citrate symporter
Bcen_1199	MFS	2.A.1	The Major Facilitator Superfamily (MFS)	cyanate
Bcen_1205	ABC	3.A.1	The ATP-binding Cassette (ABC) Superfamily	spermidine/putrescine
Bcen_1206	ABC	3.A.1	The ATP-binding Cassette (ABC) Superfamily	polyamine
Bcen_1207	ABC	3.A.1	The ATP-binding Cassette (ABC) Superfamily	sugar
Bcen_1208	ABC	3.A.1	The ATP-binding Cassette (ABC) Superfamily	spermidine/putrescine
Bcen_1217	MFS	2.A.1	The Major Facilitator Superfamily (MFS)	metabolite (benzoate?)
Bcen_1235	ABC	3.A.1	The ATP-binding Cassette (ABC) Superfamily	nitrate/sulfonate/taurine
Bcen_1242	ABC	3.A.1	The ATP-binding Cassette (ABC) Superfamily	nitrate/sulfonate/taurine
Bcen_1243	ABC	3.A.1	The ATP-binding Cassette (ABC) Superfamily	nitrate
Bcen_1244	ABC	3.A.1	The ATP-binding Cassette (ABC) Superfamily	glycine betaine
Bcen_1256	ABC	3.A.1	The ATP-binding Cassette (ABC) Superfamily	rhamnose
Bcen_1257	ABC	3.A.1	The ATP-binding Cassette (ABC) Superfamily	sugar (ribose?)
Bcen_1258	ABC	3.A.1	The ATP-binding Cassette (ABC) Superfamily	sugar (ribose?)
Bcen_1260	ABC	3.A.1	The ATP-binding Cassette (ABC) Superfamily	amino acid (lysine/arginine/ornithine/histidine/octopine)
Bcen_1261	ABC	3.A.1	The ATP-binding Cassette (ABC) Superfamily	amino acid (lysine/arginine/ornithine/histidine/octopine)
Bcen_1262	ABC	3.A.1	The ATP-binding Cassette (ABC) Superfamily	amino acid (glutamine/glutamate/aspartate?)
Bcen_1266	ABC	3.A.1	The ATP-binding Cassette (ABC) Superfamily	dipeptide/oligopeptide
Bcen_1267	ABC	3.A.1	The ATP-binding Cassette (ABC) Superfamily	dipeptide/oligopeptide
Bcen_1268	ABC	3.A.1	The ATP-binding Cassette (ABC) Superfamily	dipeptide/oligopeptide
Bcen_1269	ABC	3.A.1	The ATP-binding Cassette (ABC) Superfamily	glycine betaine
Bcen_1282	MFS	2.A.1	The Major Facilitator Superfamily (MFS)	multidrug efflux (EmrB/QacA subfamily)
Bcen_1288	FeT	9.A.9	The Low Affinity Fe2+ Transporter (FeT) Family
Bcen_1299	RND	2.A.6	The Resistance-Nodulation-Cell Division (RND) Superfamily	multidrug/solvent efflux (HAE1 subfamily)
Bcen_1316	MFS	2.A.1	The Major Facilitator Superfamily (MFS)	multidrug efflux
Bcen_1345	CPA1	2.A.36	The Monovalent Cation:Proton Antiporter-1 (CPA1) Family	sodium ion:proton antiporter
Bcen_1362	MFS	2.A.1	The Major Facilitator Superfamily (MFS)	multidrug efflux
Bcen_1365	Nramp	2.A.55	The Metal Ion (Mn2+-iron) Transporter (Nramp) Family	manganese/iron ion
Bcen_1388	ABC	3.A.1	The ATP-binding Cassette (ABC) Superfamily	lipid A
Bcen_1420	Bestrophin	1.A.46	The Anion Channel-forming Bestrophin (Bestrophin) Family	Bestrophin anion channel
Bcen_1435	ABC	3.A.1	The ATP-binding Cassette (ABC) Superfamily	leucine/valine
Bcen_1448	RhtB	2.A.76	The Resistance to Homoserine/Threonine (RhtB) Family	amino acid efflux
Bcen_1453	MFS	2.A.1	The Major Facilitator Superfamily (MFS)	multidrug efflux
Bcen_1460	MscS	1.A.23	The Small Conductance Mechanosensitive Ion Channel (MscS) Family	small-conductance mechanosensitive ion channel
Bcen_1466	MFS	2.A.1	The Major Facilitator Superfamily (MFS)	multidrug efflux (EmrB/QacA subfamily)
Bcen_1474	MFS	2.A.1	The Major Facilitator Superfamily (MFS)	multidrug efflux
Bcen_1495	ABC	3.A.1	The ATP-binding Cassette (ABC) Superfamily	phosphate
Bcen_1496	ABC	3.A.1	The ATP-binding Cassette (ABC) Superfamily	amino aicd (glutamine/glutamate/aspartate?)
Bcen_1497	ABC	3.A.1	The ATP-binding Cassette (ABC) Superfamily	amino aicd (glutamine/glutamate/aspartate?)
Bcen_1498	ABC	3.A.1	The ATP-binding Cassette (ABC) Superfamily	amino acid (glutamine/glutamate/aspartate?)
Bcen_1499	APC	2.A.3	The Amino Acid-Polyamine-Organocation (APC) Family	amino acid
Bcen_1501	RND	2.A.6	The Resistance-Nodulation-Cell Division (RND) Superfamily	multidrug/solvent efflux (HAE1 subfamily)
Bcen_1512	MFS	2.A.1	The Major Facilitator Superfamily (MFS)	multidrug efflux
Bcen_1515	ABC	3.A.1	The ATP-binding Cassette (ABC) Superfamily	sugar
Bcen_1524	ABC	3.A.1	The ATP-binding Cassette (ABC) Superfamily	sugar
Bcen_1525	ABC	3.A.1	The ATP-binding Cassette (ABC) Superfamily	sugar
Bcen_1528	MFS	2.A.1	The Major Facilitator Superfamily (MFS)	multidrug efflux
Bcen_1529	APC	2.A.3	The Amino Acid-Polyamine-Organocation (APC) Family	amino acid
Bcen_1533	SSS	2.A.21	The Solute:Sodium Symporter (SSS) Family	sodium ion:proline symporter
Bcen_1540	MFS	2.A.1	The Major Facilitator Superfamily (MFS)	multidrug efflux?
Bcen_1547	DMT	2.A.7	The Drug/Metabolite Transporter (DMT) Superfamily	drug/metabolite?
Bcen_1560	SSS	2.A.21	The Solute:Sodium Symporter (SSS) Family	sodium ion:proline symporter
Bcen_1565	MFS	2.A.1	The Major Facilitator Superfamily (MFS)	metabolite (benzoate?)
Bcen_1574	Nramp	2.A.55	The Metal Ion (Mn2+-iron) Transporter (Nramp) Family	manganese/iron ion
Bcen_1577	Nramp	2.A.55	The Metal Ion (Mn2+-iron) Transporter (Nramp) Family	manganese/iron ion
Bcen_1592	CNT	2.A.41	The Concentrative Nucleoside Transporter (CNT) Family	sodium ion:nucleoside symporter
Bcen_1594	NCS1	2.A.39	The Nucleobase:Cation Symporter-1 (NCS1) Family	cytosine/purines/uracil/thiamine/allantoin
Bcen_1643	ABC	3.A.1	The ATP-binding Cassette (ABC) Superfamily	urea
Bcen_1647	SulP	2.A.53	The Sulfate Permease (SulP) Family	sulfate
Bcen_1660	Trk	2.A.38	The K+ Transporter (Trk) Family	potassium ion uptake
Bcen_1668	ABC	3.A.1	The ATP-binding Cassette (ABC) Superfamily	?
Bcen_1670	DMT	2.A.7	The Drug/Metabolite Transporter (DMT) Superfamily	multidrug efflux (SMR)
Bcen_1674	P-ATPase	3.A.3	The P-type ATPase (P-ATPase) Superfamily	potassium ion
Bcen_1675	P-ATPase	3.A.3	The P-type ATPase (P-ATPase) Superfamily	potassium ion
Bcen_1676	P-ATPase	3.A.3	The P-type ATPase (P-ATPase) Superfamily	potassium ion
Bcen_1692	MFS	2.A.1	The Major Facilitator Superfamily (MFS)	multidrug efflux
Bcen_1693	ArAE	2.A.85	The Aromatic Acid Exporter (ArAE) Family	fusaric acid efflux?
Bcen_1695	ABC	3.A.1	The ATP-binding Cassette (ABC) Superfamily	lipid A
Bcen_1716	DMT	2.A.7	The Drug/Metabolite Transporter (DMT) Superfamily	chloramphenicol (RarD homolog)
Bcen_1722	BenE	2.A.46	The Benzoate:H+ Symporter (BenE) Family	benzoate
Bcen_1725	SSS	2.A.21	The Solute:Sodium Symporter (SSS) Family	sodium ion:proline symporter
Bcen_1738	DMT	2.A.7	The Drug/Metabolite Transporter (DMT) Superfamily	drug/metabolite?
Bcen_1743	CHR	2.A.51	The Chromate Ion Transporter (CHR) Family	chromate ion
Bcen_1749	ABC	3.A.1	The ATP-binding Cassette (ABC) Superfamily	heme
Bcen_1779	MFS	2.A.1	The Major Facilitator Superfamily (MFS)	multidrug efflux (EmrB/QacA subfamily)
Bcen_1785	ABC	3.A.1	The ATP-binding Cassette (ABC) Superfamily	glycine betaine
Bcen_1786	ABC	3.A.1	The ATP-binding Cassette (ABC) Superfamily	nitrate/sulfonate/taurine
Bcen_1792	ABC	3.A.1	The ATP-binding Cassette (ABC) Superfamily	amino acid (glutamine/glutamate/aspartate?)
Bcen_1793	ABC	3.A.1	The ATP-binding Cassette (ABC) Superfamily	amino acid (lysine/arginine/ornithine/histidine/octopine)
Bcen_1794	ABC	3.A.1	The ATP-binding Cassette (ABC) Superfamily	amino acid (lysine/arginine/ornithine/histidine/octopine)
Bcen_1795	ABC	3.A.1	The ATP-binding Cassette (ABC) Superfamily	phosphate
Bcen_1808	MFS	2.A.1	The Major Facilitator Superfamily (MFS)	D-galactonate
Bcen_1839	ABC	3.A.1	The ATP-binding Cassette (ABC) Superfamily	iron-hydroxamate
Bcen_1843	ABC	3.A.1	The ATP-binding Cassette (ABC) Superfamily	phosphonate
Bcen_1844	ABC	3.A.1	The ATP-binding Cassette (ABC) Superfamily	cobalamin/Fe3+-siderophores
Bcen_1866	ABC	3.A.1	The ATP-binding Cassette (ABC) Superfamily	leucine/valine
Bcen_1883	ABC	3.A.1	The ATP-binding Cassette (ABC) Superfamily	phosphate
Bcen_1884	ABC	3.A.1	The ATP-binding Cassette (ABC) Superfamily	daunorubicin
Bcen_1885	ABC	3.A.1	The ATP-binding Cassette (ABC) Superfamily	branched-chain amino acid
Bcen_1886	ABC	3.A.1	The ATP-binding Cassette (ABC) Superfamily	branched-chain amino acid
Bcen_1897	MscS	1.A.23	The Small Conductance Mechanosensitive Ion Channel (MscS) Family	small-conductance mechanosensitive ion channel
Bcen_1906	APC	2.A.3	The Amino Acid-Polyamine-Organocation (APC) Family	GABA
Bcen_1917	NiCoT	2.A.52	The Ni2+-Co2+ Transporter (NiCoT) Family	nickel ion
Bcen_1924	MFS	2.A.1	The Major Facilitator Superfamily (MFS)	multidrug efflux (EmrB/QacA subfamily)
Bcen_1930	CHR	2.A.51	The Chromate Ion Transporter (CHR) Family	chromate ion
Bcen_1938	MOP	2.A.66	The Multidrug/Oligosaccharidyl-lipid/Polysaccharide (MOP) Flippase Superfamily	virulence factor MviN
Bcen_1953	DMT	2.A.7	The Drug/Metabolite Transporter (DMT) Superfamily	drug/metabolite?
Bcen_1969	MFS	2.A.1	The Major Facilitator Superfamily (MFS)	metabolite (benzoate?)
Bcen_1978	MFS	2.A.1	The Major Facilitator Superfamily (MFS)	multidrug efflux
Bcen_1981	ABC	3.A.1	The ATP-binding Cassette (ABC) Superfamily	polyamine
Bcen_1983	ABC	3.A.1	The ATP-binding Cassette (ABC) Superfamily	sugar
Bcen_1984	ABC	3.A.1	The ATP-binding Cassette (ABC) Superfamily	sugar
Bcen_1985	ABC	3.A.1	The ATP-binding Cassette (ABC) Superfamily	sugar
Bcen_1990	ABC	3.A.1	The ATP-binding Cassette (ABC) Superfamily	manganese/zinc ion
Bcen_1991	ABC	3.A.1	The ATP-binding Cassette (ABC) Superfamily	molybdate
Bcen_1992	ABC	3.A.1	The ATP-binding Cassette (ABC) Superfamily	manganese/zinc ion
Bcen_1996	NCS2	2.A.40	The Nucleobase:Cation Symporter-2 (NCS2) Family	xanthine/uracil
Bcen_1998	RND	2.A.6	The Resistance-Nodulation-Cell Division (RND) Superfamily	multidrug/solvent efflux (HAE1 subfamily)
Bcen_2019	LIV-E	2.A.78	The Branched Chain Amino Acid Exporter (LIV-E) Family	branched-chain amino acid efflux (AzlC)
Bcen_2036	TerC	9.A.30	The Tellurium Ion Resistance (TerC) Family	tellurium ion efflux
Bcen_2044	MFS	2.A.1	The Major Facilitator Superfamily (MFS)	multidrug efflux
Bcen_2068	MIP	1.A.8	The Major Intrinsic Protein (MIP) Family	glycerol uptake
Bcen_2072	ABC	3.A.1	The ATP-binding Cassette (ABC) Superfamily	ribose
Bcen_2079	MFS	2.A.1	The Major Facilitator Superfamily (MFS)	multidrug efflux
Bcen_2095	DMT	2.A.7	The Drug/Metabolite Transporter (DMT) Superfamily	drug/metabolite?
Bcen_2102	ABC	3.A.1	The ATP-binding Cassette (ABC) Superfamily	lipid A
Bcen_2133	MFS	2.A.1	The Major Facilitator Superfamily (MFS)	multidrug efflux (EmrB/QacA subfamily)
Bcen_2150	RND	2.A.6	The Resistance-Nodulation-Cell Division (RND) Superfamily	multidrug efflux
Bcen_2164	MFS	2.A.1	The Major Facilitator Superfamily (MFS)	multidrug efflux
Bcen_2166	AI-2E	2.A.86	The Autoinducer-2 Exporter (AI-2E) Family (Formerly the PerM Family, TC #9.B.22)	Autoinducer-2 export
Bcen_2169	RhtB	2.A.76	The Resistance to Homoserine/Threonine (RhtB) Family	amino acid efflux
Bcen_2171	CPA2	2.A.37	The Monovalent Cation:Proton Antiporter-2 (CPA2) Family	potassium/sodium ion:proton antiporter
Bcen_2176	ABC	3.A.1	The ATP-binding Cassette (ABC) Superfamily	daunorubicin
Bcen_2179	SSPTS	4.A	Sugar Specific PTS	fructose
Bcen_2207	SSPTS	4.A	Sugar Specific PTS	glucose/maltose/N-acetylglucosamine
Bcen_2209	GPTS	4.A	General PTS
Bcen_2216	ABC	3.A.1	The ATP-binding Cassette (ABC) Superfamily	phosphonate
Bcen_2217	ABC	3.A.1	The ATP-binding Cassette (ABC) Superfamily	?
Bcen_2218	ABC	3.A.1	The ATP-binding Cassette (ABC) Superfamily	?
Bcen_2220	ABC	3.A.1	The ATP-binding Cassette (ABC) Superfamily	methionine
Bcen_2233	OOP	1.B.6	The OmpA-OmpF Porin (OOP) Family
Bcen_2246	GPTS	4.A	General PTS
Bcen_2247	GPTS	4.A	General PTS
Bcen_2248	SSPTS	4.A	Sugar Specific PTS	mannose/fructose
Bcen_2251	Amt	1.A.11	The Ammonia Transporter Channel (Amt) Family	ammonium
Bcen_2259	DAACS	2.A.23	The Dicarboxylate/Amino Acid:Cation (Na+ or H+) Symporter (DAACS) Family	proton/sodium ion:glutamate/aspartate symporter
Bcen_2260	SSS	2.A.21	The Solute:Sodium Symporter (SSS) Family	sodium ion:proline symporter
Bcen_2269	ABC	3.A.1	The ATP-binding Cassette (ABC) Superfamily	nitrate/sulfonate/taurine
Bcen_2270	ABC	3.A.1	The ATP-binding Cassette (ABC) Superfamily	nitrate
Bcen_2271	ABC	3.A.1	The ATP-binding Cassette (ABC) Superfamily	glycine betaine
Bcen_2284	ABC	3.A.1	The ATP-binding Cassette (ABC) Superfamily	toluene tolerance
Bcen_2285	ABC	3.A.1	The ATP-binding Cassette (ABC) Superfamily	sulfate
Bcen_2286	ABC	3.A.1	The ATP-binding Cassette (ABC) Superfamily	toluene tolerance
Bcen_2309	ABC	3.A.1	The ATP-binding Cassette (ABC) Superfamily	dipeptide/oligopeptide
Bcen_2310	ABC	3.A.1	The ATP-binding Cassette (ABC) Superfamily	cobalt
Bcen_2325	CPA1	2.A.36	The Monovalent Cation:Proton Antiporter-1 (CPA1) Family	sodium ion:proton antiporter
Bcen_2330	IRK-C	1.A.2	The Inward Rectifier K+ Channel (IRK-C) Family	ATP-sensitive inward rectifier potassium ion channel
Bcen_2331	ABC	3.A.1	The ATP-binding Cassette (ABC) Superfamily	sulfate/thiosulfate
Bcen_2336	MFS	2.A.1	The Major Facilitator Superfamily (MFS)	multidrug efflux
Bcen_2348	DMT	2.A.7	The Drug/Metabolite Transporter (DMT) Superfamily	chloramphenicol (RarD homolog)
Bcen_2356	UBS1	9.A.43	The Unknown BART Superfamily-1 (UBS1) Family	sodium ion/?
Bcen_2373	ILT	9.A.10	The Iron/Lead Transporter (ILT) Superfamily	iron ion
Bcen_2382	ABC	3.A.1	The ATP-binding Cassette (ABC) Superfamily	spermidine/putrescine
Bcen_2383	ABC	3.A.1	The ATP-binding Cassette (ABC) Superfamily	polyamine
Bcen_2384	ABC	3.A.1	The ATP-binding Cassette (ABC) Superfamily	spermidine/putrescine
Bcen_2385	ABC	3.A.1	The ATP-binding Cassette (ABC) Superfamily	spermidine/putrescine
Bcen_2396	CHR	2.A.51	The Chromate Ion Transporter (CHR) Family	chromate ion
Bcen_2397	CHR	2.A.51	The Chromate Ion Transporter (CHR) Family	chromate ion
Bcen_2399	NCS2	2.A.40	The Nucleobase:Cation Symporter-2 (NCS2) Family	xanthine/uracil
Bcen_2427	ABC	3.A.1	The ATP-binding Cassette (ABC) Superfamily	glycine betaine
Bcen_2428	ABC	3.A.1	The ATP-binding Cassette (ABC) Superfamily	glycine betaine
Bcen_2429	ABC	3.A.1	The ATP-binding Cassette (ABC) Superfamily	dipeptide/oligopeptide
Bcen_2430	ABC	3.A.1	The ATP-binding Cassette (ABC) Superfamily	dipeptide/oligopeptide
Bcen_2431	ABC	3.A.1	The ATP-binding Cassette (ABC) Superfamily	dipeptide/oligopeptide
Bcen_2432	MFS	2.A.1	The Major Facilitator Superfamily (MFS)	multidrug efflux
Bcen_2442	APC	2.A.3	The Amino Acid-Polyamine-Organocation (APC) Family	amino acid
Bcen_2450	IIISP	3.A.6	The Type III (Virulence-related) Secretory Pathway (IIISP) Family
Bcen_2461	DMT	2.A.7	The Drug/Metabolite Transporter (DMT) Superfamily	drug/metabolite?
Bcen_2480	SSS	2.A.21	The Solute:Sodium Symporter (SSS) Family	sodium ion:proline symporter
Bcen_2487	MFS	2.A.1	The Major Facilitator Superfamily (MFS)	Acetyl-CoA:CoA antiporter
Bcen_2507	SSS	2.A.21	The Solute:Sodium Symporter (SSS) Family	sodium ion:proline symporter
Bcen_2511	RhtB	2.A.76	The Resistance to Homoserine/Threonine (RhtB) Family	amino acid efflux
Bcen_2525	ABC	3.A.1	The ATP-binding Cassette (ABC) Superfamily	phosphate
Bcen_2526	ABC	3.A.1	The ATP-binding Cassette (ABC) Superfamily	amino aicd (glutamine/glutamate/aspartate?)
Bcen_2527	ABC	3.A.1	The ATP-binding Cassette (ABC) Superfamily	amino acid (glutamine/glutamate/aspartate?)
Bcen_2534	LctP	2.A.14	The Lactate Permease (LctP) Family	L-lactate
Bcen_2549	Oxa1	2.A.9	The Cytochrome Oxidase Biogenesis (Oxa1) Family	60 KD inner membrane protein OxaA homolog
Bcen_2583	APC	2.A.3	The Amino Acid-Polyamine-Organocation (APC) Family	GABA
Bcen_2585	MFS	2.A.1	The Major Facilitator Superfamily (MFS)	multidrug efflux
Bcen_2587	ABC	3.A.1	The ATP-binding Cassette (ABC) Superfamily	heme
Bcen_2601	APC	2.A.3	The Amino Acid-Polyamine-Organocation (APC) Family	amino acid
Bcen_2605	MFS	2.A.1	The Major Facilitator Superfamily (MFS)	glycerol-3-phosphate
Bcen_2617	MIT	1.A.35	The CorA Metal Ion Transporter (MIT) Family	magnesium/cobalt ion
Bcen_2649	ABC	3.A.1	The ATP-binding Cassette (ABC) Superfamily	amino acid (glutamine/glutamate/aspartate?)
Bcen_2658	IVSP	3.A.7	The Type IV (Conjugal DNA-Protein Transfer or VirB) Secretory Pathway (IVSP) Family
Bcen_2669	Tat	2.A.64	The Twin Arginine Targeting (Tat) Family	protein export
Bcen_2670	Tat	2.A.64	The Twin Arginine Targeting (Tat) Family	protein export
Bcen_2671	Tat	2.A.64	The Twin Arginine Targeting (Tat) Family	protein export
Bcen_2679	RhtB	2.A.76	The Resistance to Homoserine/Threonine (RhtB) Family	neutral amino acid/multiple antibiotic resistance
Bcen_2686	ABC	3.A.1	The ATP-binding Cassette (ABC) Superfamily	polysaccharide export
Bcen_2687	ABC	3.A.1	The ATP-binding Cassette (ABC) Superfamily	daunorubicin
Bcen_2689	ABC	3.A.1	The ATP-binding Cassette (ABC) Superfamily	toluene tolerance
Bcen_2691	ABC	3.A.1	The ATP-binding Cassette (ABC) Superfamily	toluene tolerance
Bcen_2692	ABC	3.A.1	The ATP-binding Cassette (ABC) Superfamily	toluene tolerance
Bcen_2693	ABC	3.A.1	The ATP-binding Cassette (ABC) Superfamily	glycine betaine
Bcen_2698	ABC	3.A.1	The ATP-binding Cassette (ABC) Superfamily	multidrug
Bcen_2700	MFS	2.A.1	The Major Facilitator Superfamily (MFS)	metabolite (benzoate?)
Bcen_2703	AGCS	2.A.25	The Alanine or Glycine:Cation Symporter (AGCS) Family	sodium ion:alanine symporter
Bcen_2709	ABC	3.A.1	The ATP-binding Cassette (ABC) Superfamily	polyamine
Bcen_2710	ABC	3.A.1	The ATP-binding Cassette (ABC) Superfamily	sugar
Bcen_2711	ABC	3.A.1	The ATP-binding Cassette (ABC) Superfamily	sugar
Bcen_2712	ABC	3.A.1	The ATP-binding Cassette (ABC) Superfamily	sugar
Bcen_2725	ABC	3.A.1	The ATP-binding Cassette (ABC) Superfamily	heme export
Bcen_2797	MFS	2.A.1	The Major Facilitator Superfamily (MFS)	multidrug efflux
Bcen_2798	RhtB	2.A.76	The Resistance to Homoserine/Threonine (RhtB) Family	amino acid efflux
Bcen_2803	ABC	3.A.1	The ATP-binding Cassette (ABC) Superfamily	lipoprotein
Bcen_2805	ABC	3.A.1	The ATP-binding Cassette (ABC) Superfamily	lipoprotein releasing
Bcen_2810	MFS	2.A.1	The Major Facilitator Superfamily (MFS)	D-galactonate
Bcen_2824	CDF	2.A.4	The Cation Diffusion Facilitator (CDF) Family	cation efflux
Bcen_2828	MFS	2.A.1	The Major Facilitator Superfamily (MFS)	multidrug efflux
Bcen_2829	ABC	3.A.1	The ATP-binding Cassette (ABC) Superfamily	leucine/valine
Bcen_2839	IIISP	3.A.6	The Type III (Virulence-related) Secretory Pathway (IIISP) Family
Bcen_2840	IIISP	3.A.6	The Type III (Virulence-related) Secretory Pathway (IIISP) Family
Bcen_2853	OOP	1.B.6	The OmpA-OmpF Porin (OOP) Family
Bcen_2854	Mot/Exb	1.A.30	The H+- or Na+-translocating Bacterial Flagellar Motor 1ExbBD Outer Membrane Transport Energizer (Mo
Bcen_2859	MIP	1.A.8	The Major Intrinsic Protein (MIP) Family	glycerol uptake
Bcen_2923	MFS	2.A.1	The Major Facilitator Superfamily (MFS)	glycerol-3-phosphate
Bcen_2927	APC	2.A.3	The Amino Acid-Polyamine-Organocation (APC) Family	ethanolamine
Bcen_2931	P-ATPase	3.A.3	The P-type ATPase (P-ATPase) Superfamily	zinc/cadmium/cobalt ion
Bcen_2935	ABC	3.A.1	The ATP-binding Cassette (ABC) Superfamily	amino acid (glutamine/glutamate/aspartate?)
Bcen_2941	ABC	3.A.1	The ATP-binding Cassette (ABC) Superfamily	leucine/valine
Bcen_2945	ABC	3.A.1	The ATP-binding Cassette (ABC) Superfamily	amino acid (glutamine/glutamate/aspartate?)
Bcen_2948	F-ATPase	3.A.2	The H+- or Na+-translocating F-type, V-type and A-type ATPase (F-ATPase) Superfamily	protons
Bcen_2949	F-ATPase	3.A.2	The H+- or Na+-translocating F-type, V-type and A-type ATPase (F-ATPase) Superfamily	protons
Bcen_2950	F-ATPase	3.A.2	The H+- or Na+-translocating F-type, V-type and A-type ATPase (F-ATPase) Superfamily	protons
Bcen_2951	F-ATPase	3.A.2	The H+- or Na+-translocating F-type, V-type and A-type ATPase (F-ATPase) Superfamily	protons
Bcen_2952	F-ATPase	3.A.2	The H+- or Na+-translocating F-type, V-type and A-type ATPase (F-ATPase) Superfamily	protons
Bcen_2953	F-ATPase	3.A.2	The H+- or Na+-translocating F-type, V-type and A-type ATPase (F-ATPase) Superfamily	protons
Bcen_2954	F-ATPase	3.A.2	The H+- or Na+-translocating F-type, V-type and A-type ATPase (F-ATPase) Superfamily	protons
Bcen_2955	F-ATPase	3.A.2	The H+- or Na+-translocating F-type, V-type and A-type ATPase (F-ATPase) Superfamily	protons
Bcen_2956	F-ATPase	3.A.2	The H+- or Na+-translocating F-type, V-type and A-type ATPase (F-ATPase) Superfamily	protons
Bcen_2958	ArsB	2.A.45	The Arsenite-Antimonite (ArsB) Efflux Family	arsenite (ArsB)
Bcen_2963	ABC	3.A.1	The ATP-binding Cassette (ABC) Superfamily	phosphate
Bcen_2964	ABC	3.A.1	The ATP-binding Cassette (ABC) Superfamily	daunorubicin
Bcen_2965	ABC	3.A.1	The ATP-binding Cassette (ABC) Superfamily	branched-chain amino acid
Bcen_2966	ABC	3.A.1	The ATP-binding Cassette (ABC) Superfamily	leucine/valine
Bcen_2968	ABC	3.A.1	The ATP-binding Cassette (ABC) Superfamily	branched-chain amino acid
Bcen_2969	ABC	3.A.1	The ATP-binding Cassette (ABC) Superfamily	branched-chain amino acid
Bcen_2970	ABC	3.A.1	The ATP-binding Cassette (ABC) Superfamily	urea
Bcen_2971	ABC	3.A.1	The ATP-binding Cassette (ABC) Superfamily	daunorubicin
Bcen_2972	ABC	3.A.1	The ATP-binding Cassette (ABC) Superfamily	daunorubicin
Bcen_2993	MFS	2.A.1	The Major Facilitator Superfamily (MFS)	sugar
Bcen_2995	ABC	3.A.1	The ATP-binding Cassette (ABC) Superfamily	amino acid (glutamine/glutamate/aspartate?)
Bcen_3007	DMT	2.A.7	The Drug/Metabolite Transporter (DMT) Superfamily	drug/metabolite?
Bcen_3009	LysE	2.A.75	The L-Lysine Exporter (LysE) Family	amino acid efflux
Bcen_3015	RND	2.A.6	The Resistance-Nodulation-Cell Division (RND) Superfamily	multidrug/solvent efflux (HAE1 subfamily)
Bcen_3025	SSS	2.A.21	The Solute:Sodium Symporter (SSS) Family	sodium ion:proline symporter
Bcen_3026	2-HCT	2.A.24	The 2-Hydroxycarboxylate Transporter (2-HCT) Family	sodium ion:citrate/malate symporter
Bcen_3027	ABC	3.A.1	The ATP-binding Cassette (ABC) Superfamily	methionine
Bcen_3029	ABC	3.A.1	The ATP-binding Cassette (ABC) Superfamily	D-methionine
Bcen_3030	ABC	3.A.1	The ATP-binding Cassette (ABC) Superfamily	D-methionine
Bcen_3040	RhtB	2.A.76	The Resistance to Homoserine/Threonine (RhtB) Family	amino acid efflux
Bcen_3044	MFS	2.A.1	The Major Facilitator Superfamily (MFS)	D-galactonate
Bcen_3052	ABC	3.A.1	The ATP-binding Cassette (ABC) Superfamily	leucine/valine
Bcen_3057	MFS	2.A.1	The Major Facilitator Superfamily (MFS)	multidrug efflux
Bcen_3058	ABC	3.A.1	The ATP-binding Cassette (ABC) Superfamily	leucine/valine
Bcen_3065	MFS	2.A.1	The Major Facilitator Superfamily (MFS)	D-galactonate
Bcen_3067	ABC	3.A.1	The ATP-binding Cassette (ABC) Superfamily	2-aminoethylphosphonate
Bcen_3068	ABC	3.A.1	The ATP-binding Cassette (ABC) Superfamily	polyamine
Bcen_3069	ABC	3.A.1	The ATP-binding Cassette (ABC) Superfamily	sulfate
Bcen_3070	ABC	3.A.1	The ATP-binding Cassette (ABC) Superfamily	spermidine/putrescine
Bcen_3074	MFS	2.A.1	The Major Facilitator Superfamily (MFS)	multidrug efflux (EmrB/QacA subfamily)
Bcen_3076	PiT	2.A.20	The Inorganic Phosphate Transporter (PiT) Family	phosphate
Bcen_3082	MFS	2.A.1	The Major Facilitator Superfamily (MFS)	multidrug efflux
Bcen_3086	RhtB	2.A.76	The Resistance to Homoserine/Threonine (RhtB) Family	amino acid efflux
Bcen_3090	DMT	2.A.7	The Drug/Metabolite Transporter (DMT) Superfamily	drug/metabolite?
Bcen_3096	APC	2.A.3	The Amino Acid-Polyamine-Organocation (APC) Family	amino acid
Bcen_3100	MscS	1.A.23	The Small Conductance Mechanosensitive Ion Channel (MscS) Family	small-conductance mechanosensitive ion channel
Bcen_3101	MFS	2.A.1	The Major Facilitator Superfamily (MFS)	metabolite (benzoate?)
Bcen_3106	NCS2	2.A.40	The Nucleobase:Cation Symporter-2 (NCS2) Family	xanthine/uracil
Bcen_3117	RhtB	2.A.76	The Resistance to Homoserine/Threonine (RhtB) Family	amino acid efflux
Bcen_3163	MFS	2.A.1	The Major Facilitator Superfamily (MFS)	multidrug efflux
Bcen_3180	SSS	2.A.21	The Solute:Sodium Symporter (SSS) Family	sodium ion:proline symporter
Bcen_3182	MFS	2.A.1	The Major Facilitator Superfamily (MFS)	4-hydroxyphenylacetate
Bcen_3195	ABC	3.A.1	The ATP-binding Cassette (ABC) Superfamily	glycine betaine
Bcen_3196	ABC	3.A.1	The ATP-binding Cassette (ABC) Superfamily	glycine betaine/L-proline
Bcen_3198	ABC	3.A.1	The ATP-binding Cassette (ABC) Superfamily	choline
Bcen_3209	MFS	2.A.1	The Major Facilitator Superfamily (MFS)	D-galactonate
Bcen_3223	ABC	3.A.1	The ATP-binding Cassette (ABC) Superfamily	glycine betaine/L-proline/carnitine/choline
Bcen_3224	ABC	3.A.1	The ATP-binding Cassette (ABC) Superfamily	glycine betaine
Bcen_3225	ABC	3.A.1	The ATP-binding Cassette (ABC) Superfamily	glycine betaine/L-proline/carnitine/choline
Bcen_3226	ABC	3.A.1	The ATP-binding Cassette (ABC) Superfamily	glycine betaine
Bcen_3231	ABC	3.A.1	The ATP-binding Cassette (ABC) Superfamily	lipoprotein releasing
Bcen_3241	ABC	3.A.1	The ATP-binding Cassette (ABC) Superfamily	?
Bcen_3259	MFS	2.A.1	The Major Facilitator Superfamily (MFS)	metabolite (benzoate?)
Bcen_3260	ABC	3.A.1	The ATP-binding Cassette (ABC) Superfamily	multidrug
Bcen_3261	ABC	3.A.1	The ATP-binding Cassette (ABC) Superfamily	daunorubicin
Bcen_3274	MFS	2.A.1	The Major Facilitator Superfamily (MFS)	multidrug efflux (EmrB/QacA subfamily)
Bcen_3292	ABC	3.A.1	The ATP-binding Cassette (ABC) Superfamily	glycine betaine
Bcen_3293	APC	2.A.3	The Amino Acid-Polyamine-Organocation (APC) Family	amino acid
Bcen_3297	ABC	3.A.1	The ATP-binding Cassette (ABC) Superfamily	choline
Bcen_3299	MFS	2.A.1	The Major Facilitator Superfamily (MFS)	multidrug efflux
Bcen_3315	ABC	3.A.1	The ATP-binding Cassette (ABC) Superfamily	choline
Bcen_3328	ABC	3.A.1	The ATP-binding Cassette (ABC) Superfamily	sugar (ribose?)
Bcen_3329	ABC	3.A.1	The ATP-binding Cassette (ABC) Superfamily	sugar (ribose?)
Bcen_3330	ABC	3.A.1	The ATP-binding Cassette (ABC) Superfamily	rhamnose
Bcen_3336	MFS	2.A.1	The Major Facilitator Superfamily (MFS)	D-galactonate
Bcen_3348	ABC	3.A.1	The ATP-binding Cassette (ABC) Superfamily	leucine/valine
Bcen_3349	ABC	3.A.1	The ATP-binding Cassette (ABC) Superfamily	branched-chain amino acid
Bcen_3350	ABC	3.A.1	The ATP-binding Cassette (ABC) Superfamily	branched-chain amino acid
Bcen_3351	ABC	3.A.1	The ATP-binding Cassette (ABC) Superfamily	daunorubicin
Bcen_3352	ABC	3.A.1	The ATP-binding Cassette (ABC) Superfamily	daunorubicin
Bcen_3356	DMT	2.A.7	The Drug/Metabolite Transporter (DMT) Superfamily	drug/metabolite?
Bcen_3372	ABC	3.A.1	The ATP-binding Cassette (ABC) Superfamily	lipid A
Bcen_3373	ABC	3.A.1	The ATP-binding Cassette (ABC) Superfamily	lipid A
Bcen_3377	MFS	2.A.1	The Major Facilitator Superfamily (MFS)	Acetyl-CoA:CoA antiporter
Bcen_3378	MFS	2.A.1	The Major Facilitator Superfamily (MFS)	multidrug efflux
Bcen_3381	RhtB	2.A.76	The Resistance to Homoserine/Threonine (RhtB) Family	amino acid efflux
Bcen_3392	NCS2	2.A.40	The Nucleobase:Cation Symporter-2 (NCS2) Family	xanthine/uracil
Bcen_3411	MFS	2.A.1	The Major Facilitator Superfamily (MFS)	multidrug efflux (EmrB/QacA subfamily)
Bcen_3413	ABC	3.A.1	The ATP-binding Cassette (ABC) Superfamily	efflux (antimicrobial peptide?)
Bcen_3414	ABC	3.A.1	The ATP-binding Cassette (ABC) Superfamily	lipoprotein
Bcen_3459	APC	2.A.3	The Amino Acid-Polyamine-Organocation (APC) Family	GABA
Bcen_3482	DMT	2.A.7	The Drug/Metabolite Transporter (DMT) Superfamily	drug/metabolite?
Bcen_3492	F-ATPase	3.A.2	The H+- or Na+-translocating F-type, V-type and A-type ATPase (F-ATPase) Superfamily	protons
Bcen_3493	F-ATPase	3.A.2	The H+- or Na+-translocating F-type, V-type and A-type ATPase (F-ATPase) Superfamily	protons
Bcen_3499	MFS	2.A.1	The Major Facilitator Superfamily (MFS)	multidrug efflux (EmrB/QacA subfamily)
Bcen_3507	Nramp	2.A.55	The Metal Ion (Mn2+-iron) Transporter (Nramp) Family	manganese/iron ion
Bcen_3510	IIISP	3.A.6	The Type III (Virulence-related) Secretory Pathway (IIISP) Family
Bcen_3516	IIISP	3.A.6	The Type III (Virulence-related) Secretory Pathway (IIISP) Family
Bcen_3521	IIISP	3.A.6	The Type III (Virulence-related) Secretory Pathway (IIISP) Family
Bcen_3522	IIISP	3.A.6	The Type III (Virulence-related) Secretory Pathway (IIISP) Family
Bcen_3526	IIISP	3.A.6	The Type III (Virulence-related) Secretory Pathway (IIISP) Family
Bcen_3547	ABC	3.A.1	The ATP-binding Cassette (ABC) Superfamily	xylose
Bcen_3548	ABC	3.A.1	The ATP-binding Cassette (ABC) Superfamily	sugar (ribose?)
Bcen_3549	ABC	3.A.1	The ATP-binding Cassette (ABC) Superfamily	sugar (ribose?)
Bcen_3563	DMT	2.A.7	The Drug/Metabolite Transporter (DMT) Superfamily	drug/metabolite?
Bcen_3574	MFS	2.A.1	The Major Facilitator Superfamily (MFS)	multidrug efflux (EmrB/QacA subfamily)
Bcen_3580	MFS	2.A.1	The Major Facilitator Superfamily (MFS)	multidrug efflux
Bcen_3588	APC	2.A.3	The Amino Acid-Polyamine-Organocation (APC) Family	amino acid
Bcen_3592	ABC	3.A.1	The ATP-binding Cassette (ABC) Superfamily	sugar
Bcen_3593	ABC	3.A.1	The ATP-binding Cassette (ABC) Superfamily	sugar
Bcen_3594	ABC	3.A.1	The ATP-binding Cassette (ABC) Superfamily	sugar
Bcen_3602	MFS	2.A.1	The Major Facilitator Superfamily (MFS)	multidrug efflux
Bcen_3610	ABC	3.A.1	The ATP-binding Cassette (ABC) Superfamily	nitrate/sulfonate/taurine
Bcen_3611	ABC	3.A.1	The ATP-binding Cassette (ABC) Superfamily	glycine betaine
Bcen_3614	DAACS	2.A.23	The Dicarboxylate/Amino Acid:Cation (Na+ or H+) Symporter (DAACS) Family	proton/sodium ion:glutamate/aspartate symporter
Bcen_3626	MFS	2.A.1	The Major Facilitator Superfamily (MFS)	multidrug efflux
Bcen_3646	ArAE	2.A.85	The Aromatic Acid Exporter (ArAE) Family	fusaric acid efflux?
Bcen_3669	MFS	2.A.1	The Major Facilitator Superfamily (MFS)	metabolite (benzoate?)
Bcen_3688	UT	1.A.28	The Urea Transporter (UT) Family	urea
Bcen_3697	ABC	3.A.1	The ATP-binding Cassette (ABC) Superfamily	glycine betaine
Bcen_3702	MFS	2.A.1	The Major Facilitator Superfamily (MFS)	multidrug efflux (EmrB/QacA subfamily)
Bcen_3710	VIC	1.A.1	The Voltage-gated Ion Channel (VIC) Superfamily	potassium ion channel
Bcen_3716	MFS	2.A.1	The Major Facilitator Superfamily (MFS)	multidrug efflux
Bcen_3717	ABC	3.A.1	The ATP-binding Cassette (ABC) Superfamily	amino acid (glutamine/glutamate/aspartate?)
Bcen_3718	MFS	2.A.1	The Major Facilitator Superfamily (MFS)	D-galactonate
Bcen_3726	ArAE	2.A.85	The Aromatic Acid Exporter (ArAE) Family	fusaric acid efflux?
Bcen_3729	MFS	2.A.1	The Major Facilitator Superfamily (MFS)	sugar
Bcen_3732	ABC	3.A.1	The ATP-binding Cassette (ABC) Superfamily	urea
Bcen_3733	ABC	3.A.1	The ATP-binding Cassette (ABC) Superfamily	branched-chain amino acid
Bcen_3734	ABC	3.A.1	The ATP-binding Cassette (ABC) Superfamily	branched-chain amino acid
Bcen_3735	ABC	3.A.1	The ATP-binding Cassette (ABC) Superfamily	daunorubicin
Bcen_3736	ABC	3.A.1	The ATP-binding Cassette (ABC) Superfamily	sulfate
Bcen_3751	RND	2.A.6	The Resistance-Nodulation-Cell Division (RND) Superfamily	multidrug/solvent efflux (HAE1 subfamily)
Bcen_3773	ABC	3.A.1	The ATP-binding Cassette (ABC) Superfamily	sulfate
Bcen_3774	ABC	3.A.1	The ATP-binding Cassette (ABC) Superfamily	glycine betaine
Bcen_3775	ABC	3.A.1	The ATP-binding Cassette (ABC) Superfamily	dipeptide/oligopeptide
Bcen_3776	ABC	3.A.1	The ATP-binding Cassette (ABC) Superfamily	dipeptide/oligopeptide
Bcen_3777	ABC	3.A.1	The ATP-binding Cassette (ABC) Superfamily	dipeptide/oligopeptide
Bcen_3781	Nramp	2.A.55	The Metal Ion (Mn2+-iron) Transporter (Nramp) Family	manganese/iron ion
Bcen_3783	ABC	3.A.1	The ATP-binding Cassette (ABC) Superfamily	dipeptide/oligopeptide
Bcen_3785	MFS	2.A.1	The Major Facilitator Superfamily (MFS)	multidrug efflux (EmrB/QacA subfamily)
Bcen_3787	ArAE	2.A.85	The Aromatic Acid Exporter (ArAE) Family	fusaric acid efflux?
Bcen_3788	Bestrophin	1.A.46	The Anion Channel-forming Bestrophin (Bestrophin) Family	Bestrophin anion channel
Bcen_3791	MscS	1.A.23	The Small Conductance Mechanosensitive Ion Channel (MscS) Family	small-conductance mechanosensitive ion channel
Bcen_3792	SulP	2.A.53	The Sulfate Permease (SulP) Family	sulfate
Bcen_3794	LysE	2.A.75	The L-Lysine Exporter (LysE) Family	amino acid efflux
Bcen_3795	MFS	2.A.1	The Major Facilitator Superfamily (MFS)	multidrug efflux (EmrB/QacA subfamily)
Bcen_3803	P-ATPase	3.A.3	The P-type ATPase (P-ATPase) Superfamily	magnesium ion
Bcen_3806	ABC	3.A.1	The ATP-binding Cassette (ABC) Superfamily	amino acid (glutamine/glutamate/aspartate?)
Bcen_3808	MFS	2.A.1	The Major Facilitator Superfamily (MFS)	multidrug efflux
Bcen_3820	MFS	2.A.1	The Major Facilitator Superfamily (MFS)	nitrate/nitrite
Bcen_3825	ClC	2.A.49	The Chloride Carrier/Channel (ClC) Family	chloride ion channel
Bcen_3827	MgtE	9.A.19	The Mg2+ Transporter-E (MgtE) Family	magnesium ion
Bcen_3829	MFS	2.A.1	The Major Facilitator Superfamily (MFS)	D-galactonate
Bcen_3832	TRAP-T	2.A.56	The Tripartite ATP-independent Periplasmic Transporter (TRAP-T) Family	C4-dicarboxylate
Bcen_3833	TRAP-T	2.A.56	The Tripartite ATP-independent Periplasmic Transporter (TRAP-T) Family	C4-dicarboxylate
Bcen_3837	CaCA	2.A.19	The Ca2+:Cation Antiporter (CaCA) Family	proton:calcium ion antiporter
Bcen_3847	MFS	2.A.1	The Major Facilitator Superfamily (MFS)	multidrug efflux
Bcen_3852	MFS	2.A.1	The Major Facilitator Superfamily (MFS)	multidrug efflux
Bcen_3861	MFS	2.A.1	The Major Facilitator Superfamily (MFS)	nitrate
Bcen_3871	MFS	2.A.1	The Major Facilitator Superfamily (MFS)	multidrug efflux
Bcen_3875	MFS	2.A.1	The Major Facilitator Superfamily (MFS)	D-galactonate
Bcen_3878	ABC	3.A.1	The ATP-binding Cassette (ABC) Superfamily	spermidine/putrescine
Bcen_3884	RhtB	2.A.76	The Resistance to Homoserine/Threonine (RhtB) Family	amino acid efflux
Bcen_3885	DMT	2.A.7	The Drug/Metabolite Transporter (DMT) Superfamily	drug/metabolite?
Bcen_3897	MFS	2.A.1	The Major Facilitator Superfamily (MFS)	multidrug efflux (EmrB/QacA subfamily)
Bcen_3915	RhtB	2.A.76	The Resistance to Homoserine/Threonine (RhtB) Family	amino acid efflux
Bcen_3932	ABC	3.A.1	The ATP-binding Cassette (ABC) Superfamily	nitrate/sulfonate/taurine
Bcen_3934	ABC	3.A.1	The ATP-binding Cassette (ABC) Superfamily	amino acid (glutamine/glutamate/aspartate?)
Bcen_3935	ABC	3.A.1	The ATP-binding Cassette (ABC) Superfamily	phosphate
Bcen_3938	ABC	3.A.1	The ATP-binding Cassette (ABC) Superfamily	amino acid (glutamine/glutamate/aspartate?)
Bcen_3969	CDF	2.A.4	The Cation Diffusion Facilitator (CDF) Family	cation efflux
Bcen_3973	MFS	2.A.1	The Major Facilitator Superfamily (MFS)	multidrug efflux
Bcen_3996	APC	2.A.3	The Amino Acid-Polyamine-Organocation (APC) Family	GABA
Bcen_4008	ABC	3.A.1	The ATP-binding Cassette (ABC) Superfamily	leucine/valine
Bcen_4018	APC	2.A.3	The Amino Acid-Polyamine-Organocation (APC) Family	GABA
Bcen_4020	DMT	2.A.7	The Drug/Metabolite Transporter (DMT) Superfamily	drug/metabolite?
Bcen_4025	ABC	3.A.1	The ATP-binding Cassette (ABC) Superfamily	phosphate
Bcen_4026	ABC	3.A.1	The ATP-binding Cassette (ABC) Superfamily	amino aicd (glutamine/glutamate/aspartate?)
Bcen_4027	ABC	3.A.1	The ATP-binding Cassette (ABC) Superfamily	amino acid (glutamine/glutamate/aspartate?)
Bcen_4034	MFS	2.A.1	The Major Facilitator Superfamily (MFS)	D-galactonate
Bcen_4037	ClC	2.A.49	The Chloride Carrier/Channel (ClC) Family	chloride ion channel
Bcen_4042	ArAE	2.A.85	The Aromatic Acid Exporter (ArAE) Family	fusaric acid efflux?
Bcen_4045	APC	2.A.3	The Amino Acid-Polyamine-Organocation (APC) Family	amino acid
Bcen_4049	AEC	2.A.69	The Auxin Efflux Carrier (AEC) Family
Bcen_4050	DMT	2.A.7	The Drug/Metabolite Transporter (DMT) Superfamily	drug/metabolite?
Bcen_4055	MFS	2.A.1	The Major Facilitator Superfamily (MFS)	multidrug efflux
Bcen_4062	MFS	2.A.1	The Major Facilitator Superfamily (MFS)	D-galactonate
Bcen_4067	RhtB	2.A.76	The Resistance to Homoserine/Threonine (RhtB) Family	amino acid efflux
Bcen_4068	VIC	1.A.1	The Voltage-gated Ion Channel (VIC) Superfamily	potassium ion channel
Bcen_4073	RND	2.A.6	The Resistance-Nodulation-Cell Division (RND) Superfamily	multidrug/solvent efflux (HAE1 subfamily)
Bcen_4085	RhtB	2.A.76	The Resistance to Homoserine/Threonine (RhtB) Family	amino acid efflux
Bcen_4092	AI-2E	2.A.86	The Autoinducer-2 Exporter (AI-2E) Family (Formerly the PerM Family, TC #9.B.22)	Autoinducer-2 export
Bcen_4112	ABC	3.A.1	The ATP-binding Cassette (ABC) Superfamily	nitrate/sulfonate/taurine
Bcen_4113	ABC	3.A.1	The ATP-binding Cassette (ABC) Superfamily	nitrate/sulfonate/taurine
Bcen_4114	ABC	3.A.1	The ATP-binding Cassette (ABC) Superfamily	nitrate
Bcen_4116	ABC	3.A.1	The ATP-binding Cassette (ABC) Superfamily	nitrate/sulfonate/taurine
Bcen_4120	MFS	2.A.1	The Major Facilitator Superfamily (MFS)	multidrug efflux
Bcen_4122	ABC	3.A.1	The ATP-binding Cassette (ABC) Superfamily	iron(III)
Bcen_4123	ABC	3.A.1	The ATP-binding Cassette (ABC) Superfamily	iron(III)
Bcen_4124	ABC	3.A.1	The ATP-binding Cassette (ABC) Superfamily	polyamine
Bcen_4140	CPA2	2.A.37	The Monovalent Cation:Proton Antiporter-2 (CPA2) Family	potassium/sodium ion:proton antiporter
Bcen_4166	MOP	2.A.66	The Multidrug/Oligosaccharidyl-lipid/Polysaccharide (MOP) Flippase Superfamily	polysaccharide export
Bcen_4179	ABC	3.A.1	The ATP-binding Cassette (ABC) Superfamily	toxin secretion
Bcen_4189	APC	2.A.3	The Amino Acid-Polyamine-Organocation (APC) Family	amino acid
Bcen_4201	ABC	3.A.1	The ATP-binding Cassette (ABC) Superfamily	dipeptide/oligopeptide
Bcen_4202	ABC	3.A.1	The ATP-binding Cassette (ABC) Superfamily	dipeptide/oligopeptide
Bcen_4203	ABC	3.A.1	The ATP-binding Cassette (ABC) Superfamily	dipeptide/oligopeptide
Bcen_4204	ABC	3.A.1	The ATP-binding Cassette (ABC) Superfamily	glycine betaine
Bcen_4207	MFS	2.A.1	The Major Facilitator Superfamily (MFS)	D-galactonate
Bcen_4210	BCCT	2.A.15	The Betaine/Carnitine/Choline Transporter (BCCT) Family	glycine betaine/carnitine/choline
Bcen_4217	MFS	2.A.1	The Major Facilitator Superfamily (MFS)	metabolite (benzoate?)
Bcen_4228	APC	2.A.3	The Amino Acid-Polyamine-Organocation (APC) Family	amino acid
Bcen_4239	MFS	2.A.1	The Major Facilitator Superfamily (MFS)	multidrug efflux (EmrB/QacA subfamily)
Bcen_4271	ABC	3.A.1	The ATP-binding Cassette (ABC) Superfamily	leucine/valine
Bcen_4282	ABC	3.A.1	The ATP-binding Cassette (ABC) Superfamily	phosphate
Bcen_4283	ABC	3.A.1	The ATP-binding Cassette (ABC) Superfamily	amino aicd (glutamine/glutamate/aspartate?)
Bcen_4284	ABC	3.A.1	The ATP-binding Cassette (ABC) Superfamily	amino acid (glutamine/glutamate/aspartate?)
Bcen_4285	ABC	3.A.1	The ATP-binding Cassette (ABC) Superfamily	multidrug
Bcen_4290	MFS	2.A.1	The Major Facilitator Superfamily (MFS)	multidrug efflux (EmrB/QacA subfamily)
Bcen_4301	APC	2.A.3	The Amino Acid-Polyamine-Organocation (APC) Family	amino acid
Bcen_4318	MFS	2.A.1	The Major Facilitator Superfamily (MFS)	multidrug efflux
Bcen_4332	MFS	2.A.1	The Major Facilitator Superfamily (MFS)	D-galactonate
Bcen_4336	NCS1	2.A.39	The Nucleobase:Cation Symporter-1 (NCS1) Family	cytosine/purines/uracil/thiamine/allantoin
Bcen_4344	ABC	3.A.1	The ATP-binding Cassette (ABC) Superfamily	nitrate/sulfonate/taurine
Bcen_4345	ABC	3.A.1	The ATP-binding Cassette (ABC) Superfamily	nitrate/sulfonate/taurine
Bcen_4346	ABC	3.A.1	The ATP-binding Cassette (ABC) Superfamily	nitrate/sulfonate/taurine
Bcen_4347	ABC	3.A.1	The ATP-binding Cassette (ABC) Superfamily	nitrate
Bcen_4350	ABC	3.A.1	The ATP-binding Cassette (ABC) Superfamily	dipeptide/oligopeptide
Bcen_4352	ABC	3.A.1	The ATP-binding Cassette (ABC) Superfamily	nitrate/sulfonate/taurine
Bcen_4355	APC	2.A.3	The Amino Acid-Polyamine-Organocation (APC) Family	arginine:ornithine antiporter
Bcen_4359	MFS	2.A.1	The Major Facilitator Superfamily (MFS)	multidrug efflux
Bcen_4364	NCS2	2.A.40	The Nucleobase:Cation Symporter-2 (NCS2) Family	xanthine/uracil
Bcen_4371	APC	2.A.3	The Amino Acid-Polyamine-Organocation (APC) Family	amino acid
Bcen_4394	MOP	2.A.66	The Multidrug/Oligosaccharidyl-lipid/Polysaccharide (MOP) Flippase Superfamily	polysaccharide export
Bcen_4422	APC	2.A.3	The Amino Acid-Polyamine-Organocation (APC) Family	amino acid
Bcen_4444	MFS	2.A.1	The Major Facilitator Superfamily (MFS)	multidrug efflux (EmrB/QacA subfamily)
Bcen_4445	ABC	3.A.1	The ATP-binding Cassette (ABC) Superfamily	spermidine/putrescine
Bcen_4446	ABC	3.A.1	The ATP-binding Cassette (ABC) Superfamily	spermidine/putrescine
Bcen_4447	ABC	3.A.1	The ATP-binding Cassette (ABC) Superfamily	spermidine/putrescine
Bcen_4448	ABC	3.A.1	The ATP-binding Cassette (ABC) Superfamily	polyamine
Bcen_4463	MscS	1.A.23	The Small Conductance Mechanosensitive Ion Channel (MscS) Family	small-conductance mechanosensitive ion channel
Bcen_4466	MFS	2.A.1	The Major Facilitator Superfamily (MFS)	multidrug efflux (EmrB/QacA subfamily)
Bcen_4471	RND	2.A.6	The Resistance-Nodulation-Cell Division (RND) Superfamily	multidrug/solvent efflux (HAE1 subfamily)
Bcen_4504	ABC	3.A.1	The ATP-binding Cassette (ABC) Superfamily	mobybdenate
Bcen_4505	ABC	3.A.1	The ATP-binding Cassette (ABC) Superfamily	molybdate
Bcen_4506	ABC	3.A.1	The ATP-binding Cassette (ABC) Superfamily	molybdate
Bcen_4511	DMT	2.A.7	The Drug/Metabolite Transporter (DMT) Superfamily	drug/metabolite?
Bcen_4513	HCC	9.A.40	The HlyC/CorC (HCC) Family	hemolysin C (HlyC) homolog
Bcen_4522	ABC	3.A.1	The ATP-binding Cassette (ABC) Superfamily	amino acid (glutamine/glutamate/aspartate?)
Bcen_4530	MFS	2.A.1	The Major Facilitator Superfamily (MFS)	multidrug efflux (EmrB/QacA subfamily)
Bcen_4533	MFS	2.A.1	The Major Facilitator Superfamily (MFS)	multidrug efflux
Bcen_4556	AI-2E	2.A.86	The Autoinducer-2 Exporter (AI-2E) Family (Formerly the PerM Family, TC #9.B.22)	Autoinducer-2 export
Bcen_4561	Nramp	2.A.55	The Metal Ion (Mn2+-iron) Transporter (Nramp) Family	manganese/iron ion
Bcen_4566	ABC	3.A.1	The ATP-binding Cassette (ABC) Superfamily	lipid A
Bcen_4570	ClC	2.A.49	The Chloride Carrier/Channel (ClC) Family	chloride ion channel
Bcen_4579	CPA1	2.A.36	The Monovalent Cation:Proton Antiporter-1 (CPA1) Family	sodium ion:proton antiporter
Bcen_4608	RND	2.A.6	The Resistance-Nodulation-Cell Division (RND) Superfamily	multidrug efflux
Bcen_4609	MFS	2.A.1	The Major Facilitator Superfamily (MFS)	multidrug efflux (EmrB/QacA subfamily)
Bcen_4621	MFS	2.A.1	The Major Facilitator Superfamily (MFS)	multidrug efflux
Bcen_4629	OOP	1.B.6	The OmpA-OmpF Porin (OOP) Family
Bcen_4630	Mot/Exb	1.A.30	The H+- or Na+-translocating Bacterial Flagellar Motor 1ExbBD Outer Membrane Transport Energizer (Mo
Bcen_4636	ABC	3.A.1	The ATP-binding Cassette (ABC) Superfamily	phosphate
Bcen_4637	ABC	3.A.1	The ATP-binding Cassette (ABC) Superfamily	amino acid (lysine/arginine/ornithine/histidine/octopine)
Bcen_4638	ABC	3.A.1	The ATP-binding Cassette (ABC) Superfamily	amino acid (lysine/arginine/ornithine/histidine/octopine)
Bcen_4648	APC	2.A.3	The Amino Acid-Polyamine-Organocation (APC) Family	amino acid
Bcen_4650	ArAE	2.A.85	The Aromatic Acid Exporter (ArAE) Family	fusaric acid efflux?
Bcen_4653	MFS	2.A.1	The Major Facilitator Superfamily (MFS)	D-galactonate
Bcen_4659	RhtB	2.A.76	The Resistance to Homoserine/Threonine (RhtB) Family	amino acid efflux
Bcen_4676	ZIP	2.A.5	The Zinc (Zn2+)-Iron (Fe2+) Permease (ZIP) Family	zinc ion
Bcen_4684	RND	2.A.6	The Resistance-Nodulation-Cell Division (RND) Superfamily	cobalt/zinc/cadmium ion efflux (HME subfamily)
Bcen_4704	MFS	2.A.1	The Major Facilitator Superfamily (MFS)	multidrug efflux
Bcen_4708	OOP	1.B.6	The OmpA-OmpF Porin (OOP) Family
Bcen_4711	RhtB	2.A.76	The Resistance to Homoserine/Threonine (RhtB) Family	amino acid efflux
Bcen_4728	ABC	3.A.1	The ATP-binding Cassette (ABC) Superfamily	polyamine
Bcen_4729	ABC	3.A.1	The ATP-binding Cassette (ABC) Superfamily	spermidine/putrescine
Bcen_4730	ABC	3.A.1	The ATP-binding Cassette (ABC) Superfamily	spermidine/putrescine
Bcen_4734	ABC	3.A.1	The ATP-binding Cassette (ABC) Superfamily	2-aminoethylphosphonate
Bcen_4735	MFS	2.A.1	The Major Facilitator Superfamily (MFS)	sugar
Bcen_4739	MFS	2.A.1	The Major Facilitator Superfamily (MFS)	multidrug efflux
Bcen_4759	MFS	2.A.1	The Major Facilitator Superfamily (MFS)	multidrug efflux
Bcen_4761	CDF	2.A.4	The Cation Diffusion Facilitator (CDF) Family	cation efflux
Bcen_4763	CaCA	2.A.19	The Ca2+:Cation Antiporter (CaCA) Family	sodium ion:calcium ion+potassium ion antiporter
Bcen_4765	RND	2.A.6	The Resistance-Nodulation-Cell Division (RND) Superfamily	cobalt/zinc/cadmium ion efflux (HME subfamily)
Bcen_4772	MFS	2.A.1	The Major Facilitator Superfamily (MFS)	D-galactonate
Bcen_4804	MFS	2.A.1	The Major Facilitator Superfamily (MFS)	multidrug efflux (EmrB/QacA subfamily)
Bcen_4807	RhtB	2.A.76	The Resistance to Homoserine/Threonine (RhtB) Family	amino acid efflux
Bcen_4811	LIV-E	2.A.78	The Branched Chain Amino Acid Exporter (LIV-E) Family	branched-chain amino acid efflux (AzlC)
Bcen_4827	ABC	3.A.1	The ATP-binding Cassette (ABC) Superfamily	lipid A
Bcen_4846	IVSP	3.A.7	The Type IV (Conjugal DNA-Protein Transfer or VirB) Secretory Pathway (IVSP) Family
Bcen_4848	IVSP	3.A.7	The Type IV (Conjugal DNA-Protein Transfer or VirB) Secretory Pathway (IVSP) Family
Bcen_4850	IVSP	3.A.7	The Type IV (Conjugal DNA-Protein Transfer or VirB) Secretory Pathway (IVSP) Family
Bcen_4852	IVSP	3.A.7	The Type IV (Conjugal DNA-Protein Transfer or VirB) Secretory Pathway (IVSP) Family
Bcen_4876	MFS	2.A.1	The Major Facilitator Superfamily (MFS)	multidrug efflux
Bcen_4878	ABC	3.A.1	The ATP-binding Cassette (ABC) Superfamily	sugar
Bcen_4879	ABC	3.A.1	The ATP-binding Cassette (ABC) Superfamily	sugar
Bcen_4880	ABC	3.A.1	The ATP-binding Cassette (ABC) Superfamily	sugar
Bcen_4881	ABC	3.A.1	The ATP-binding Cassette (ABC) Superfamily	polyamine
Bcen_4891	MFS	2.A.1	The Major Facilitator Superfamily (MFS)	multidrug efflux
Bcen_4921	MFS	2.A.1	The Major Facilitator Superfamily (MFS)	metabolite (benzoate?)
Bcen_4932	MFS	2.A.1	The Major Facilitator Superfamily (MFS)	metabolite (benzoate?)
Bcen_4945	MFS	2.A.1	The Major Facilitator Superfamily (MFS)	D-galactonate
Bcen_4949	MFS	2.A.1	The Major Facilitator Superfamily (MFS)	D-galactonate
Bcen_4953	DMT	2.A.7	The Drug/Metabolite Transporter (DMT) Superfamily	drug/metabolite?
Bcen_4962	SSS	2.A.21	The Solute:Sodium Symporter (SSS) Family	sodium ion:proline symporter
Bcen_4964	ACR3	2.A.59	The Arsenical Resistance-3 (ACR3) Family	arsenite
Bcen_4967	MFS	2.A.1	The Major Facilitator Superfamily (MFS)	multidrug efflux (EmrB/QacA subfamily)
Bcen_4989	MscS	1.A.23	The Small Conductance Mechanosensitive Ion Channel (MscS) Family	small-conductance mechanosensitive ion channel
Bcen_4995	ABC	3.A.1	The ATP-binding Cassette (ABC) Superfamily	phosphonate
Bcen_4997	BenE	2.A.46	The Benzoate:H+ Symporter (BenE) Family	benzoate
Bcen_4998	OOP	1.B.6	The OmpA-OmpF Porin (OOP) Family
Bcen_5010	KDGT	2.A.10	The 2-Keto-3-Deoxygluconate Transporter (KDGT) Family	2-keto-3-deoxygluconate
Bcen_5040	RND	2.A.6	The Resistance-Nodulation-Cell Division (RND) Superfamily	multidrug/solvent efflux (HAE3 subfamily)
Bcen_5052	MFS	2.A.1	The Major Facilitator Superfamily (MFS)	D-galactonate
Bcen_5057	MFS	2.A.1	The Major Facilitator Superfamily (MFS)	D-galactonate
Bcen_5060	ABC	3.A.1	The ATP-binding Cassette (ABC) Superfamily	sugar
Bcen_5061	ABC	3.A.1	The ATP-binding Cassette (ABC) Superfamily	sugar
Bcen_5062	ABC	3.A.1	The ATP-binding Cassette (ABC) Superfamily	sugar
Bcen_5064	ABC	3.A.1	The ATP-binding Cassette (ABC) Superfamily	polyamine
Bcen_5075	DAACS	2.A.23	The Dicarboxylate/Amino Acid:Cation (Na+ or H+) Symporter (DAACS) Family	proton/sodium ion:glutamate/aspartate symporter
Bcen_5088	MFS	2.A.1	The Major Facilitator Superfamily (MFS)	multidrug efflux
Bcen_5106	RhtB	2.A.76	The Resistance to Homoserine/Threonine (RhtB) Family	amino acid efflux
Bcen_5108	MFS	2.A.1	The Major Facilitator Superfamily (MFS)	metabolite (benzoate?)
Bcen_5124	LysE	2.A.75	The L-Lysine Exporter (LysE) Family	lysine efflux
Bcen_5132	MFS	2.A.1	The Major Facilitator Superfamily (MFS)	multidrug efflux?
Bcen_5183	RND	2.A.6	The Resistance-Nodulation-Cell Division (RND) Superfamily	multidrug/solvent efflux (HAE3 subfamily)
Bcen_5184	ABC	3.A.1	The ATP-binding Cassette (ABC) Superfamily	toluene tolerance
Bcen_5186	MFS	2.A.1	The Major Facilitator Superfamily (MFS)	multidrug efflux (EmrB/QacA subfamily)
Bcen_5196	DMT	2.A.7	The Drug/Metabolite Transporter (DMT) Superfamily	multidrug efflux (SMR)
Bcen_5197	DMT	2.A.7	The Drug/Metabolite Transporter (DMT) Superfamily	drug/metabolite?
Bcen_5199	ABC	3.A.1	The ATP-binding Cassette (ABC) Superfamily	sugar
Bcen_5200	ABC	3.A.1	The ATP-binding Cassette (ABC) Superfamily	sugar
Bcen_5201	ABC	3.A.1	The ATP-binding Cassette (ABC) Superfamily	sugar
Bcen_5203	ABC	3.A.1	The ATP-binding Cassette (ABC) Superfamily	polyamine
Bcen_5218	ABC	3.A.1	The ATP-binding Cassette (ABC) Superfamily	ribose
Bcen_5219	ABC	3.A.1	The ATP-binding Cassette (ABC) Superfamily	sugar (ribose?)
Bcen_5220	ABC	3.A.1	The ATP-binding Cassette (ABC) Superfamily	sugar (ribose?)
Bcen_5226	MFS	2.A.1	The Major Facilitator Superfamily (MFS)	metabolite (benzoate?)
Bcen_5241	ABC	3.A.1	The ATP-binding Cassette (ABC) Superfamily	amino acid (glutamine/glutamate/aspartate?)
Bcen_5283	CPA1	2.A.36	The Monovalent Cation:Proton Antiporter-1 (CPA1) Family	sodium ion:proton antiporter
Bcen_5301	MFS	2.A.1	The Major Facilitator Superfamily (MFS)	multidrug efflux (EmrB/QacA subfamily)
Bcen_5313	DMT	2.A.7	The Drug/Metabolite Transporter (DMT) Superfamily	drug/metabolite?
Bcen_5316	POT	2.A.17	The Proton-dependent Oligopeptide Transporter (POT) Family	proton:dipeptide/tripeptide symporter
Bcen_5318	ABC	3.A.1	The ATP-binding Cassette (ABC) Superfamily	oligopeptide
Bcen_5319	ABC	3.A.1	The ATP-binding Cassette (ABC) Superfamily	dipeptide/oligopeptide
Bcen_5320	ABC	3.A.1	The ATP-binding Cassette (ABC) Superfamily	dipeptide/oligopeptide
Bcen_5321	ABC	3.A.1	The ATP-binding Cassette (ABC) Superfamily	lipoprotein
Bcen_5322	ABC	3.A.1	The ATP-binding Cassette (ABC) Superfamily	D-methionine
Bcen_5350	MFS	2.A.1	The Major Facilitator Superfamily (MFS)	4-hydroxyphenylacetate
Bcen_5366	P-ATPase	3.A.3	The P-type ATPase (P-ATPase) Superfamily	zinc/cadmium/cobalt ion
Bcen_5372	ABC	3.A.1	The ATP-binding Cassette (ABC) Superfamily	spermidine/putrescine
Bcen_5373	ABC	3.A.1	The ATP-binding Cassette (ABC) Superfamily	polyamine
Bcen_5374	ABC	3.A.1	The ATP-binding Cassette (ABC) Superfamily	2-aminoethylphosphonate
Bcen_5375	ABC	3.A.1	The ATP-binding Cassette (ABC) Superfamily	spermidine/putrescine
Bcen_5392	MFS	2.A.1	The Major Facilitator Superfamily (MFS)	multidrug efflux
Bcen_5398	MFS	2.A.1	The Major Facilitator Superfamily (MFS)	D-galactonate
Bcen_5425	TRIC	1.A.62	The Homotrimeric Cation Channel (TRIC) Family
Bcen_5427	ABC	3.A.1	The ATP-binding Cassette (ABC) Superfamily	phosphonate
Bcen_5428	ABC	3.A.1	The ATP-binding Cassette (ABC) Superfamily	cobalamin/Fe3+-siderophores
Bcen_5429	ABC	3.A.1	The ATP-binding Cassette (ABC) Superfamily	iron-hydroxamate
Bcen_5436	ABC	3.A.1	The ATP-binding Cassette (ABC) Superfamily	methionine
Bcen_5438	ABC	3.A.1	The ATP-binding Cassette (ABC) Superfamily	amino acid (glutamine/glutamate/aspartate?)
Bcen_5444	NCS2	2.A.40	The Nucleobase:Cation Symporter-2 (NCS2) Family	xanthine/uracil
Bcen_5453	MFS	2.A.1	The Major Facilitator Superfamily (MFS)	multidrug efflux
Bcen_5467	MFS	2.A.1	The Major Facilitator Superfamily (MFS)	4-hydroxyphenylacetate
Bcen_5470	MFS	2.A.1	The Major Facilitator Superfamily (MFS)	metabolite (benzoate?)
Bcen_5471	MFS	2.A.1	The Major Facilitator Superfamily (MFS)	multidrug efflux
Bcen_5472	MFS	2.A.1	The Major Facilitator Superfamily (MFS)	4-hydroxyphenylacetate
Bcen_5491	IVSP	3.A.7	The Type IV (Conjugal DNA-Protein Transfer or VirB) Secretory Pathway (IVSP) Family
Bcen_5492	ABC	3.A.1	The ATP-binding Cassette (ABC) Superfamily	heme
Bcen_5512	ABC	3.A.1	The ATP-binding Cassette (ABC) Superfamily	amino acid (glutamine/glutamate/aspartate?)
Bcen_5514	MFS	2.A.1	The Major Facilitator Superfamily (MFS)	multidrug efflux (EmrB/QacA subfamily)
Bcen_5519	MFS	2.A.1	The Major Facilitator Superfamily (MFS)	multidrug efflux
Bcen_5533	MFS	2.A.1	The Major Facilitator Superfamily (MFS)	multidrug efflux
Bcen_5536	MFS	2.A.1	The Major Facilitator Superfamily (MFS)	D-galactonate
Bcen_5555	ABC	3.A.1	The ATP-binding Cassette (ABC) Superfamily	nitrate
Bcen_5556	ABC	3.A.1	The ATP-binding Cassette (ABC) Superfamily	nitrate/sulfonate/taurine
Bcen_5562	ABC	3.A.1	The ATP-binding Cassette (ABC) Superfamily	nitrate/sulfonate/taurine
Bcen_5574	SSS	2.A.21	The Solute:Sodium Symporter (SSS) Family	sodium ion:proline symporter
Bcen_5578	DAACS	2.A.23	The Dicarboxylate/Amino Acid:Cation (Na+ or H+) Symporter (DAACS) Family	proton/sodium ion:glutamate/aspartate symporter
Bcen_5584	MFS	2.A.1	The Major Facilitator Superfamily (MFS)	glycerol-3-phosphate
Bcen_5590	CHR	2.A.51	The Chromate Ion Transporter (CHR) Family	chromate ion
Bcen_5600	RND	2.A.6	The Resistance-Nodulation-Cell Division (RND) Superfamily	multidrug/solvent efflux (HAE1 subfamily)
Bcen_5602	ABC	3.A.1	The ATP-binding Cassette (ABC) Superfamily	amino acid (glutamine/glutamate/aspartate?)
Bcen_5604	DAACS	2.A.23	The Dicarboxylate/Amino Acid:Cation (Na+ or H+) Symporter (DAACS) Family	proton/sodium ion:glutamate/aspartate symporter
Bcen_5606	DAACS	2.A.23	The Dicarboxylate/Amino Acid:Cation (Na+ or H+) Symporter (DAACS) Family	proton/sodium ion:glutamate/aspartate symporter
Bcen_5607	ABC	3.A.1	The ATP-binding Cassette (ABC) Superfamily	amino acid (glutamine/glutamate/aspartate?)
Bcen_5624	ABC	3.A.1	The ATP-binding Cassette (ABC) Superfamily	sugar (ribose?)
Bcen_5625	ABC	3.A.1	The ATP-binding Cassette (ABC) Superfamily	sugar (ribose?)
Bcen_5626	ABC	3.A.1	The ATP-binding Cassette (ABC) Superfamily	sugar (ribose?)
Bcen_5627	ABC	3.A.1	The ATP-binding Cassette (ABC) Superfamily	xylose
Bcen_5632	MFS	2.A.1	The Major Facilitator Superfamily (MFS)	multidrug efflux
Bcen_5638	ABC	3.A.1	The ATP-binding Cassette (ABC) Superfamily	lipoprotein
Bcen_5639	ABC	3.A.1	The ATP-binding Cassette (ABC) Superfamily	lipoprotein releasing
Bcen_5655	ABC	3.A.1	The ATP-binding Cassette (ABC) Superfamily	molybdate
Bcen_5656	ABC	3.A.1	The ATP-binding Cassette (ABC) Superfamily	?
Bcen_5661	TRAP-T	2.A.56	The Tripartite ATP-independent Periplasmic Transporter (TRAP-T) Family	C4-dicarboxylate
Bcen_5662	TRAP-T	2.A.56	The Tripartite ATP-independent Periplasmic Transporter (TRAP-T) Family	C4-dicarboxylate
Bcen_5663	TRAP-T	2.A.56	The Tripartite ATP-independent Periplasmic Transporter (TRAP-T) Family	C4-dicarboxylate
Bcen_5674	RhtB	2.A.76	The Resistance to Homoserine/Threonine (RhtB) Family	amino acid efflux
Bcen_5703	ABC	3.A.1	The ATP-binding Cassette (ABC) Superfamily	amino acid (glutamine/glutamate/aspartate?)
Bcen_5709	RND	2.A.6	The Resistance-Nodulation-Cell Division (RND) Superfamily	multidrug/solvent efflux (HAE1 subfamily)
Bcen_5724	ABC	3.A.1	The ATP-binding Cassette (ABC) Superfamily	daunorubicin
Bcen_5725	ABC	3.A.1	The ATP-binding Cassette (ABC) Superfamily	daunorubicin
Bcen_5726	ABC	3.A.1	The ATP-binding Cassette (ABC) Superfamily	branched-chain amino acid
Bcen_5727	ABC	3.A.1	The ATP-binding Cassette (ABC) Superfamily	branched-chain amino acid
Bcen_5728	ABC	3.A.1	The ATP-binding Cassette (ABC) Superfamily	urea
Bcen_5732	APC	2.A.3	The Amino Acid-Polyamine-Organocation (APC) Family	amino acid
Bcen_5735	ABC	3.A.1	The ATP-binding Cassette (ABC) Superfamily	glycine betaine/L-proline/carnitine/choline
Bcen_5736	ABC	3.A.1	The ATP-binding Cassette (ABC) Superfamily	glycine betaine
Bcen_5737	ABC	3.A.1	The ATP-binding Cassette (ABC) Superfamily	glycine betaine/L-proline/carnitine/choline
Bcen_5742	MFS	2.A.1	The Major Facilitator Superfamily (MFS)	metabolite (benzoate?)
Bcen_5748	ABC	3.A.1	The ATP-binding Cassette (ABC) Superfamily	phosphate
Bcen_5749	ABC	3.A.1	The ATP-binding Cassette (ABC) Superfamily	amino acid (lysine/arginine/ornithine/histidine/octopine)
Bcen_5750	ABC	3.A.1	The ATP-binding Cassette (ABC) Superfamily	amino acid (lysine/arginine/ornithine/histidine/octopine)
Bcen_5751	ABC	3.A.1	The ATP-binding Cassette (ABC) Superfamily	amino acid (glutamine/glutamate/aspartate?)
Bcen_5755	FNT	2.A.44	The Formate-Nitrite Transporter (FNT) Family	formate/nitrite
Bcen_5760	MFS	2.A.1	The Major Facilitator Superfamily (MFS)	D-galactonate
Bcen_5775	ABC	3.A.1	The ATP-binding Cassette (ABC) Superfamily	lipid A
Bcen_5779	APC	2.A.3	The Amino Acid-Polyamine-Organocation (APC) Family	GABA
Bcen_5782	DMT	2.A.7	The Drug/Metabolite Transporter (DMT) Superfamily	chloramphenicol (RarD homolog)
Bcen_5783	ABC	3.A.1	The ATP-binding Cassette (ABC) Superfamily	leucine/valine
Bcen_5788	RhtB	2.A.76	The Resistance to Homoserine/Threonine (RhtB) Family	amino acid efflux
Bcen_5794	MFS	2.A.1	The Major Facilitator Superfamily (MFS)	glycerol-3-phosphate
Bcen_5813	ArAE	2.A.85	The Aromatic Acid Exporter (ArAE) Family	fusaric acid efflux?
Bcen_5819	DMT	2.A.7	The Drug/Metabolite Transporter (DMT) Superfamily	drug/metabolite?
Bcen_5834	ABC	3.A.1	The ATP-binding Cassette (ABC) Superfamily	nitrate/sulfonate/taurine
Bcen_5838	RND	2.A.6	The Resistance-Nodulation-Cell Division (RND) Superfamily	multidrug/solvent efflux (HAE1 subfamily)
Bcen_5849	NCS2	2.A.40	The Nucleobase:Cation Symporter-2 (NCS2) Family	xanthine/uracil
Bcen_5870	ILT	9.A.10	The Iron/Lead Transporter (ILT) Superfamily	iron ion
Bcen_5877	Mot/Exb	1.A.30	The H+- or Na+-translocating Bacterial Flagellar Motor 1ExbBD Outer Membrane Transport Energizer (Mo
Bcen_5878	Mot/Exb	1.A.30	The H+- or Na+-translocating Bacterial Flagellar Motor 1ExbBD Outer Membrane Transport Energizer (Mo
Bcen_5885	DMT	2.A.7	The Drug/Metabolite Transporter (DMT) Superfamily	drug/metabolite?
Bcen_5888	SSS	2.A.21	The Solute:Sodium Symporter (SSS) Family	sodium ion:proline symporter
Bcen_5896	MFS	2.A.1	The Major Facilitator Superfamily (MFS)	D-galactonate
Bcen_5900	MFS	2.A.1	The Major Facilitator Superfamily (MFS)	multidrug efflux
Bcen_5904	ABC	3.A.1	The ATP-binding Cassette (ABC) Superfamily	amino acid (glutamine/glutamate/aspartate?)
Bcen_5919	MFS	2.A.1	The Major Facilitator Superfamily (MFS)	multidrug efflux
Bcen_5939	SSS	2.A.21	The Solute:Sodium Symporter (SSS) Family	sodium ion:proline symporter
Bcen_5963	ABC	3.A.1	The ATP-binding Cassette (ABC) Superfamily	lipoprotein releasing
Bcen_5964	ABC	3.A.1	The ATP-binding Cassette (ABC) Superfamily	lipoprotein
Bcen_5966	DNA-T	3.A.11	The Bacterial Competence-related DNA Transformation Transporter (DNA-T) Family
Bcen_6015	ABC	3.A.1	The ATP-binding Cassette (ABC) Superfamily	oligopeptide
Bcen_6016	ABC	3.A.1	The ATP-binding Cassette (ABC) Superfamily	dipeptide/oligopeptide
Bcen_6017	ABC	3.A.1	The ATP-binding Cassette (ABC) Superfamily	dipeptide/oligopeptide
Bcen_6018	ABC	3.A.1	The ATP-binding Cassette (ABC) Superfamily	glycine betaine
Bcen_6037	MFS	2.A.1	The Major Facilitator Superfamily (MFS)	multidrug efflux
Bcen_6041	ABC	3.A.1	The ATP-binding Cassette (ABC) Superfamily	cobalt
Bcen_6050	DMT	2.A.7	The Drug/Metabolite Transporter (DMT) Superfamily	drug/metabolite?
Bcen_6081	DMT	2.A.7	The Drug/Metabolite Transporter (DMT) Superfamily	drug/metabolite?
Bcen_6086	ABC	3.A.1	The ATP-binding Cassette (ABC) Superfamily	glycine betaine
Bcen_6091	RhtB	2.A.76	The Resistance to Homoserine/Threonine (RhtB) Family	amino acid efflux
Bcen_6101	ABC	3.A.1	The ATP-binding Cassette (ABC) Superfamily	nitrate
Bcen_6102	ABC	3.A.1	The ATP-binding Cassette (ABC) Superfamily	nitrate/sulfonate/taurine
Bcen_6103	ABC	3.A.1	The ATP-binding Cassette (ABC) Superfamily	nitrate/sulfonate/taurine
Bcen_6107	MFS	2.A.1	The Major Facilitator Superfamily (MFS)	multidrug efflux
Bcen_6112	NCS1	2.A.39	The Nucleobase:Cation Symporter-1 (NCS1) Family	cytosine/purines/uracil/thiamine/allantoin
Bcen_6128	MscL	1.A.22	The Large Conductance Mechanosensitive Ion Channel (MscL) Family	large-conductance mechanosensitive ion channel
Bcen_6149	MFS	2.A.1	The Major Facilitator Superfamily (MFS)	multidrug efflux
Bcen_6161	ABC	3.A.1	The ATP-binding Cassette (ABC) Superfamily	lipoprotein
Bcen_6191	MscS	1.A.23	The Small Conductance Mechanosensitive Ion Channel (MscS) Family	small-conductance mechanosensitive ion channel
Bcen_6211	PiT	2.A.20	The Inorganic Phosphate Transporter (PiT) Family	phosphate
Bcen_6221	DMT	2.A.7	The Drug/Metabolite Transporter (DMT) Superfamily	drug/metabolite?
Bcen_6244	MOP	2.A.66	The Multidrug/Oligosaccharidyl-lipid/Polysaccharide (MOP) Flippase Superfamily	multidrug efflux
Bcen_6248	MFS	2.A.1	The Major Facilitator Superfamily (MFS)	multidrug efflux (EmrB/QacA subfamily)
Bcen_6280	KUP	2.A.72	The K+ Uptake Permease (KUP) Family	potassium ion uptake
Bcen_6305	ABC	3.A.1	The ATP-binding Cassette (ABC) Superfamily	?
Bcen_6306	ABC	3.A.1	The ATP-binding Cassette (ABC) Superfamily	phosphate
Bcen_6309	ABC	3.A.1	The ATP-binding Cassette (ABC) Superfamily	heme
Bcen_6328	ABC	3.A.1	The ATP-binding Cassette (ABC) Superfamily	spermidine/putrescine
Bcen_6329	ABC	3.A.1	The ATP-binding Cassette (ABC) Superfamily	polyamine
Bcen_6330	ABC	3.A.1	The ATP-binding Cassette (ABC) Superfamily	spermidine/putrescine
Bcen_6331	ABC	3.A.1	The ATP-binding Cassette (ABC) Superfamily	spermidine/putrescine
Bcen_6339	RND	2.A.6	The Resistance-Nodulation-Cell Division (RND) Superfamily	multidrug/solvent efflux (HAE1 subfamily)
Bcen_6342	ClC	2.A.49	The Chloride Carrier/Channel (ClC) Family	chloride ion channel
Bcen_6347	MFS	2.A.1	The Major Facilitator Superfamily (MFS)	D-galactonate
Bcen_6358	MIT	1.A.35	The CorA Metal Ion Transporter (MIT) Family	magnesium/cobalt ion
Bcen_6362	Mot/Exb	1.A.30	The H+- or Na+-translocating Bacterial Flagellar Motor 1ExbBD Outer Membrane Transport Energizer (Mo
Bcen_6363	Mot/Exb	1.A.30	The H+- or Na+-translocating Bacterial Flagellar Motor 1ExbBD Outer Membrane Transport Energizer (Mo
Bcen_6368	ABC	3.A.1	The ATP-binding Cassette (ABC) Superfamily	oligopeptide
Bcen_6369	ABC	3.A.1	The ATP-binding Cassette (ABC) Superfamily	dipeptide/oligopeptide
Bcen_6370	ABC	3.A.1	The ATP-binding Cassette (ABC) Superfamily	dipeptide/oligopeptide
Bcen_6371	ABC	3.A.1	The ATP-binding Cassette (ABC) Superfamily	glycine betaine
Bcen_6372	RND	2.A.6	The Resistance-Nodulation-Cell Division (RND) Superfamily	multidrug/solvent efflux (HAE1 subfamily)
Bcen_6377	ABC	3.A.1	The ATP-binding Cassette (ABC) Superfamily	phosphate
Bcen_6378	ABC	3.A.1	The ATP-binding Cassette (ABC) Superfamily	amino aicd (glutamine/glutamate/aspartate?)
Bcen_6379	ABC	3.A.1	The ATP-binding Cassette (ABC) Superfamily	amino aicd (glutamine/glutamate/aspartate?)
Bcen_6380	ABC	3.A.1	The ATP-binding Cassette (ABC) Superfamily	amino acid (glutamine/glutamate/aspartate?)
Bcen_6390	MFS	2.A.1	The Major Facilitator Superfamily (MFS)	metabolite (benzoate?)
Bcen_6395	MFS	2.A.1	The Major Facilitator Superfamily (MFS)	metabolite (benzoate?)
Bcen_6410	ABC	3.A.1	The ATP-binding Cassette (ABC) Superfamily	leucine/valine
Bcen_6411	ABC	3.A.1	The ATP-binding Cassette (ABC) Superfamily	branched-chain amino acid
Bcen_6412	ABC	3.A.1	The ATP-binding Cassette (ABC) Superfamily	branched-chain amino acid
Bcen_6413	ABC	3.A.1	The ATP-binding Cassette (ABC) Superfamily	daunorubicin
Bcen_6414	ABC	3.A.1	The ATP-binding Cassette (ABC) Superfamily	daunorubicin
Bcen_6424	MFS	2.A.1	The Major Facilitator Superfamily (MFS)	D-galactonate
Bcen_6428	DAACS	2.A.23	The Dicarboxylate/Amino Acid:Cation (Na+ or H+) Symporter (DAACS) Family	proton/sodium ion:glutamate/aspartate symporter
Bcen_6429	ABC	3.A.1	The ATP-binding Cassette (ABC) Superfamily	mobybdenate
Bcen_6430	MFS	2.A.1	The Major Facilitator Superfamily (MFS)	multidrug efflux
Bcen_6441	ABC	3.A.1	The ATP-binding Cassette (ABC) Superfamily	glycine betaine
Bcen_6442	ABC	3.A.1	The ATP-binding Cassette (ABC) Superfamily	dipeptide/oligopeptide
Bcen_6443	ABC	3.A.1	The ATP-binding Cassette (ABC) Superfamily	dipeptide/oligopeptide
Bcen_6444	ABC	3.A.1	The ATP-binding Cassette (ABC) Superfamily	dipeptide/oligopeptide
Bcen_6454	MFS	2.A.1	The Major Facilitator Superfamily (MFS)	multidrug efflux (EmrB/QacA subfamily)
Bcen_6459	MFS	2.A.1	The Major Facilitator Superfamily (MFS)	D-galactonate
Bcen_6472	ABC	3.A.1	The ATP-binding Cassette (ABC) Superfamily	rhamnose
Bcen_6473	ABC	3.A.1	The ATP-binding Cassette (ABC) Superfamily	sugar (ribose?)
Bcen_6474	ABC	3.A.1	The ATP-binding Cassette (ABC) Superfamily	sugar (ribose?)
Bcen_6476	MFS	2.A.1	The Major Facilitator Superfamily (MFS)	4-hydroxyphenylacetate
Bcen_6478	APC	2.A.3	The Amino Acid-Polyamine-Organocation (APC) Family	amino acid
Bcen_6495	ArsB	2.A.45	The Arsenite-Antimonite (ArsB) Efflux Family	arsenite (ArsB)
Bcen_6496	MFS	2.A.1	The Major Facilitator Superfamily (MFS)	cyanate
Bcen_6502	ABC	3.A.1	The ATP-binding Cassette (ABC) Superfamily	sugar (xylose?)
Bcen_6503	ABC	3.A.1	The ATP-binding Cassette (ABC) Superfamily	sugar (ribose?)
Bcen_6504	ABC	3.A.1	The ATP-binding Cassette (ABC) Superfamily	xylose
Bcen_6512	ABC	3.A.1	The ATP-binding Cassette (ABC) Superfamily	nitrate
Bcen_6514	ABC	3.A.1	The ATP-binding Cassette (ABC) Superfamily	nitrate/sulfonate/taurine
Bcen_6518	MFS	2.A.1	The Major Facilitator Superfamily (MFS)	multidrug efflux
Bcen_6519	ABC	3.A.1	The ATP-binding Cassette (ABC) Superfamily	nitrate/sulfonate/taurine
Bcen_6520	ABC	3.A.1	The ATP-binding Cassette (ABC) Superfamily	nitrate/sulfonate/taurine
Bcen_6521	ABC	3.A.1	The ATP-binding Cassette (ABC) Superfamily	nitrate

## Sheet: 341 expressed TPs
LocusTag	Transporter type	Classification	Transporter family	Substrate	T0 mean	T3 mean	T7 mean	STEM profile
Bcen_0139	ABC	3.A.1	The ATP-binding Cassette (ABC) Superfamily	sugar (ribose?)	8.12463e-05	0	3.85151e-05	1
Bcen_0489	ABC	3.A.1	The ATP-binding Cassette (ABC) Superfamily	sugar	0.00180054	0.000172473	0.000763201	1
Bcen_0491	ABC	3.A.1	The ATP-binding Cassette (ABC) Superfamily	sugar	0.000186425	2.72665e-05	6.49654e-05	1
Bcen_0492	ABC	3.A.1	The ATP-binding Cassette (ABC) Superfamily	polyamine	0.000926796	0.000176558	0.000431659	1
Bcen_0582	ABC	3.A.1	The ATP-binding Cassette (ABC) Superfamily	methionine	0.000311753	8.28879e-05	0.000105922	1
Bcen_0612	MOP	2.A.66	The Multidrug/Oligosaccharidyl-lipid/Polysaccharide (MOP) Flippase Superfamily	multidrug efflux	5.46524e-05	0	0	1
Bcen_0733	ArAE	2.A.85	The Aromatic Acid Exporter (ArAE) Family	fusaric acid efflux?	1.41464e-05	0	0	1
Bcen_0977	MFS	2.A.1	The Major Facilitator Superfamily (MFS)	multidrug efflux	0.000106038	3.02615e-06	1.67562e-05	1
Bcen_1073	ABC	3.A.1	The ATP-binding Cassette (ABC) Superfamily	amino acid (glutamine/glutamate/aspartate?)	0.000401654	0.000135404	0.000119294	1
Bcen_1121	ABC	3.A.1	The ATP-binding Cassette (ABC) Superfamily	sulfate/thiosulfate	0.000106266	0	3.86677e-05	1
Bcen_1124	ABC	3.A.1	The ATP-binding Cassette (ABC) Superfamily	sulfate	7.2812e-05	2.43363e-05	3.43215e-05	1
Bcen_1792	ABC	3.A.1	The ATP-binding Cassette (ABC) Superfamily	amino acid (glutamine/glutamate/aspartate?)	0.000206771	9.79451e-05	4.73678e-05	1
Bcen_2220	ABC	3.A.1	The ATP-binding Cassette (ABC) Superfamily	methionine	0.000752867	0.000228955	0.000243073	1
Bcen_2356	UBS1	9.A.43	The Unknown BART Superfamily-1 (UBS1) Family	sodium ion/?	4.25316e-05	0	0	1
Bcen_2527	ABC	3.A.1	The ATP-binding Cassette (ABC) Superfamily	amino acid (glutamine/glutamate/aspartate?)	4.29443e-05	0	0	1
Bcen_2686	ABC	3.A.1	The ATP-binding Cassette (ABC) Superfamily	polysaccharide export	5.09684e-05	0	0	1
Bcen_2931	P-ATPase	3.A.3	The P-type ATPase (P-ATPase) Superfamily	zinc/cadmium/cobalt ion	0.000688972	2.5123e-05	5.41415e-05	1
Bcen_3803	P-ATPase	3.A.3	The P-type ATPase (P-ATPase) Superfamily	magnesium ion	0.000234398	1.35919e-05	0	1
Bcen_4122	ABC	3.A.1	The ATP-binding Cassette (ABC) Superfamily	iron(III)	0.000272993	7.11063e-05	9.39461e-05	1
Bcen_4504	ABC	3.A.1	The ATP-binding Cassette (ABC) Superfamily	mobybdenate	0.000109117	0	1.8024e-05	1
Bcen_4566	ABC	3.A.1	The ATP-binding Cassette (ABC) Superfamily	lipid A	0.000154628	1.1035e-05	3.48194e-06	1
Bcen_5366	P-ATPase	3.A.3	The P-type ATPase (P-ATPase) Superfamily	zinc/cadmium/cobalt ion	0.000465715	0	0	1
Bcen_5602	ABC	3.A.1	The ATP-binding Cassette (ABC) Superfamily	amino acid (glutamine/glutamate/aspartate?)	0.000126101	0	5.45563e-05	1
Bcen_5813	ArAE	2.A.85	The Aromatic Acid Exporter (ArAE) Family	fusaric acid efflux?	7.07853e-06	0	2.71181e-06	1
Bcen_5834	ABC	3.A.1	The ATP-binding Cassette (ABC) Superfamily	nitrate/sulfonate/taurine	2.24554e-05	0	0	1
Bcen_0138	ABC	3.A.1	The ATP-binding Cassette (ABC) Superfamily	ribose	0.000121432	0	0.000129647	2
Bcen_0186	ABC	3.A.1	The ATP-binding Cassette (ABC) Superfamily	amino acid (glutamine/glutamate/aspartate?)	0.00122141	0.000290914	0.00110584	2
Bcen_0490	ABC	3.A.1	The ATP-binding Cassette (ABC) Superfamily	sugar	0.000564382	6.52061e-05	0.000381236	2
Bcen_0697	ABC	3.A.1	The ATP-binding Cassette (ABC) Superfamily	amino acid (lysine/arginine/ornithine/histidine/octopine)	0.000189232	0	0.000132015	2
Bcen_0730	ABC	3.A.1	The ATP-binding Cassette (ABC) Superfamily	2-aminoethylphosphonate	0.00051958	0.000105302	0.000480767	2
Bcen_1061	ABC	3.A.1	The ATP-binding Cassette (ABC) Superfamily	rhamnose	0.000330774	3.52114e-05	0.00038033	2
Bcen_1062	ABC	3.A.1	The ATP-binding Cassette (ABC) Superfamily	ribose	0.000324359	1.17684e-05	0.000301713	2
Bcen_1136	MFS	2.A.1	The Major Facilitator Superfamily (MFS)	multidrug efflux	0.000245966	6.51108e-05	0.000186167	2
Bcen_1159	ABC	3.A.1	The ATP-binding Cassette (ABC) Superfamily	pyoverdin (siderophore) exporter PvdE	0.000317567	5.75065e-05	0.000335186	2
Bcen_1643	ABC	3.A.1	The ATP-binding Cassette (ABC) Superfamily	urea	5.91162e-05	1.97947e-05	3.19814e-05	2
Bcen_1695	ABC	3.A.1	The ATP-binding Cassette (ABC) Superfamily	lipid A	0.000391231	0.000196325	0.000238707	2
Bcen_1786	ABC	3.A.1	The ATP-binding Cassette (ABC) Superfamily	nitrate/sulfonate/taurine	5.37046e-05	6.51787e-06	3.76853e-05	2
Bcen_1981	ABC	3.A.1	The ATP-binding Cassette (ABC) Superfamily	polyamine	2.4548e-05	0	3.08534e-05	2
Bcen_1985	ABC	3.A.1	The ATP-binding Cassette (ABC) Superfamily	sugar	3.18552e-05	0	5.93576e-05	2
Bcen_2207	SSPTS	4.A	Sugar Specific PTS	glucose/maltose/N-acetylglucosamine	0.000109338	3.47264e-06	9.50206e-05	2
Bcen_2331	ABC	3.A.1	The ATP-binding Cassette (ABC) Superfamily	sulfate/thiosulfate	0.000188918	1.42572e-05	0.000127621	2
Bcen_2397	CHR	2.A.51	The Chromate Ion Transporter (CHR) Family	chromate ion	1.89944e-05	0	1.0143e-05	2
Bcen_2399	NCS2	2.A.40	The Nucleobase:Cation Symporter-2 (NCS2) Family	xanthine/uracil	5.57066e-05	0	6.95871e-05	2
Bcen_2429	ABC	3.A.1	The ATP-binding Cassette (ABC) Superfamily	dipeptide/oligopeptide	0.000276165	0.00011533	0.000255004	2
Bcen_2430	ABC	3.A.1	The ATP-binding Cassette (ABC) Superfamily	dipeptide/oligopeptide	0.000236465	4.10462e-05	0.000171408	2
Bcen_2431	ABC	3.A.1	The ATP-binding Cassette (ABC) Superfamily	dipeptide/oligopeptide	0.000967222	0.00040765	0.00168109	2
Bcen_2601	APC	2.A.3	The Amino Acid-Polyamine-Organocation (APC) Family	amino acid	0.000156277	6.18218e-05	0.000158904	2
Bcen_2649	ABC	3.A.1	The ATP-binding Cassette (ABC) Superfamily	amino acid (glutamine/glutamate/aspartate?)	0.000128121	0	8.42685e-05	2
Bcen_2698	ABC	3.A.1	The ATP-binding Cassette (ABC) Superfamily	multidrug	0.000419881	0.000124689	0.000256953	2
Bcen_2709	ABC	3.A.1	The ATP-binding Cassette (ABC) Superfamily	polyamine	4.19801e-05	0	5.99842e-05	2
Bcen_2829	ABC	3.A.1	The ATP-binding Cassette (ABC) Superfamily	leucine/valine	0.000423731	0.000136286	0.000389098	2
Bcen_2966	ABC	3.A.1	The ATP-binding Cassette (ABC) Superfamily	leucine/valine	8.52942e-05	0	0.000156054	2
Bcen_3226	ABC	3.A.1	The ATP-binding Cassette (ABC) Superfamily	glycine betaine	6.15003e-05	0	6.50504e-05	2
Bcen_3348	ABC	3.A.1	The ATP-binding Cassette (ABC) Superfamily	leucine/valine	0.00103921	0.000262373	0.00133119	2
Bcen_3350	ABC	3.A.1	The ATP-binding Cassette (ABC) Superfamily	branched-chain amino acid	9.72784e-05	4.81062e-05	0.000138825	2
Bcen_3377	MFS	2.A.1	The Major Facilitator Superfamily (MFS)	Acetyl-CoA:CoA antiporter	0.000207936	4.9263e-06	0.000272741	2
Bcen_3392	NCS2	2.A.40	The Nucleobase:Cation Symporter-2 (NCS2) Family	xanthine/uracil	4.26921e-05	4.60502e-06	3.69721e-05	2
Bcen_4579	CPA1	2.A.36	The Monovalent Cation:Proton Antiporter-1 (CPA1) Family	sodium ion:proton antiporter	2.10588e-05	0	4.21155e-05	2
Bcen_4881	ABC	3.A.1	The ATP-binding Cassette (ABC) Superfamily	polyamine	2.08034e-05	0	1.24291e-05	2
Bcen_5321	ABC	3.A.1	The ATP-binding Cassette (ABC) Superfamily	lipoprotein	1.87231e-05	0	2.85955e-05	2
Bcen_5429	ABC	3.A.1	The ATP-binding Cassette (ABC) Superfamily	iron-hydroxamate	7.402e-05	0	0.000129141	2
Bcen_5438	ABC	3.A.1	The ATP-binding Cassette (ABC) Superfamily	amino acid (glutamine/glutamate/aspartate?)	0.000378548	6.77571e-05	0.000475658	2
Bcen_5578	DAACS	2.A.23	The Dicarboxylate/Amino Acid:Cation (Na+ or H+) Symporter (DAACS) Family	proton/sodium ion:glutamate/aspartate symporter	7.80128e-05	0	7.89463e-05	2
Bcen_5748	ABC	3.A.1	The ATP-binding Cassette (ABC) Superfamily	phosphate	6.77185e-05	0	4.17122e-05	2
Bcen_5751	ABC	3.A.1	The ATP-binding Cassette (ABC) Superfamily	amino acid (glutamine/glutamate/aspartate?)	0.000109153	6.61971e-06	0.000150059	2
Bcen_5783	ABC	3.A.1	The ATP-binding Cassette (ABC) Superfamily	leucine/valine	0.000647403	0.000181854	0.00106565	2
Bcen_6280	KUP	2.A.72	The K+ Uptake Permease (KUP) Family	potassium ion uptake	0.00017095	7.94618e-05	8.58716e-05	2
Bcen_0729	ABC	3.A.1	The ATP-binding Cassette (ABC) Superfamily	iron(III)	7.40461e-06	0	1.93554e-05	3
Bcen_1063	ABC	3.A.1	The ATP-binding Cassette (ABC) Superfamily	sugar (ribose?)	0.00021851	5.61882e-06	0.000627302	3
Bcen_1126	ABC	3.A.1	The ATP-binding Cassette (ABC) Superfamily	rhamnose	0.000273444	5.88545e-05	0.000876999	3
Bcen_1420	Bestrophin	1.A.46	The Anion Channel-forming Bestrophin (Bestrophin) Family	Bestrophin anion channel	2.88186e-05	0	0.000139601	3
Bcen_2044	MFS	2.A.1	The Major Facilitator Superfamily (MFS)	multidrug efflux	2.21431e-05	0	7.67017e-05	3
Bcen_2382	ABC	3.A.1	The ATP-binding Cassette (ABC) Superfamily	spermidine/putrescine	3.7243e-05	0	0.000121457	3
Bcen_2712	ABC	3.A.1	The ATP-binding Cassette (ABC) Superfamily	sugar	3.63625e-05	0	0.000196749	3
Bcen_2970	ABC	3.A.1	The ATP-binding Cassette (ABC) Superfamily	urea	7.11672e-05	0	0.000163933	3
Bcen_3198	ABC	3.A.1	The ATP-binding Cassette (ABC) Superfamily	choline	6.89132e-06	0	9.74743e-05	3
Bcen_3372	ABC	3.A.1	The ATP-binding Cassette (ABC) Superfamily	lipid A	0.000210864	0	0.000507516	3
Bcen_3373	ABC	3.A.1	The ATP-binding Cassette (ABC) Superfamily	lipid A	0.000147905	0	0.000447837	3
Bcen_3806	ABC	3.A.1	The ATP-binding Cassette (ABC) Superfamily	amino acid (glutamine/glutamate/aspartate?)	1.65166e-05	0	5.00531e-05	3
Bcen_4008	ABC	3.A.1	The ATP-binding Cassette (ABC) Superfamily	leucine/valine	1.12018e-05	0	2.59765e-05	3
Bcen_4140	CPA2	2.A.37	The Monovalent Cation:Proton Antiporter-2 (CPA2) Family	potassium/sodium ion:proton antiporter	5.45394e-05	3.49615e-06	0.000114821	3
Bcen_4203	ABC	3.A.1	The ATP-binding Cassette (ABC) Superfamily	dipeptide/oligopeptide	0.00012048	1.63996e-05	0.000323741	3
Bcen_4447	ABC	3.A.1	The ATP-binding Cassette (ABC) Superfamily	spermidine/putrescine	3.4435e-05	5.52024e-06	9.33957e-05	3
Bcen_5318	ABC	3.A.1	The ATP-binding Cassette (ABC) Superfamily	oligopeptide	0.000159908	3.53051e-06	0.000481905	3
Bcen_0292	ABC	3.A.1	The ATP-binding Cassette (ABC) Superfamily	daunorubicin	8.18265e-05	7.46798e-05	0	4
Bcen_2166	AI-2E	2.A.86	The Autoinducer-2 Exporter (AI-2E) Family (Formerly the PerM Family, TC #9.B.22)	Autoinducer-2 export	0.00016107	0.000113344	5.14283e-05	4
Bcen_2839	IIISP	3.A.6	The Type III (Virulence-related) Secretory Pathway (IIISP) Family		0.00010779	0.000113839	5.89466e-06	4
Bcen_2853	OOP	1.B.6	The OmpA-OmpF Porin (OOP) Family		0.000268645	0.000321995	0	4
Bcen_2854	Mot/Exb	1.A.30	The H+- or Na+-translocating Bacterial Flagellar Motor 1ExbBD Outer Membrane Transport Energizer (Mo		9.87158e-05	6.80333e-05	0	4
Bcen_4124	ABC	3.A.1	The ATP-binding Cassette (ABC) Superfamily	polyamine	0.000125994	0.000110845	3.10168e-05	4
Bcen_4629	OOP	1.B.6	The OmpA-OmpF Porin (OOP) Family		5.00148e-05	4.83298e-05	0	4
Bcen_5184	ABC	3.A.1	The ATP-binding Cassette (ABC) Superfamily	toluene tolerance	0.000244689	0.000351284	0.000115788	4
Bcen_5964	ABC	3.A.1	The ATP-binding Cassette (ABC) Superfamily	lipoprotein	0.000237753	0.000271029	9.05697e-05	4
Bcen_6306	ABC	3.A.1	The ATP-binding Cassette (ABC) Superfamily	phosphate	5.24246e-05	3.79234e-05	2.23498e-05	4
Bcen_6358	MIT	1.A.35	The CorA Metal Ion Transporter (MIT) Family	magnesium/cobalt ion	1.4731e-05	8.58774e-06	0	4
Bcen_0469	YggT	9.A.4	The YggT or Fanciful K+ Uptake-B (FkuB; YggT) Family	?	6.25096e-05	4.99451e-05	0.000232742	5
Bcen_2284	ABC	3.A.1	The ATP-binding Cassette (ABC) Superfamily	toluene tolerance	7.61532e-05	0.000127851	0.000223101	5
Bcen_2687	ABC	3.A.1	The ATP-binding Cassette (ABC) Superfamily	daunorubicin	0.000141279	0.000204691	0.000328864	5
Bcen_2691	ABC	3.A.1	The ATP-binding Cassette (ABC) Superfamily	toluene tolerance	0.000195552	0.000360877	0.000490266	5
Bcen_2950	F-ATPase	3.A.2	The H+- or Na+-translocating F-type, V-type and A-type ATPase (F-ATPase) Superfamily	protons	0.0014591	0.00192114	0.00339574	5
Bcen_1749	ABC	3.A.1	The ATP-binding Cassette (ABC) Superfamily	heme	0.000351578	0.000901306	0.00026579	7
Bcen_1785	ABC	3.A.1	The ATP-binding Cassette (ABC) Superfamily	glycine betaine	0.00024289	0.000507872	0.000286705	7
Bcen_2450	IIISP	3.A.6	The Type III (Virulence-related) Secretory Pathway (IIISP) Family		0.000375469	0.000824392	0.000317906	7
Bcen_0548	MFS	2.A.1	The Major Facilitator Superfamily (MFS)	multidrug efflux	0	0	1.47131e-05	8
Bcen_1843	ABC	3.A.1	The ATP-binding Cassette (ABC) Superfamily	phosphonate	0	2.90759e-05	1.44007e-05	8
Bcen_2693	ABC	3.A.1	The ATP-binding Cassette (ABC) Superfamily	glycine betaine	0.000229986	0.000476242	0.00059497	8
Bcen_2972	ABC	3.A.1	The ATP-binding Cassette (ABC) Superfamily	daunorubicin	0	0	3.57444e-05	8
Bcen_3015	RND	2.A.6	The Resistance-Nodulation-Cell Division (RND) Superfamily	multidrug/solvent efflux (HAE1 subfamily)	0.000104162	0.000716054	0.00056801	8
Bcen_3195	ABC	3.A.1	The ATP-binding Cassette (ABC) Superfamily	glycine betaine	0	0	5.01451e-05	8
Bcen_3330	ABC	3.A.1	The ATP-binding Cassette (ABC) Superfamily	rhamnose	0	0	6.97776e-05	8
Bcen_3547	ABC	3.A.1	The ATP-binding Cassette (ABC) Superfamily	xylose	0	0	5.92901e-05	8
Bcen_3773	ABC	3.A.1	The ATP-binding Cassette (ABC) Superfamily	sulfate	0	1.8803e-05	0	8
Bcen_3832	TRAP-T	2.A.56	The Tripartite ATP-independent Periplasmic Transporter (TRAP-T) Family	C4-dicarboxylate	0	0	1.19486e-05	8
Bcen_4318	MFS	2.A.1	The Major Facilitator Superfamily (MFS)	multidrug efflux	0	0	6.36232e-05	8
Bcen_4471	RND	2.A.6	The Resistance-Nodulation-Cell Division (RND) Superfamily	multidrug/solvent efflux (HAE1 subfamily)	3.86338e-06	0.000964338	0.00114647	8
Bcen_5427	ABC	3.A.1	The ATP-binding Cassette (ABC) Superfamily	phosphonate	0	0	6.54989e-05	8
Bcen_5703	ABC	3.A.1	The ATP-binding Cassette (ABC) Superfamily	amino acid (glutamine/glutamate/aspartate?)	0	7.49176e-06	2.36839e-05	8
Bcen_0002	CPA2	2.A.37	The Monovalent Cation:Proton Antiporter-2 (CPA2) Family	potassium/sodium ion:proton antiporter	0	0	1.32551e-05
Bcen_0010	MTB	3.A.15	The Outer Membrane Protein Secreting Main Terminal Branch (MTB)		4.70912e-05	4.55019e-05	5.3446e-05
Bcen_0012	MTB	3.A.15	The Outer Membrane Protein Secreting Main Terminal Branch (MTB)		0.000411296	0.000390509	0.000459804
Bcen_0023	MFS	2.A.1	The Major Facilitator Superfamily (MFS)	multidrug efflux (EmrB/QacA subfamily)
Bcen_0032	IIISP	3.A.6	The Type III (Virulence-related) Secretory Pathway (IIISP) Family		9.21926e-05	9.98526e-05	1.22784e-05
Bcen_0033	IIISP	3.A.6	The Type III (Virulence-related) Secretory Pathway (IIISP) Family		2.41934e-05	7.42276e-05	4.13885e-05
Bcen_0034	IIISP	3.A.6	The Type III (Virulence-related) Secretory Pathway (IIISP) Family
Bcen_0035	IIISP	3.A.6	The Type III (Virulence-related) Secretory Pathway (IIISP) Family
Bcen_0036	ABC	3.A.1	The ATP-binding Cassette (ABC) Superfamily	nitrate/sulfonate/taurine
Bcen_0037	ABC	3.A.1	The ATP-binding Cassette (ABC) Superfamily	nitrate
Bcen_0038	ABC	3.A.1	The ATP-binding Cassette (ABC) Superfamily	nitrate/sulfonate/taurine
Bcen_0094	MTB	3.A.15	The Outer Membrane Protein Secreting Main Terminal Branch (MTB)		0	6.61971e-06	7.29032e-06
Bcen_0095	DNA-T	3.A.11	The Bacterial Competence-related DNA Transformation Transporter (DNA-T) Family
Bcen_0097	HCC	9.A.40	The HlyC/CorC (HCC) Family	heavy metal ion	3.64264e-05	4.75232e-05	9.14863e-06
Bcen_0140	ABC	3.A.1	The ATP-binding Cassette (ABC) Superfamily	sugar (ribose?)	7.54111e-05	0	0
Bcen_0160	MFS	2.A.1	The Major Facilitator Superfamily (MFS)	multidrug efflux
Bcen_0163	DAACS	2.A.23	The Dicarboxylate/Amino Acid:Cation (Na+ or H+) Symporter (DAACS) Family	proton/sodium ion:glutamate/aspartate symporter
Bcen_0169	Mot/Exb	1.A.30	The H+- or Na+-translocating Bacterial Flagellar Motor 1ExbBD Outer Membrane Transport Energizer (Mo		1.37826e-05	0	8.70039e-06
Bcen_0179	GntP	2.A.8	The Gluconate:H+ Symporter (GntP) Family	gluconate	0.000390582	0.000140576	0.0003354
Bcen_0187	ABC	3.A.1	The ATP-binding Cassette (ABC) Superfamily	amino aicd (glutamine/glutamate/aspartate?)	0.000209573	0.000101611	0.000240837
Bcen_0188	ABC	3.A.1	The ATP-binding Cassette (ABC) Superfamily	amino aicd (glutamine/glutamate/aspartate?)	0.000134888	0.0001519	0.000249045
Bcen_0189	ABC	3.A.1	The ATP-binding Cassette (ABC) Superfamily	phosphate	0.000381167	0.000437368	0.00053533
Bcen_0233	MFS	2.A.1	The Major Facilitator Superfamily (MFS)	multidrug efflux
Bcen_0278	MFS	2.A.1	The Major Facilitator Superfamily (MFS)	multidrug efflux
Bcen_0284	MscS	1.A.23	The Small Conductance Mechanosensitive Ion Channel (MscS) Family	small-conductance mechanosensitive ion channel	0.000199929	0.000210729	0.000513656
Bcen_0293	ABC	3.A.1	The ATP-binding Cassette (ABC) Superfamily	polysaccharide export	5.27978e-05	1.82613e-05	6.7534e-05
Bcen_0319	Mot/Exb	1.A.30	The H+- or Na+-translocating Bacterial Flagellar Motor 1ExbBD Outer Membrane Transport Energizer (Mo		0.000157066	9.88447e-05	5.10322e-05
Bcen_0320	Mot/Exb	1.A.30	The H+- or Na+-translocating Bacterial Flagellar Motor 1ExbBD Outer Membrane Transport Energizer (Mo		0.000100773	0.000164403	0.000164081
Bcen_0336	MFS	2.A.1	The Major Facilitator Superfamily (MFS)	metabolite (benzoate?)	0	0	4.96362e-06
Bcen_0339	MFS	2.A.1	The Major Facilitator Superfamily (MFS)	multidrug efflux
Bcen_0340	MFS	2.A.1	The Major Facilitator Superfamily (MFS)	multidrug efflux	0	0	5.83225e-06
Bcen_0346	DMT	2.A.7	The Drug/Metabolite Transporter (DMT) Superfamily	drug/metabolite?
Bcen_0347	MFS	2.A.1	The Major Facilitator Superfamily (MFS)	multidrug efflux	1.52882e-05	0	5.42535e-06
Bcen_0362	MFS	2.A.1	The Major Facilitator Superfamily (MFS)	multidrug efflux (EmrB/QacA subfamily)
Bcen_0366	ABC	3.A.1	The ATP-binding Cassette (ABC) Superfamily	amino acid (glutamine/glutamate/aspartate?)	5.09691e-05	0	2.98299e-05
Bcen_0394	ABC	3.A.1	The ATP-binding Cassette (ABC) Superfamily	polysaccharide export	7.08731e-05	0	1.44007e-05
Bcen_0395	ABC	3.A.1	The ATP-binding Cassette (ABC) Superfamily	daunorubicin	0.000370449	0.00054988	0.000300639
Bcen_0413	MOP	2.A.66	The Multidrug/Oligosaccharidyl-lipid/Polysaccharide (MOP) Flippase Superfamily	polysaccharide export	4.90049e-06	0	0
Bcen_0427	ABC	3.A.1	The ATP-binding Cassette (ABC) Superfamily	sulfate
Bcen_0428	ABC	3.A.1	The ATP-binding Cassette (ABC) Superfamily	daunorubicin
Bcen_0429	ABC	3.A.1	The ATP-binding Cassette (ABC) Superfamily	branched-chain amino acid
Bcen_0430	ABC	3.A.1	The ATP-binding Cassette (ABC) Superfamily	branched-chain amino acid
Bcen_0431	ABC	3.A.1	The ATP-binding Cassette (ABC) Superfamily	urea
Bcen_0455	LysE	2.A.75	The L-Lysine Exporter (LysE) Family	lysine efflux
Bcen_0457	MFS	2.A.1	The Major Facilitator Superfamily (MFS)	metabolite (benzoate?)
Bcen_0460	CHR	2.A.51	The Chromate Ion Transporter (CHR) Family	chromate ion
Bcen_0461	CHR	2.A.51	The Chromate Ion Transporter (CHR) Family	chromate ion
Bcen_0472	LysE	2.A.75	The L-Lysine Exporter (LysE) Family	amino acid efflux
Bcen_0485	MFS	2.A.1	The Major Facilitator Superfamily (MFS)	multidrug efflux
Bcen_0493	TRIC	1.A.62	The Homotrimeric Cation Channel (TRIC) Family
Bcen_0509	ClC	2.A.49	The Chloride Carrier/Channel (ClC) Family	chloride ion channel	4.00647e-06	0	0
Bcen_0512	MFS	2.A.1	The Major Facilitator Superfamily (MFS)	glycerol-3-phosphate
Bcen_0580	ABC	3.A.1	The ATP-binding Cassette (ABC) Superfamily	D-methionine	0.000147479	0.000233533	0.000113181
Bcen_0581	ABC	3.A.1	The ATP-binding Cassette (ABC) Superfamily	D-methionine	0.000209029	0.000109938	0.000203425
Bcen_0617	LIV-E	2.A.78	The Branched Chain Amino Acid Exporter (LIV-E) Family	branched-chain amino acid efflux (AzlC)
Bcen_0623	ArsB	2.A.45	The Arsenite-Antimonite (ArsB) Efflux Family	arsenite (ArsB)
Bcen_0680	ABC	3.A.1	The ATP-binding Cassette (ABC) Superfamily	multidrug	0.000183129	0.000107017	5.62355e-05
Bcen_0686	ABC	3.A.1	The ATP-binding Cassette (ABC) Superfamily	leucine/valine	0	0	1.6164e-05
Bcen_0696	ABC	3.A.1	The ATP-binding Cassette (ABC) Superfamily	amino acid (lysine/arginine/ornithine/histidine/octopine)	0.000205038	0.000151941	0.00019821
Bcen_0698	ABC	3.A.1	The ATP-binding Cassette (ABC) Superfamily	phosphate	0.000691714	0.000752128	0.000588242
Bcen_0708	ABC	3.A.1	The ATP-binding Cassette (ABC) Superfamily	amino acid (glutamine/glutamate/aspartate?)	0.000679755	0.000263353	0.000230925
Bcen_0717	RND	2.A.6	The Resistance-Nodulation-Cell Division (RND) Superfamily	multidrug/solvent efflux (HAE1 subfamily)	3.68285e-05	2.05659e-05	2.70073e-05
Bcen_0718	RND	2.A.6	The Resistance-Nodulation-Cell Division (RND) Superfamily	multidrug/solvent efflux (HAE1 subfamily)	5.20081e-05	3.60643e-05	3.84471e-05
Bcen_0722	Amt	1.A.11	The Ammonia Transporter Channel (Amt) Family	ammonium
Bcen_0728	ABC	3.A.1	The ATP-binding Cassette (ABC) Superfamily	polyamine	3.52175e-05	7.90684e-05	6.27199e-05
Bcen_0732	APC	2.A.3	The Amino Acid-Polyamine-Organocation (APC) Family	amino acid	0	0	4.76102e-06
Bcen_0739	DMT	2.A.7	The Drug/Metabolite Transporter (DMT) Superfamily	drug/metabolite?
Bcen_0747	DMT	2.A.7	The Drug/Metabolite Transporter (DMT) Superfamily	drug/metabolite?
Bcen_0748	MFS	2.A.1	The Major Facilitator Superfamily (MFS)	multidrug efflux
Bcen_0750	ABC	3.A.1	The ATP-binding Cassette (ABC) Superfamily	polyamine
Bcen_0751	ABC	3.A.1	The ATP-binding Cassette (ABC) Superfamily	spermidine/putrescine
Bcen_0752	ABC	3.A.1	The ATP-binding Cassette (ABC) Superfamily	sulfate
Bcen_0753	ABC	3.A.1	The ATP-binding Cassette (ABC) Superfamily	2-aminoethylphosphonate	0	5.24423e-06	0
Bcen_0768	NCS1	2.A.39	The Nucleobase:Cation Symporter-1 (NCS1) Family	cytosine/purines/uracil/thiamine/allantoin	0	0	4.53934e-06
Bcen_0771	MFS	2.A.1	The Major Facilitator Superfamily (MFS)	sugar
Bcen_0774	MFS	2.A.1	The Major Facilitator Superfamily (MFS)	multidrug efflux
Bcen_0779	TerC	9.A.30	The Tellurium Ion Resistance (TerC) Family	tellurium ion efflux
Bcen_0786	MSS	2.A.70	The Malonate:Na+ Symporter (MSS) Family	sodium ion:malonate symporter
Bcen_0800	MFS	2.A.1	The Major Facilitator Superfamily (MFS)	multidrug efflux	8.83059e-06	0	0
Bcen_0802	DMT	2.A.7	The Drug/Metabolite Transporter (DMT) Superfamily	drug/metabolite?
Bcen_0808	MFS	2.A.1	The Major Facilitator Superfamily (MFS)	multidrug efflux
Bcen_0810	RhtB	2.A.76	The Resistance to Homoserine/Threonine (RhtB) Family	amino acid efflux	9.58792e-06	0	0
Bcen_0820	ABC	3.A.1	The ATP-binding Cassette (ABC) Superfamily	phosphate	0	6.05231e-06	5.96598e-06
Bcen_0821	ABC	3.A.1	The ATP-binding Cassette (ABC) Superfamily	phosphate	0	6.61971e-06	0
Bcen_0822	ABC	3.A.1	The ATP-binding Cassette (ABC) Superfamily	phosphate	9.20548e-05	0.000118511	9.51792e-05
Bcen_0825	SSS	2.A.21	The Solute:Sodium Symporter (SSS) Family	sodium ion:proline symporter	2.89123e-05	1.29061e-05	7.14153e-06
Bcen_0833	MOP	2.A.66	The Multidrug/Oligosaccharidyl-lipid/Polysaccharide (MOP) Flippase Superfamily	multidrug efflux
Bcen_0867	ABC	3.A.1	The ATP-binding Cassette (ABC) Superfamily	phosphonate	1.14063e-05	7.30451e-06	0
Bcen_0868	ABC	3.A.1	The ATP-binding Cassette (ABC) Superfamily	cobalamin	1.23628e-05	2.41503e-05	0
Bcen_0869	ABC	3.A.1	The ATP-binding Cassette (ABC) Superfamily	cobalamin/Fe3+-siderophores
Bcen_0885	CitMHS	2.A.11	The Citrate-Mg2+:H+ (CitM) Citrate-Ca2+:H+ (CitH) Symporter (CitMHS) Family	proton:citrate symporter
Bcen_0909	CPA1	2.A.36	The Monovalent Cation:Proton Antiporter-1 (CPA1) Family	sodium ion:proton antiporter
Bcen_0929	MFS	2.A.1	The Major Facilitator Superfamily (MFS)	multidrug efflux
Bcen_0932	ABC	3.A.1	The ATP-binding Cassette (ABC) Superfamily	branched-chain amino acid
Bcen_0933	ABC	3.A.1	The ATP-binding Cassette (ABC) Superfamily	branched-chain amino acid
Bcen_0934	ABC	3.A.1	The ATP-binding Cassette (ABC) Superfamily	daunorubicin
Bcen_0935	ABC	3.A.1	The ATP-binding Cassette (ABC) Superfamily	daunorubicin
Bcen_0942	ABC	3.A.1	The ATP-binding Cassette (ABC) Superfamily	xylose	9.83407e-06	0	0.000104754
Bcen_0943	ABC	3.A.1	The ATP-binding Cassette (ABC) Superfamily	sugar (ribose?)	0	0	6.03336e-06
Bcen_0944	ABC	3.A.1	The ATP-binding Cassette (ABC) Superfamily	sugar (ribose?)
Bcen_0962	MFS	2.A.1	The Major Facilitator Superfamily (MFS)	multidrug efflux	2.02226e-05	0	0
Bcen_0966	ArAE	2.A.85	The Aromatic Acid Exporter (ArAE) Family	fusaric acid efflux?
Bcen_1023	MFS	2.A.1	The Major Facilitator Superfamily (MFS)	multidrug efflux (EmrB/QacA subfamily)	7.86726e-06	0	4.24164e-06
Bcen_1056	MFS	2.A.1	The Major Facilitator Superfamily (MFS)	multidrug efflux
Bcen_1059	SulP	2.A.53	The Sulfate Permease (SulP) Family	sulfate
Bcen_1065	ABC	3.A.1	The ATP-binding Cassette (ABC) Superfamily	glycine betaine
Bcen_1079	DMT	2.A.7	The Drug/Metabolite Transporter (DMT) Superfamily	multidrug efflux (SMR)
Bcen_1083	ABC	3.A.1	The ATP-binding Cassette (ABC) Superfamily	nitrate/sulfonate/taurine
Bcen_1084	ABC	3.A.1	The ATP-binding Cassette (ABC) Superfamily	nitrate
Bcen_1109	MFS	2.A.1	The Major Facilitator Superfamily (MFS)	multidrug efflux
Bcen_1115	ABC	3.A.1	The ATP-binding Cassette (ABC) Superfamily	polysaccharide export
Bcen_1116	ABC	3.A.1	The ATP-binding Cassette (ABC) Superfamily	multidrug
Bcen_1122	ABC	3.A.1	The ATP-binding Cassette (ABC) Superfamily	sulfate	3.73155e-05	0	0
Bcen_1123	ABC	3.A.1	The ATP-binding Cassette (ABC) Superfamily	sulfate	9.72892e-06	0	0
Bcen_1127	ABC	3.A.1	The ATP-binding Cassette (ABC) Superfamily	sugar (ribose?)	5.73001e-05	7.43266e-06	6.18343e-05
Bcen_1128	ABC	3.A.1	The ATP-binding Cassette (ABC) Superfamily	sugar (ribose?)	0.000140334	5.73791e-05	0.000139995
Bcen_1137	ABC	3.A.1	The ATP-binding Cassette (ABC) Superfamily	amino acid (glutamine/glutamate/aspartate?)	1.52084e-05	0	1.8845e-05
Bcen_1138	ABC	3.A.1	The ATP-binding Cassette (ABC) Superfamily	amino aicd (glutamine/glutamate/aspartate?)
Bcen_1139	ABC	3.A.1	The ATP-binding Cassette (ABC) Superfamily	amino aicd (glutamine/glutamate/aspartate?)
Bcen_1140	EVE1-C	1.A.34	The Envelope Virus E1 Channel (EVE1-C) Family
Bcen_1143	RND	2.A.6	The Resistance-Nodulation-Cell Division (RND) Superfamily	multidrug/solvent efflux (HAE1 subfamily)	0.000249119	6.69127e-05	0.000195334
Bcen_1155	ABC	3.A.1	The ATP-binding Cassette (ABC) Superfamily	phosphonate	8.73743e-05	9.13123e-05	0.00014655
Bcen_1156	ABC	3.A.1	The ATP-binding Cassette (ABC) Superfamily	cobalamin/Fe3+-siderophores	3.10595e-06	0	9.85733e-06
Bcen_1158	ABC	3.A.1	The ATP-binding Cassette (ABC) Superfamily	iron-hydroxamate	4.54785e-05	3.2134e-05	6.10627e-05
Bcen_1187	CitMHS	2.A.11	The Citrate-Mg2+:H+ (CitM) Citrate-Ca2+:H+ (CitH) Symporter (CitMHS) Family	proton:citrate symporter
Bcen_1199	MFS	2.A.1	The Major Facilitator Superfamily (MFS)	cyanate
Bcen_1205	ABC	3.A.1	The ATP-binding Cassette (ABC) Superfamily	spermidine/putrescine	0	0	1.38863e-05
Bcen_1206	ABC	3.A.1	The ATP-binding Cassette (ABC) Superfamily	polyamine
Bcen_1207	ABC	3.A.1	The ATP-binding Cassette (ABC) Superfamily	sugar
Bcen_1208	ABC	3.A.1	The ATP-binding Cassette (ABC) Superfamily	spermidine/putrescine
Bcen_1217	MFS	2.A.1	The Major Facilitator Superfamily (MFS)	metabolite (benzoate?)
Bcen_1235	ABC	3.A.1	The ATP-binding Cassette (ABC) Superfamily	nitrate/sulfonate/taurine
Bcen_1242	ABC	3.A.1	The ATP-binding Cassette (ABC) Superfamily	nitrate/sulfonate/taurine
Bcen_1243	ABC	3.A.1	The ATP-binding Cassette (ABC) Superfamily	nitrate
Bcen_1244	ABC	3.A.1	The ATP-binding Cassette (ABC) Superfamily	glycine betaine
Bcen_1256	ABC	3.A.1	The ATP-binding Cassette (ABC) Superfamily	rhamnose
Bcen_1257	ABC	3.A.1	The ATP-binding Cassette (ABC) Superfamily	sugar (ribose?)
Bcen_1258	ABC	3.A.1	The ATP-binding Cassette (ABC) Superfamily	sugar (ribose?)
Bcen_1260	ABC	3.A.1	The ATP-binding Cassette (ABC) Superfamily	amino acid (lysine/arginine/ornithine/histidine/octopine)
Bcen_1261	ABC	3.A.1	The ATP-binding Cassette (ABC) Superfamily	amino acid (lysine/arginine/ornithine/histidine/octopine)
Bcen_1262	ABC	3.A.1	The ATP-binding Cassette (ABC) Superfamily	amino acid (glutamine/glutamate/aspartate?)
Bcen_1266	ABC	3.A.1	The ATP-binding Cassette (ABC) Superfamily	dipeptide/oligopeptide
Bcen_1267	ABC	3.A.1	The ATP-binding Cassette (ABC) Superfamily	dipeptide/oligopeptide
Bcen_1268	ABC	3.A.1	The ATP-binding Cassette (ABC) Superfamily	dipeptide/oligopeptide
Bcen_1269	ABC	3.A.1	The ATP-binding Cassette (ABC) Superfamily	glycine betaine
Bcen_1282	MFS	2.A.1	The Major Facilitator Superfamily (MFS)	multidrug efflux (EmrB/QacA subfamily)
Bcen_1288	FeT	9.A.9	The Low Affinity Fe2+ Transporter (FeT) Family
Bcen_1299	RND	2.A.6	The Resistance-Nodulation-Cell Division (RND) Superfamily	multidrug/solvent efflux (HAE1 subfamily)
Bcen_1316	MFS	2.A.1	The Major Facilitator Superfamily (MFS)	multidrug efflux
Bcen_1345	CPA1	2.A.36	The Monovalent Cation:Proton Antiporter-1 (CPA1) Family	sodium ion:proton antiporter
Bcen_1362	MFS	2.A.1	The Major Facilitator Superfamily (MFS)	multidrug efflux
Bcen_1365	Nramp	2.A.55	The Metal Ion (Mn2+-iron) Transporter (Nramp) Family	manganese/iron ion
Bcen_1388	ABC	3.A.1	The ATP-binding Cassette (ABC) Superfamily	lipid A
Bcen_1435	ABC	3.A.1	The ATP-binding Cassette (ABC) Superfamily	leucine/valine
Bcen_1448	RhtB	2.A.76	The Resistance to Homoserine/Threonine (RhtB) Family	amino acid efflux
Bcen_1453	MFS	2.A.1	The Major Facilitator Superfamily (MFS)	multidrug efflux
Bcen_1460	MscS	1.A.23	The Small Conductance Mechanosensitive Ion Channel (MscS) Family	small-conductance mechanosensitive ion channel
Bcen_1466	MFS	2.A.1	The Major Facilitator Superfamily (MFS)	multidrug efflux (EmrB/QacA subfamily)
Bcen_1474	MFS	2.A.1	The Major Facilitator Superfamily (MFS)	multidrug efflux
Bcen_1495	ABC	3.A.1	The ATP-binding Cassette (ABC) Superfamily	phosphate
Bcen_1496	ABC	3.A.1	The ATP-binding Cassette (ABC) Superfamily	amino aicd (glutamine/glutamate/aspartate?)
Bcen_1497	ABC	3.A.1	The ATP-binding Cassette (ABC) Superfamily	amino aicd (glutamine/glutamate/aspartate?)
Bcen_1498	ABC	3.A.1	The ATP-binding Cassette (ABC) Superfamily	amino acid (glutamine/glutamate/aspartate?)
Bcen_1499	APC	2.A.3	The Amino Acid-Polyamine-Organocation (APC) Family	amino acid
Bcen_1501	RND	2.A.6	The Resistance-Nodulation-Cell Division (RND) Superfamily	multidrug/solvent efflux (HAE1 subfamily)
Bcen_1512	MFS	2.A.1	The Major Facilitator Superfamily (MFS)	multidrug efflux
Bcen_1515	ABC	3.A.1	The ATP-binding Cassette (ABC) Superfamily	sugar
Bcen_1524	ABC	3.A.1	The ATP-binding Cassette (ABC) Superfamily	sugar
Bcen_1525	ABC	3.A.1	The ATP-binding Cassette (ABC) Superfamily	sugar
Bcen_1528	MFS	2.A.1	The Major Facilitator Superfamily (MFS)	multidrug efflux
Bcen_1529	APC	2.A.3	The Amino Acid-Polyamine-Organocation (APC) Family	amino acid
Bcen_1533	SSS	2.A.21	The Solute:Sodium Symporter (SSS) Family	sodium ion:proline symporter
Bcen_1540	MFS	2.A.1	The Major Facilitator Superfamily (MFS)	multidrug efflux?
Bcen_1547	DMT	2.A.7	The Drug/Metabolite Transporter (DMT) Superfamily	drug/metabolite?
Bcen_1560	SSS	2.A.21	The Solute:Sodium Symporter (SSS) Family	sodium ion:proline symporter	1.61032e-05	9.7688e-06	0
Bcen_1565	MFS	2.A.1	The Major Facilitator Superfamily (MFS)	metabolite (benzoate?)
Bcen_1574	Nramp	2.A.55	The Metal Ion (Mn2+-iron) Transporter (Nramp) Family	manganese/iron ion
Bcen_1577	Nramp	2.A.55	The Metal Ion (Mn2+-iron) Transporter (Nramp) Family	manganese/iron ion
Bcen_1592	CNT	2.A.41	The Concentrative Nucleoside Transporter (CNT) Family	sodium ion:nucleoside symporter
Bcen_1594	NCS1	2.A.39	The Nucleobase:Cation Symporter-1 (NCS1) Family	cytosine/purines/uracil/thiamine/allantoin
Bcen_1647	SulP	2.A.53	The Sulfate Permease (SulP) Family	sulfate	0	0	1.51207e-05
Bcen_1660	Trk	2.A.38	The K+ Transporter (Trk) Family	potassium ion uptake	1.146e-05	1.10767e-05	3.66332e-06
Bcen_1668	ABC	3.A.1	The ATP-binding Cassette (ABC) Superfamily	?	0	0	2.26967e-06
Bcen_1670	DMT	2.A.7	The Drug/Metabolite Transporter (DMT) Superfamily	multidrug efflux (SMR)
Bcen_1674	P-ATPase	3.A.3	The P-type ATPase (P-ATPase) Superfamily	potassium ion
Bcen_1675	P-ATPase	3.A.3	The P-type ATPase (P-ATPase) Superfamily	potassium ion
Bcen_1676	P-ATPase	3.A.3	The P-type ATPase (P-ATPase) Superfamily	potassium ion
Bcen_1692	MFS	2.A.1	The Major Facilitator Superfamily (MFS)	multidrug efflux
Bcen_1693	ArAE	2.A.85	The Aromatic Acid Exporter (ArAE) Family	fusaric acid efflux?
Bcen_1716	DMT	2.A.7	The Drug/Metabolite Transporter (DMT) Superfamily	chloramphenicol (RarD homolog)
Bcen_1722	BenE	2.A.46	The Benzoate:H+ Symporter (BenE) Family	benzoate
Bcen_1725	SSS	2.A.21	The Solute:Sodium Symporter (SSS) Family	sodium ion:proline symporter
Bcen_1738	DMT	2.A.7	The Drug/Metabolite Transporter (DMT) Superfamily	drug/metabolite?
Bcen_1743	CHR	2.A.51	The Chromate Ion Transporter (CHR) Family	chromate ion
Bcen_1779	MFS	2.A.1	The Major Facilitator Superfamily (MFS)	multidrug efflux (EmrB/QacA subfamily)
Bcen_1793	ABC	3.A.1	The ATP-binding Cassette (ABC) Superfamily	amino acid (lysine/arginine/ornithine/histidine/octopine)	0.000113002	0.00012212	0.000156708
Bcen_1794	ABC	3.A.1	The ATP-binding Cassette (ABC) Superfamily	amino acid (lysine/arginine/ornithine/histidine/octopine)	0.00015356	8.59578e-05	0.000211716
Bcen_1795	ABC	3.A.1	The ATP-binding Cassette (ABC) Superfamily	phosphate	0.000353729	0.000432663	0.000302562
Bcen_1808	MFS	2.A.1	The Major Facilitator Superfamily (MFS)	D-galactonate	2.30159e-05	0	6.44045e-05
Bcen_1839	ABC	3.A.1	The ATP-binding Cassette (ABC) Superfamily	iron-hydroxamate	1.35218e-05	0	0
Bcen_1844	ABC	3.A.1	The ATP-binding Cassette (ABC) Superfamily	cobalamin/Fe3+-siderophores
Bcen_1866	ABC	3.A.1	The ATP-binding Cassette (ABC) Superfamily	leucine/valine	8.3015e-05	5.04359e-06	6.09627e-05
Bcen_1883	ABC	3.A.1	The ATP-binding Cassette (ABC) Superfamily	phosphate	0.000492243	0.00057181	0.000605298
Bcen_1884	ABC	3.A.1	The ATP-binding Cassette (ABC) Superfamily	daunorubicin	0.000588959	0.000685026	0.000742096
Bcen_1885	ABC	3.A.1	The ATP-binding Cassette (ABC) Superfamily	branched-chain amino acid	0.000210063	0.000143055	0.000142686
Bcen_1886	ABC	3.A.1	The ATP-binding Cassette (ABC) Superfamily	branched-chain amino acid
Bcen_1897	MscS	1.A.23	The Small Conductance Mechanosensitive Ion Channel (MscS) Family	small-conductance mechanosensitive ion channel	5.33242e-05	1.07446e-05	4.72429e-05
Bcen_1906	APC	2.A.3	The Amino Acid-Polyamine-Organocation (APC) Family	GABA	2.39654e-05	4.23662e-06	4.72773e-05
Bcen_1917	NiCoT	2.A.52	The Ni2+-Co2+ Transporter (NiCoT) Family	nickel ion	0	0	6.30514e-06
Bcen_1924	MFS	2.A.1	The Major Facilitator Superfamily (MFS)	multidrug efflux (EmrB/QacA subfamily)
Bcen_1930	CHR	2.A.51	The Chromate Ion Transporter (CHR) Family	chromate ion
Bcen_1938	MOP	2.A.66	The Multidrug/Oligosaccharidyl-lipid/Polysaccharide (MOP) Flippase Superfamily	virulence factor MviN
Bcen_1953	DMT	2.A.7	The Drug/Metabolite Transporter (DMT) Superfamily	drug/metabolite?
Bcen_1969	MFS	2.A.1	The Major Facilitator Superfamily (MFS)	metabolite (benzoate?)
Bcen_1978	MFS	2.A.1	The Major Facilitator Superfamily (MFS)	multidrug efflux
Bcen_1983	ABC	3.A.1	The ATP-binding Cassette (ABC) Superfamily	sugar
Bcen_1984	ABC	3.A.1	The ATP-binding Cassette (ABC) Superfamily	sugar
Bcen_1990	ABC	3.A.1	The ATP-binding Cassette (ABC) Superfamily	manganese/zinc ion	0.000146859	0.000128505	0.000115138
Bcen_1991	ABC	3.A.1	The ATP-binding Cassette (ABC) Superfamily	molybdate	7.47613e-05	0.000102187	4.10643e-05
Bcen_1992	ABC	3.A.1	The ATP-binding Cassette (ABC) Superfamily	manganese/zinc ion
Bcen_1996	NCS2	2.A.40	The Nucleobase:Cation Symporter-2 (NCS2) Family	xanthine/uracil
Bcen_1998	RND	2.A.6	The Resistance-Nodulation-Cell Division (RND) Superfamily	multidrug/solvent efflux (HAE1 subfamily)	0.000814368	0.000862203	0.00150059
Bcen_2019	LIV-E	2.A.78	The Branched Chain Amino Acid Exporter (LIV-E) Family	branched-chain amino acid efflux (AzlC)	7.21165e-06	0	0
Bcen_2036	TerC	9.A.30	The Tellurium Ion Resistance (TerC) Family	tellurium ion efflux	0.000161601	0.000122326	0.000243889
Bcen_2068	MIP	1.A.8	The Major Intrinsic Protein (MIP) Family	glycerol uptake	0.000196551	0.00028241	0.0001324
Bcen_2072	ABC	3.A.1	The ATP-binding Cassette (ABC) Superfamily	ribose
Bcen_2079	MFS	2.A.1	The Major Facilitator Superfamily (MFS)	multidrug efflux
Bcen_2095	DMT	2.A.7	The Drug/Metabolite Transporter (DMT) Superfamily	drug/metabolite?
Bcen_2102	ABC	3.A.1	The ATP-binding Cassette (ABC) Superfamily	lipid A	3.29228e-05	0	0
Bcen_2133	MFS	2.A.1	The Major Facilitator Superfamily (MFS)	multidrug efflux (EmrB/QacA subfamily)
Bcen_2150	RND	2.A.6	The Resistance-Nodulation-Cell Division (RND) Superfamily	multidrug efflux
Bcen_2164	MFS	2.A.1	The Major Facilitator Superfamily (MFS)	multidrug efflux	0	0	5.69e-06
Bcen_2169	RhtB	2.A.76	The Resistance to Homoserine/Threonine (RhtB) Family	amino acid efflux
Bcen_2171	CPA2	2.A.37	The Monovalent Cation:Proton Antiporter-2 (CPA2) Family	potassium/sodium ion:proton antiporter	0.000114874	2.4637e-05	6.58582e-05
Bcen_2176	ABC	3.A.1	The ATP-binding Cassette (ABC) Superfamily	daunorubicin	0.000383082	0.000628838	0.000333118
Bcen_2179	SSPTS	4.A	Sugar Specific PTS	fructose	0.000268053	0.000294759	0.000143682
Bcen_2209	GPTS	4.A	General PTS		0.000199251	0.000107754	0.000145662
Bcen_2216	ABC	3.A.1	The ATP-binding Cassette (ABC) Superfamily	phosphonate	0.0002335	0.000119956	0.000518349
Bcen_2217	ABC	3.A.1	The ATP-binding Cassette (ABC) Superfamily	?
Bcen_2218	ABC	3.A.1	The ATP-binding Cassette (ABC) Superfamily	?	0.000358136	4.15056e-05	0.000408236
Bcen_2233	OOP	1.B.6	The OmpA-OmpF Porin (OOP) Family		0.00130196	0.00177193	0.0018321
Bcen_2246	GPTS	4.A	General PTS		9.36452e-05	0.00013547	9.71014e-05
Bcen_2247	GPTS	4.A	General PTS		0.000294575	0.000210388	0.00018728
Bcen_2248	SSPTS	4.A	Sugar Specific PTS	mannose/fructose	0.000156936	0.000144989	9.44142e-05
Bcen_2251	Amt	1.A.11	The Ammonia Transporter Channel (Amt) Family	ammonium
Bcen_2259	DAACS	2.A.23	The Dicarboxylate/Amino Acid:Cation (Na+ or H+) Symporter (DAACS) Family	proton/sodium ion:glutamate/aspartate symporter	0.000118534	8.25094e-05	0.000106784
Bcen_2260	SSS	2.A.21	The Solute:Sodium Symporter (SSS) Family	sodium ion:proline symporter
Bcen_2269	ABC	3.A.1	The ATP-binding Cassette (ABC) Superfamily	nitrate/sulfonate/taurine
Bcen_2270	ABC	3.A.1	The ATP-binding Cassette (ABC) Superfamily	nitrate
Bcen_2271	ABC	3.A.1	The ATP-binding Cassette (ABC) Superfamily	glycine betaine	9.27212e-06	0	0
Bcen_2285	ABC	3.A.1	The ATP-binding Cassette (ABC) Superfamily	sulfate	2.63506e-05	2.5614e-05	0.000141781
Bcen_2286	ABC	3.A.1	The ATP-binding Cassette (ABC) Superfamily	toluene tolerance	4.01591e-05	4.13779e-05	0.000145759
Bcen_2309	ABC	3.A.1	The ATP-binding Cassette (ABC) Superfamily	dipeptide/oligopeptide	0.000114813	8.35753e-05	0.000226127
Bcen_2310	ABC	3.A.1	The ATP-binding Cassette (ABC) Superfamily	cobalt	5.6065e-06	0	0
Bcen_2325	CPA1	2.A.36	The Monovalent Cation:Proton Antiporter-1 (CPA1) Family	sodium ion:proton antiporter	2.86959e-05	7.7879e-06	9.7522e-06
Bcen_2330	IRK-C	1.A.2	The Inward Rectifier K+ Channel (IRK-C) Family	ATP-sensitive inward rectifier potassium ion channel
Bcen_2336	MFS	2.A.1	The Major Facilitator Superfamily (MFS)	multidrug efflux
Bcen_2348	DMT	2.A.7	The Drug/Metabolite Transporter (DMT) Superfamily	chloramphenicol (RarD homolog)
Bcen_2373	ILT	9.A.10	The Iron/Lead Transporter (ILT) Superfamily	iron ion
Bcen_2383	ABC	3.A.1	The ATP-binding Cassette (ABC) Superfamily	polyamine	2.57559e-05	0	9.75129e-05
Bcen_2384	ABC	3.A.1	The ATP-binding Cassette (ABC) Superfamily	spermidine/putrescine
Bcen_2385	ABC	3.A.1	The ATP-binding Cassette (ABC) Superfamily	spermidine/putrescine
Bcen_2396	CHR	2.A.51	The Chromate Ion Transporter (CHR) Family	chromate ion
Bcen_2427	ABC	3.A.1	The ATP-binding Cassette (ABC) Superfamily	glycine betaine	0.000227207	0.000136707	0.000180553
Bcen_2428	ABC	3.A.1	The ATP-binding Cassette (ABC) Superfamily	glycine betaine	0.00023375	0.000134706	0.000190688
Bcen_2432	MFS	2.A.1	The Major Facilitator Superfamily (MFS)	multidrug efflux
Bcen_2442	APC	2.A.3	The Amino Acid-Polyamine-Organocation (APC) Family	amino acid	0.000122157	4.85768e-05	6.00506e-05
Bcen_2461	DMT	2.A.7	The Drug/Metabolite Transporter (DMT) Superfamily	drug/metabolite?
Bcen_2480	SSS	2.A.21	The Solute:Sodium Symporter (SSS) Family	sodium ion:proline symporter	3.25776e-05	1.05915e-05	0
Bcen_2487	MFS	2.A.1	The Major Facilitator Superfamily (MFS)	Acetyl-CoA:CoA antiporter	6.61215e-05	8.30709e-06	8.07847e-05
Bcen_2507	SSS	2.A.21	The Solute:Sodium Symporter (SSS) Family	sodium ion:proline symporter	5.15065e-05	5.68514e-05	3.94528e-05
Bcen_2511	RhtB	2.A.76	The Resistance to Homoserine/Threonine (RhtB) Family	amino acid efflux
Bcen_2525	ABC	3.A.1	The ATP-binding Cassette (ABC) Superfamily	phosphate
Bcen_2526	ABC	3.A.1	The ATP-binding Cassette (ABC) Superfamily	amino aicd (glutamine/glutamate/aspartate?)
Bcen_2534	LctP	2.A.14	The Lactate Permease (LctP) Family	L-lactate
Bcen_2549	Oxa1	2.A.9	The Cytochrome Oxidase Biogenesis (Oxa1) Family	60 KD inner membrane protein OxaA homolog	0.000815286	0.000961388	0.000371831
Bcen_2583	APC	2.A.3	The Amino Acid-Polyamine-Organocation (APC) Family	GABA	4.12316e-05	4.01654e-05	5.84522e-05
Bcen_2585	MFS	2.A.1	The Major Facilitator Superfamily (MFS)	multidrug efflux
Bcen_2587	ABC	3.A.1	The ATP-binding Cassette (ABC) Superfamily	heme	0.00056836	0.00104382	0.000477039
Bcen_2605	MFS	2.A.1	The Major Facilitator Superfamily (MFS)	glycerol-3-phosphate
Bcen_2617	MIT	1.A.35	The CorA Metal Ion Transporter (MIT) Family	magnesium/cobalt ion
Bcen_2658	IVSP	3.A.7	The Type IV (Conjugal DNA-Protein Transfer or VirB) Secretory Pathway (IVSP) Family
Bcen_2669	Tat	2.A.64	The Twin Arginine Targeting (Tat) Family	protein export	6.00423e-05	6.88952e-05	0.000112226
Bcen_2670	Tat	2.A.64	The Twin Arginine Targeting (Tat) Family	protein export	0.000130853	0.000147457	6.10947e-05
Bcen_2671	Tat	2.A.64	The Twin Arginine Targeting (Tat) Family	protein export	0.000640743	0.000882532	0.000425989
Bcen_2679	RhtB	2.A.76	The Resistance to Homoserine/Threonine (RhtB) Family	neutral amino acid/multiple antibiotic resistance
Bcen_2689	ABC	3.A.1	The ATP-binding Cassette (ABC) Superfamily	toluene tolerance	0.000454901	0.000254803	0.00044441
Bcen_2692	ABC	3.A.1	The ATP-binding Cassette (ABC) Superfamily	toluene tolerance	0.00021412	9.77644e-05	0.000282226
Bcen_2700	MFS	2.A.1	The Major Facilitator Superfamily (MFS)	metabolite (benzoate?)
Bcen_2703	AGCS	2.A.25	The Alanine or Glycine:Cation Symporter (AGCS) Family	sodium ion:alanine symporter	5.64886e-05	4.07367e-06	3.09337e-05
Bcen_2710	ABC	3.A.1	The ATP-binding Cassette (ABC) Superfamily	sugar
Bcen_2711	ABC	3.A.1	The ATP-binding Cassette (ABC) Superfamily	sugar
Bcen_2725	ABC	3.A.1	The ATP-binding Cassette (ABC) Superfamily	heme export	0.000146191	8.63066e-05	8.40146e-05
Bcen_2797	MFS	2.A.1	The Major Facilitator Superfamily (MFS)	multidrug efflux
Bcen_2798	RhtB	2.A.76	The Resistance to Homoserine/Threonine (RhtB) Family	amino acid efflux
Bcen_2803	ABC	3.A.1	The ATP-binding Cassette (ABC) Superfamily	lipoprotein
Bcen_2805	ABC	3.A.1	The ATP-binding Cassette (ABC) Superfamily	lipoprotein releasing
Bcen_2810	MFS	2.A.1	The Major Facilitator Superfamily (MFS)	D-galactonate
Bcen_2824	CDF	2.A.4	The Cation Diffusion Facilitator (CDF) Family	cation efflux	1.58305e-05	7.67448e-06	2.21629e-05
Bcen_2828	MFS	2.A.1	The Major Facilitator Superfamily (MFS)	multidrug efflux
Bcen_2840	IIISP	3.A.6	The Type III (Virulence-related) Secretory Pathway (IIISP) Family		2.03681e-05	2.69748e-05	0
Bcen_2859	MIP	1.A.8	The Major Intrinsic Protein (MIP) Family	glycerol uptake	8.82089e-06	0	0.000230122
Bcen_2923	MFS	2.A.1	The Major Facilitator Superfamily (MFS)	glycerol-3-phosphate
Bcen_2927	APC	2.A.3	The Amino Acid-Polyamine-Organocation (APC) Family	ethanolamine
Bcen_2935	ABC	3.A.1	The ATP-binding Cassette (ABC) Superfamily	amino acid (glutamine/glutamate/aspartate?)	3.13541e-05	0	7.45748e-06
Bcen_2941	ABC	3.A.1	The ATP-binding Cassette (ABC) Superfamily	leucine/valine	0.00139685	0.000727466	0.00117957
Bcen_2945	ABC	3.A.1	The ATP-binding Cassette (ABC) Superfamily	amino acid (glutamine/glutamate/aspartate?)	0.000147203	2.90048e-05	0.000181671
Bcen_2948	F-ATPase	3.A.2	The H+- or Na+-translocating F-type, V-type and A-type ATPase (F-ATPase) Superfamily	protons	0.0013249	0.00142055	0.00101683
Bcen_2949	F-ATPase	3.A.2	The H+- or Na+-translocating F-type, V-type and A-type ATPase (F-ATPase) Superfamily	protons	0.00410288	0.00444942	0.00666223
Bcen_2951	F-ATPase	3.A.2	The H+- or Na+-translocating F-type, V-type and A-type ATPase (F-ATPase) Superfamily	protons	0.00423841	0.00414843	0.00598317
Bcen_2952	F-ATPase	3.A.2	The H+- or Na+-translocating F-type, V-type and A-type ATPase (F-ATPase) Superfamily	protons	0.00074772	0.000853969	0.000503833
Bcen_2953	F-ATPase	3.A.2	The H+- or Na+-translocating F-type, V-type and A-type ATPase (F-ATPase) Superfamily	protons	0.00209881	0.00240609	0.00155785
Bcen_2954	F-ATPase	3.A.2	The H+- or Na+-translocating F-type, V-type and A-type ATPase (F-ATPase) Superfamily	protons	0.00220956	0.00190759	0.0026138
Bcen_2955	F-ATPase	3.A.2	The H+- or Na+-translocating F-type, V-type and A-type ATPase (F-ATPase) Superfamily	protons	0.000469882	0.000316183	0.000591634
Bcen_2956	F-ATPase	3.A.2	The H+- or Na+-translocating F-type, V-type and A-type ATPase (F-ATPase) Superfamily	protons	5.14603e-05	1.10405e-05	0
Bcen_2958	ArsB	2.A.45	The Arsenite-Antimonite (ArsB) Efflux Family	arsenite (ArsB)	0	0	5.83225e-06
Bcen_2963	ABC	3.A.1	The ATP-binding Cassette (ABC) Superfamily	phosphate	2.84317e-05	0	6.64029e-05
Bcen_2964	ABC	3.A.1	The ATP-binding Cassette (ABC) Superfamily	daunorubicin
Bcen_2965	ABC	3.A.1	The ATP-binding Cassette (ABC) Superfamily	branched-chain amino acid	0	0	1.11091e-05
Bcen_2968	ABC	3.A.1	The ATP-binding Cassette (ABC) Superfamily	branched-chain amino acid
Bcen_2969	ABC	3.A.1	The ATP-binding Cassette (ABC) Superfamily	branched-chain amino acid
Bcen_2971	ABC	3.A.1	The ATP-binding Cassette (ABC) Superfamily	daunorubicin	0	0	2.59211e-05
Bcen_2993	MFS	2.A.1	The Major Facilitator Superfamily (MFS)	sugar
Bcen_2995	ABC	3.A.1	The ATP-binding Cassette (ABC) Superfamily	amino acid (glutamine/glutamate/aspartate?)
Bcen_3007	DMT	2.A.7	The Drug/Metabolite Transporter (DMT) Superfamily	drug/metabolite?
Bcen_3009	LysE	2.A.75	The L-Lysine Exporter (LysE) Family	amino acid efflux
Bcen_3025	SSS	2.A.21	The Solute:Sodium Symporter (SSS) Family	sodium ion:proline symporter	1.93044e-05	3.71697e-05	5.1461e-06
Bcen_3026	2-HCT	2.A.24	The 2-Hydroxycarboxylate Transporter (2-HCT) Family	sodium ion:citrate/malate symporter
Bcen_3027	ABC	3.A.1	The ATP-binding Cassette (ABC) Superfamily	methionine
Bcen_3029	ABC	3.A.1	The ATP-binding Cassette (ABC) Superfamily	D-methionine
Bcen_3030	ABC	3.A.1	The ATP-binding Cassette (ABC) Superfamily	D-methionine
Bcen_3040	RhtB	2.A.76	The Resistance to Homoserine/Threonine (RhtB) Family	amino acid efflux
Bcen_3044	MFS	2.A.1	The Major Facilitator Superfamily (MFS)	D-galactonate
Bcen_3052	ABC	3.A.1	The ATP-binding Cassette (ABC) Superfamily	leucine/valine
Bcen_3057	MFS	2.A.1	The Major Facilitator Superfamily (MFS)	multidrug efflux	2.2332e-05	4.32308e-06	4.26142e-06
Bcen_3058	ABC	3.A.1	The ATP-binding Cassette (ABC) Superfamily	leucine/valine
Bcen_3065	MFS	2.A.1	The Major Facilitator Superfamily (MFS)	D-galactonate
Bcen_3067	ABC	3.A.1	The ATP-binding Cassette (ABC) Superfamily	2-aminoethylphosphonate
Bcen_3068	ABC	3.A.1	The ATP-binding Cassette (ABC) Superfamily	polyamine
Bcen_3069	ABC	3.A.1	The ATP-binding Cassette (ABC) Superfamily	sulfate
Bcen_3070	ABC	3.A.1	The ATP-binding Cassette (ABC) Superfamily	spermidine/putrescine
Bcen_3074	MFS	2.A.1	The Major Facilitator Superfamily (MFS)	multidrug efflux (EmrB/QacA subfamily)
Bcen_3076	PiT	2.A.20	The Inorganic Phosphate Transporter (PiT) Family	phosphate
Bcen_3082	MFS	2.A.1	The Major Facilitator Superfamily (MFS)	multidrug efflux
Bcen_3086	RhtB	2.A.76	The Resistance to Homoserine/Threonine (RhtB) Family	amino acid efflux
Bcen_3090	DMT	2.A.7	The Drug/Metabolite Transporter (DMT) Superfamily	drug/metabolite?
Bcen_3096	APC	2.A.3	The Amino Acid-Polyamine-Organocation (APC) Family	amino acid
Bcen_3100	MscS	1.A.23	The Small Conductance Mechanosensitive Ion Channel (MscS) Family	small-conductance mechanosensitive ion channel	4.83915e-05	5.50955e-05	3.25814e-05
Bcen_3101	MFS	2.A.1	The Major Facilitator Superfamily (MFS)	metabolite (benzoate?)	3.41008e-05	0	4.0943e-06
Bcen_3106	NCS2	2.A.40	The Nucleobase:Cation Symporter-2 (NCS2) Family	xanthine/uracil
Bcen_3117	RhtB	2.A.76	The Resistance to Homoserine/Threonine (RhtB) Family	amino acid efflux
Bcen_3163	MFS	2.A.1	The Major Facilitator Superfamily (MFS)	multidrug efflux
Bcen_3180	SSS	2.A.21	The Solute:Sodium Symporter (SSS) Family	sodium ion:proline symporter
Bcen_3182	MFS	2.A.1	The Major Facilitator Superfamily (MFS)	4-hydroxyphenylacetate
Bcen_3196	ABC	3.A.1	The ATP-binding Cassette (ABC) Superfamily	glycine betaine/L-proline
Bcen_3209	MFS	2.A.1	The Major Facilitator Superfamily (MFS)	D-galactonate	1.36088e-05	1.09255e-05	4.86021e-06
Bcen_3223	ABC	3.A.1	The ATP-binding Cassette (ABC) Superfamily	glycine betaine/L-proline/carnitine/choline
Bcen_3224	ABC	3.A.1	The ATP-binding Cassette (ABC) Superfamily	glycine betaine	9.54483e-06	0	9.21218e-06
Bcen_3225	ABC	3.A.1	The ATP-binding Cassette (ABC) Superfamily	glycine betaine/L-proline/carnitine/choline
Bcen_3231	ABC	3.A.1	The ATP-binding Cassette (ABC) Superfamily	lipoprotein releasing	4.79396e-06	2.75853e-05	4.15114e-05
Bcen_3241	ABC	3.A.1	The ATP-binding Cassette (ABC) Superfamily	?
Bcen_3259	MFS	2.A.1	The Major Facilitator Superfamily (MFS)	metabolite (benzoate?)
Bcen_3260	ABC	3.A.1	The ATP-binding Cassette (ABC) Superfamily	multidrug
Bcen_3261	ABC	3.A.1	The ATP-binding Cassette (ABC) Superfamily	daunorubicin	3.11455e-05	7.53299e-05	5.31589e-05
Bcen_3274	MFS	2.A.1	The Major Facilitator Superfamily (MFS)	multidrug efflux (EmrB/QacA subfamily)
Bcen_3292	ABC	3.A.1	The ATP-binding Cassette (ABC) Superfamily	glycine betaine	1.06704e-05	0	5.66503e-05
Bcen_3293	APC	2.A.3	The Amino Acid-Polyamine-Organocation (APC) Family	amino acid
Bcen_3297	ABC	3.A.1	The ATP-binding Cassette (ABC) Superfamily	choline
Bcen_3299	MFS	2.A.1	The Major Facilitator Superfamily (MFS)	multidrug efflux
Bcen_3315	ABC	3.A.1	The ATP-binding Cassette (ABC) Superfamily	choline
Bcen_3328	ABC	3.A.1	The ATP-binding Cassette (ABC) Superfamily	sugar (ribose?)
Bcen_3329	ABC	3.A.1	The ATP-binding Cassette (ABC) Superfamily	sugar (ribose?)
Bcen_3336	MFS	2.A.1	The Major Facilitator Superfamily (MFS)	D-galactonate
Bcen_3349	ABC	3.A.1	The ATP-binding Cassette (ABC) Superfamily	branched-chain amino acid	9.29417e-05	6.20303e-05	9.13805e-05
Bcen_3351	ABC	3.A.1	The ATP-binding Cassette (ABC) Superfamily	daunorubicin	0.000272672	0.000199489	0.000317302
Bcen_3352	ABC	3.A.1	The ATP-binding Cassette (ABC) Superfamily	daunorubicin	0.00021877	0.000219273	0.000221799
Bcen_3356	DMT	2.A.7	The Drug/Metabolite Transporter (DMT) Superfamily	drug/metabolite?
Bcen_3378	MFS	2.A.1	The Major Facilitator Superfamily (MFS)	multidrug efflux
Bcen_3381	RhtB	2.A.76	The Resistance to Homoserine/Threonine (RhtB) Family	amino acid efflux
Bcen_3411	MFS	2.A.1	The Major Facilitator Superfamily (MFS)	multidrug efflux (EmrB/QacA subfamily)
Bcen_3413	ABC	3.A.1	The ATP-binding Cassette (ABC) Superfamily	efflux (antimicrobial peptide?)	0	3.04688e-05	4.48294e-05
Bcen_3414	ABC	3.A.1	The ATP-binding Cassette (ABC) Superfamily	lipoprotein
Bcen_3459	APC	2.A.3	The Amino Acid-Polyamine-Organocation (APC) Family	GABA
Bcen_3482	DMT	2.A.7	The Drug/Metabolite Transporter (DMT) Superfamily	drug/metabolite?
Bcen_3492	F-ATPase	3.A.2	The H+- or Na+-translocating F-type, V-type and A-type ATPase (F-ATPase) Superfamily	protons	5.12739e-05	0	1.22829e-05
Bcen_3493	F-ATPase	3.A.2	The H+- or Na+-translocating F-type, V-type and A-type ATPase (F-ATPase) Superfamily	protons	3.06849e-05	2.3169e-05	1.09355e-05
Bcen_3499	MFS	2.A.1	The Major Facilitator Superfamily (MFS)	multidrug efflux (EmrB/QacA subfamily)
Bcen_3507	Nramp	2.A.55	The Metal Ion (Mn2+-iron) Transporter (Nramp) Family	manganese/iron ion
Bcen_3510	IIISP	3.A.6	The Type III (Virulence-related) Secretory Pathway (IIISP) Family
Bcen_3516	IIISP	3.A.6	The Type III (Virulence-related) Secretory Pathway (IIISP) Family
Bcen_3521	IIISP	3.A.6	The Type III (Virulence-related) Secretory Pathway (IIISP) Family
Bcen_3522	IIISP	3.A.6	The Type III (Virulence-related) Secretory Pathway (IIISP) Family
Bcen_3526	IIISP	3.A.6	The Type III (Virulence-related) Secretory Pathway (IIISP) Family
Bcen_3548	ABC	3.A.1	The ATP-binding Cassette (ABC) Superfamily	sugar (ribose?)
Bcen_3549	ABC	3.A.1	The ATP-binding Cassette (ABC) Superfamily	sugar (ribose?)
Bcen_3563	DMT	2.A.7	The Drug/Metabolite Transporter (DMT) Superfamily	drug/metabolite?
Bcen_3574	MFS	2.A.1	The Major Facilitator Superfamily (MFS)	multidrug efflux (EmrB/QacA subfamily)
Bcen_3580	MFS	2.A.1	The Major Facilitator Superfamily (MFS)	multidrug efflux
Bcen_3588	APC	2.A.3	The Amino Acid-Polyamine-Organocation (APC) Family	amino acid
Bcen_3592	ABC	3.A.1	The ATP-binding Cassette (ABC) Superfamily	sugar
Bcen_3593	ABC	3.A.1	The ATP-binding Cassette (ABC) Superfamily	sugar
Bcen_3594	ABC	3.A.1	The ATP-binding Cassette (ABC) Superfamily	sugar
Bcen_3602	MFS	2.A.1	The Major Facilitator Superfamily (MFS)	multidrug efflux
Bcen_3610	ABC	3.A.1	The ATP-binding Cassette (ABC) Superfamily	nitrate/sulfonate/taurine
Bcen_3611	ABC	3.A.1	The ATP-binding Cassette (ABC) Superfamily	glycine betaine
Bcen_3614	DAACS	2.A.23	The Dicarboxylate/Amino Acid:Cation (Na+ or H+) Symporter (DAACS) Family	proton/sodium ion:glutamate/aspartate symporter	0.000101536	4.02782e-05	0
Bcen_3626	MFS	2.A.1	The Major Facilitator Superfamily (MFS)	multidrug efflux
Bcen_3646	ArAE	2.A.85	The Aromatic Acid Exporter (ArAE) Family	fusaric acid efflux?	0	0	6.48028e-06
Bcen_3669	MFS	2.A.1	The Major Facilitator Superfamily (MFS)	metabolite (benzoate?)
Bcen_3688	UT	1.A.28	The Urea Transporter (UT) Family	urea
Bcen_3697	ABC	3.A.1	The ATP-binding Cassette (ABC) Superfamily	glycine betaine
Bcen_3702	MFS	2.A.1	The Major Facilitator Superfamily (MFS)	multidrug efflux (EmrB/QacA subfamily)
Bcen_3710	VIC	1.A.1	The Voltage-gated Ion Channel (VIC) Superfamily	potassium ion channel	5.51305e-06	1.054e-05	5.83225e-06
Bcen_3716	MFS	2.A.1	The Major Facilitator Superfamily (MFS)	multidrug efflux
Bcen_3717	ABC	3.A.1	The ATP-binding Cassette (ABC) Superfamily	amino acid (glutamine/glutamate/aspartate?)	1.27224e-05	0	0
Bcen_3718	MFS	2.A.1	The Major Facilitator Superfamily (MFS)	D-galactonate
Bcen_3726	ArAE	2.A.85	The Aromatic Acid Exporter (ArAE) Family	fusaric acid efflux?
Bcen_3729	MFS	2.A.1	The Major Facilitator Superfamily (MFS)	sugar
Bcen_3732	ABC	3.A.1	The ATP-binding Cassette (ABC) Superfamily	urea
Bcen_3733	ABC	3.A.1	The ATP-binding Cassette (ABC) Superfamily	branched-chain amino acid
Bcen_3734	ABC	3.A.1	The ATP-binding Cassette (ABC) Superfamily	branched-chain amino acid
Bcen_3735	ABC	3.A.1	The ATP-binding Cassette (ABC) Superfamily	daunorubicin
Bcen_3736	ABC	3.A.1	The ATP-binding Cassette (ABC) Superfamily	sulfate
Bcen_3751	RND	2.A.6	The Resistance-Nodulation-Cell Division (RND) Superfamily	multidrug/solvent efflux (HAE1 subfamily)
Bcen_3774	ABC	3.A.1	The ATP-binding Cassette (ABC) Superfamily	glycine betaine	6.68249e-06	0	1.65607e-05
Bcen_3775	ABC	3.A.1	The ATP-binding Cassette (ABC) Superfamily	dipeptide/oligopeptide	0	0	1.09355e-05
Bcen_3776	ABC	3.A.1	The ATP-binding Cassette (ABC) Superfamily	dipeptide/oligopeptide
Bcen_3777	ABC	3.A.1	The ATP-binding Cassette (ABC) Superfamily	dipeptide/oligopeptide	7.50349e-05	0	0.000105758
Bcen_3781	Nramp	2.A.55	The Metal Ion (Mn2+-iron) Transporter (Nramp) Family	manganese/iron ion
Bcen_3783	ABC	3.A.1	The ATP-binding Cassette (ABC) Superfamily	dipeptide/oligopeptide	0.000150358	9.99394e-05	0.000173937
Bcen_3785	MFS	2.A.1	The Major Facilitator Superfamily (MFS)	multidrug efflux (EmrB/QacA subfamily)
Bcen_3787	ArAE	2.A.85	The Aromatic Acid Exporter (ArAE) Family	fusaric acid efflux?
Bcen_3788	Bestrophin	1.A.46	The Anion Channel-forming Bestrophin (Bestrophin) Family	Bestrophin anion channel
Bcen_3791	MscS	1.A.23	The Small Conductance Mechanosensitive Ion Channel (MscS) Family	small-conductance mechanosensitive ion channel	7.46058e-05	5.58505e-05	5.88732e-05
Bcen_3792	SulP	2.A.53	The Sulfate Permease (SulP) Family	sulfate
Bcen_3794	LysE	2.A.75	The L-Lysine Exporter (LysE) Family	amino acid efflux
Bcen_3795	MFS	2.A.1	The Major Facilitator Superfamily (MFS)	multidrug efflux (EmrB/QacA subfamily)
Bcen_3808	MFS	2.A.1	The Major Facilitator Superfamily (MFS)	multidrug efflux	1.20194e-05	0	0
Bcen_3820	MFS	2.A.1	The Major Facilitator Superfamily (MFS)	nitrate/nitrite
Bcen_3825	ClC	2.A.49	The Chloride Carrier/Channel (ClC) Family	chloride ion channel
Bcen_3827	MgtE	9.A.19	The Mg2+ Transporter-E (MgtE) Family	magnesium ion
Bcen_3829	MFS	2.A.1	The Major Facilitator Superfamily (MFS)	D-galactonate
Bcen_3833	TRAP-T	2.A.56	The Tripartite ATP-independent Periplasmic Transporter (TRAP-T) Family	C4-dicarboxylate
Bcen_3837	CaCA	2.A.19	The Ca2+:Cation Antiporter (CaCA) Family	proton:calcium ion antiporter	5.62822e-05	3.41838e-05	0.000123962
Bcen_3847	MFS	2.A.1	The Major Facilitator Superfamily (MFS)	multidrug efflux
Bcen_3852	MFS	2.A.1	The Major Facilitator Superfamily (MFS)	multidrug efflux
Bcen_3861	MFS	2.A.1	The Major Facilitator Superfamily (MFS)	nitrate
Bcen_3871	MFS	2.A.1	The Major Facilitator Superfamily (MFS)	multidrug efflux	0	2.20657e-06	2.14884e-05
Bcen_3875	MFS	2.A.1	The Major Facilitator Superfamily (MFS)	D-galactonate	0	0	4.96362e-06
Bcen_3878	ABC	3.A.1	The ATP-binding Cassette (ABC) Superfamily	spermidine/putrescine
Bcen_3884	RhtB	2.A.76	The Resistance to Homoserine/Threonine (RhtB) Family	amino acid efflux
Bcen_3885	DMT	2.A.7	The Drug/Metabolite Transporter (DMT) Superfamily	drug/metabolite?
Bcen_3897	MFS	2.A.1	The Major Facilitator Superfamily (MFS)	multidrug efflux (EmrB/QacA subfamily)
Bcen_3915	RhtB	2.A.76	The Resistance to Homoserine/Threonine (RhtB) Family	amino acid efflux
Bcen_3932	ABC	3.A.1	The ATP-binding Cassette (ABC) Superfamily	nitrate/sulfonate/taurine
Bcen_3934	ABC	3.A.1	The ATP-binding Cassette (ABC) Superfamily	amino acid (glutamine/glutamate/aspartate?)
Bcen_3935	ABC	3.A.1	The ATP-binding Cassette (ABC) Superfamily	phosphate
Bcen_3938	ABC	3.A.1	The ATP-binding Cassette (ABC) Superfamily	amino acid (glutamine/glutamate/aspartate?)
Bcen_3969	CDF	2.A.4	The Cation Diffusion Facilitator (CDF) Family	cation efflux
Bcen_3973	MFS	2.A.1	The Major Facilitator Superfamily (MFS)	multidrug efflux
Bcen_3996	APC	2.A.3	The Amino Acid-Polyamine-Organocation (APC) Family	GABA	0.00013031	0	0.000152157
Bcen_4018	APC	2.A.3	The Amino Acid-Polyamine-Organocation (APC) Family	GABA	0.000204495	0	0.000120216
Bcen_4020	DMT	2.A.7	The Drug/Metabolite Transporter (DMT) Superfamily	drug/metabolite?
Bcen_4025	ABC	3.A.1	The ATP-binding Cassette (ABC) Superfamily	phosphate
Bcen_4026	ABC	3.A.1	The ATP-binding Cassette (ABC) Superfamily	amino aicd (glutamine/glutamate/aspartate?)
Bcen_4027	ABC	3.A.1	The ATP-binding Cassette (ABC) Superfamily	amino acid (glutamine/glutamate/aspartate?)
Bcen_4034	MFS	2.A.1	The Major Facilitator Superfamily (MFS)	D-galactonate
Bcen_4037	ClC	2.A.49	The Chloride Carrier/Channel (ClC) Family	chloride ion channel
Bcen_4042	ArAE	2.A.85	The Aromatic Acid Exporter (ArAE) Family	fusaric acid efflux?
Bcen_4045	APC	2.A.3	The Amino Acid-Polyamine-Organocation (APC) Family	amino acid
Bcen_4049	AEC	2.A.69	The Auxin Efflux Carrier (AEC) Family
Bcen_4050	DMT	2.A.7	The Drug/Metabolite Transporter (DMT) Superfamily	drug/metabolite?
Bcen_4055	MFS	2.A.1	The Major Facilitator Superfamily (MFS)	multidrug efflux
Bcen_4062	MFS	2.A.1	The Major Facilitator Superfamily (MFS)	D-galactonate
Bcen_4067	RhtB	2.A.76	The Resistance to Homoserine/Threonine (RhtB) Family	amino acid efflux
Bcen_4068	VIC	1.A.1	The Voltage-gated Ion Channel (VIC) Superfamily	potassium ion channel
Bcen_4073	RND	2.A.6	The Resistance-Nodulation-Cell Division (RND) Superfamily	multidrug/solvent efflux (HAE1 subfamily)
Bcen_4085	RhtB	2.A.76	The Resistance to Homoserine/Threonine (RhtB) Family	amino acid efflux
Bcen_4092	AI-2E	2.A.86	The Autoinducer-2 Exporter (AI-2E) Family (Formerly the PerM Family, TC #9.B.22)	Autoinducer-2 export	0	0	1.98866e-05
Bcen_4112	ABC	3.A.1	The ATP-binding Cassette (ABC) Superfamily	nitrate/sulfonate/taurine
Bcen_4113	ABC	3.A.1	The ATP-binding Cassette (ABC) Superfamily	nitrate/sulfonate/taurine
Bcen_4114	ABC	3.A.1	The ATP-binding Cassette (ABC) Superfamily	nitrate
Bcen_4116	ABC	3.A.1	The ATP-binding Cassette (ABC) Superfamily	nitrate/sulfonate/taurine
Bcen_4120	MFS	2.A.1	The Major Facilitator Superfamily (MFS)	multidrug efflux
Bcen_4123	ABC	3.A.1	The ATP-binding Cassette (ABC) Superfamily	iron(III)	3.38698e-05	0	3.06013e-05
Bcen_4166	MOP	2.A.66	The Multidrug/Oligosaccharidyl-lipid/Polysaccharide (MOP) Flippase Superfamily	polysaccharide export
Bcen_4179	ABC	3.A.1	The ATP-binding Cassette (ABC) Superfamily	toxin secretion
Bcen_4189	APC	2.A.3	The Amino Acid-Polyamine-Organocation (APC) Family	amino acid
Bcen_4201	ABC	3.A.1	The ATP-binding Cassette (ABC) Superfamily	dipeptide/oligopeptide
Bcen_4202	ABC	3.A.1	The ATP-binding Cassette (ABC) Superfamily	dipeptide/oligopeptide
Bcen_4204	ABC	3.A.1	The ATP-binding Cassette (ABC) Superfamily	glycine betaine	3.24297e-06	0	3.43074e-06
Bcen_4207	MFS	2.A.1	The Major Facilitator Superfamily (MFS)	D-galactonate
Bcen_4210	BCCT	2.A.15	The Betaine/Carnitine/Choline Transporter (BCCT) Family	glycine betaine/carnitine/choline	3.36783e-05	0	4.72885e-06
Bcen_4217	MFS	2.A.1	The Major Facilitator Superfamily (MFS)	metabolite (benzoate?)
Bcen_4228	APC	2.A.3	The Amino Acid-Polyamine-Organocation (APC) Family	amino acid
Bcen_4239	MFS	2.A.1	The Major Facilitator Superfamily (MFS)	multidrug efflux (EmrB/QacA subfamily)
Bcen_4271	ABC	3.A.1	The ATP-binding Cassette (ABC) Superfamily	leucine/valine	2.17914e-05	3.16458e-05	1.98009e-05
Bcen_4282	ABC	3.A.1	The ATP-binding Cassette (ABC) Superfamily	phosphate
Bcen_4283	ABC	3.A.1	The ATP-binding Cassette (ABC) Superfamily	amino aicd (glutamine/glutamate/aspartate?)
Bcen_4284	ABC	3.A.1	The ATP-binding Cassette (ABC) Superfamily	amino acid (glutamine/glutamate/aspartate?)
Bcen_4285	ABC	3.A.1	The ATP-binding Cassette (ABC) Superfamily	multidrug
Bcen_4290	MFS	2.A.1	The Major Facilitator Superfamily (MFS)	multidrug efflux (EmrB/QacA subfamily)
Bcen_4301	APC	2.A.3	The Amino Acid-Polyamine-Organocation (APC) Family	amino acid	1.64464e-05	0	0
Bcen_4332	MFS	2.A.1	The Major Facilitator Superfamily (MFS)	D-galactonate
Bcen_4336	NCS1	2.A.39	The Nucleobase:Cation Symporter-1 (NCS1) Family	cytosine/purines/uracil/thiamine/allantoin
Bcen_4344	ABC	3.A.1	The ATP-binding Cassette (ABC) Superfamily	nitrate/sulfonate/taurine
Bcen_4345	ABC	3.A.1	The ATP-binding Cassette (ABC) Superfamily	nitrate/sulfonate/taurine
Bcen_4346	ABC	3.A.1	The ATP-binding Cassette (ABC) Superfamily	nitrate/sulfonate/taurine
Bcen_4347	ABC	3.A.1	The ATP-binding Cassette (ABC) Superfamily	nitrate
Bcen_4350	ABC	3.A.1	The ATP-binding Cassette (ABC) Superfamily	dipeptide/oligopeptide
Bcen_4352	ABC	3.A.1	The ATP-binding Cassette (ABC) Superfamily	nitrate/sulfonate/taurine
Bcen_4355	APC	2.A.3	The Amino Acid-Polyamine-Organocation (APC) Family	arginine:ornithine antiporter	9.30078e-05	3.74688e-05	6.43378e-05
Bcen_4359	MFS	2.A.1	The Major Facilitator Superfamily (MFS)	multidrug efflux
Bcen_4364	NCS2	2.A.40	The Nucleobase:Cation Symporter-2 (NCS2) Family	xanthine/uracil	5.42612e-05	4.37019e-06	5.55174e-05
Bcen_4371	APC	2.A.3	The Amino Acid-Polyamine-Organocation (APC) Family	amino acid
Bcen_4394	MOP	2.A.66	The Multidrug/Oligosaccharidyl-lipid/Polysaccharide (MOP) Flippase Superfamily	polysaccharide export
Bcen_4422	APC	2.A.3	The Amino Acid-Polyamine-Organocation (APC) Family	amino acid
Bcen_4444	MFS	2.A.1	The Major Facilitator Superfamily (MFS)	multidrug efflux (EmrB/QacA subfamily)
Bcen_4445	ABC	3.A.1	The ATP-binding Cassette (ABC) Superfamily	spermidine/putrescine
Bcen_4446	ABC	3.A.1	The ATP-binding Cassette (ABC) Superfamily	spermidine/putrescine
Bcen_4448	ABC	3.A.1	The ATP-binding Cassette (ABC) Superfamily	polyamine	0	0	1.68847e-05
Bcen_4463	MscS	1.A.23	The Small Conductance Mechanosensitive Ion Channel (MscS) Family	small-conductance mechanosensitive ion channel
Bcen_4466	MFS	2.A.1	The Major Facilitator Superfamily (MFS)	multidrug efflux (EmrB/QacA subfamily)
Bcen_4505	ABC	3.A.1	The ATP-binding Cassette (ABC) Superfamily	molybdate
Bcen_4506	ABC	3.A.1	The ATP-binding Cassette (ABC) Superfamily	molybdate	1.27224e-05	0	0
Bcen_4511	DMT	2.A.7	The Drug/Metabolite Transporter (DMT) Superfamily	drug/metabolite?
Bcen_4513	HCC	9.A.40	The HlyC/CorC (HCC) Family	hemolysin C (HlyC) homolog	0.000209222	0.000135609	0.000143477
Bcen_4522	ABC	3.A.1	The ATP-binding Cassette (ABC) Superfamily	amino acid (glutamine/glutamate/aspartate?)	0	0	8.33179e-06
Bcen_4530	MFS	2.A.1	The Major Facilitator Superfamily (MFS)	multidrug efflux (EmrB/QacA subfamily)
Bcen_4533	MFS	2.A.1	The Major Facilitator Superfamily (MFS)	multidrug efflux
Bcen_4556	AI-2E	2.A.86	The Autoinducer-2 Exporter (AI-2E) Family (Formerly the PerM Family, TC #9.B.22)	Autoinducer-2 export	2.75653e-05	6.48764e-05	3.04213e-05
Bcen_4561	Nramp	2.A.55	The Metal Ion (Mn2+-iron) Transporter (Nramp) Family	manganese/iron ion
Bcen_4570	ClC	2.A.49	The Chloride Carrier/Channel (ClC) Family	chloride ion channel	5.03138e-06	0	0
Bcen_4608	RND	2.A.6	The Resistance-Nodulation-Cell Division (RND) Superfamily	multidrug efflux
Bcen_4609	MFS	2.A.1	The Major Facilitator Superfamily (MFS)	multidrug efflux (EmrB/QacA subfamily)
Bcen_4621	MFS	2.A.1	The Major Facilitator Superfamily (MFS)	multidrug efflux	0	0	4.96362e-06
Bcen_4630	Mot/Exb	1.A.30	The H+- or Na+-translocating Bacterial Flagellar Motor 1ExbBD Outer Membrane Transport Energizer (Mo		5.04475e-05	0	0
Bcen_4636	ABC	3.A.1	The ATP-binding Cassette (ABC) Superfamily	phosphate
Bcen_4637	ABC	3.A.1	The ATP-binding Cassette (ABC) Superfamily	amino acid (lysine/arginine/ornithine/histidine/octopine)
Bcen_4638	ABC	3.A.1	The ATP-binding Cassette (ABC) Superfamily	amino acid (lysine/arginine/ornithine/histidine/octopine)
Bcen_4648	APC	2.A.3	The Amino Acid-Polyamine-Organocation (APC) Family	amino acid	2.20724e-05	0	0
Bcen_4650	ArAE	2.A.85	The Aromatic Acid Exporter (ArAE) Family	fusaric acid efflux?	1.13088e-05	0	0
Bcen_4653	MFS	2.A.1	The Major Facilitator Superfamily (MFS)	D-galactonate
Bcen_4659	RhtB	2.A.76	The Resistance to Homoserine/Threonine (RhtB) Family	amino acid efflux
Bcen_4676	ZIP	2.A.5	The Zinc (Zn2+)-Iron (Fe2+) Permease (ZIP) Family	zinc ion
Bcen_4684	RND	2.A.6	The Resistance-Nodulation-Cell Division (RND) Superfamily	cobalt/zinc/cadmium ion efflux (HME subfamily)
Bcen_4704	MFS	2.A.1	The Major Facilitator Superfamily (MFS)	multidrug efflux
Bcen_4708	OOP	1.B.6	The OmpA-OmpF Porin (OOP) Family		6.62084e-05	7.34114e-05	0
Bcen_4711	RhtB	2.A.76	The Resistance to Homoserine/Threonine (RhtB) Family	amino acid efflux
Bcen_4728	ABC	3.A.1	The ATP-binding Cassette (ABC) Superfamily	polyamine
Bcen_4729	ABC	3.A.1	The ATP-binding Cassette (ABC) Superfamily	spermidine/putrescine
Bcen_4730	ABC	3.A.1	The ATP-binding Cassette (ABC) Superfamily	spermidine/putrescine
Bcen_4734	ABC	3.A.1	The ATP-binding Cassette (ABC) Superfamily	2-aminoethylphosphonate
Bcen_4735	MFS	2.A.1	The Major Facilitator Superfamily (MFS)	sugar
Bcen_4739	MFS	2.A.1	The Major Facilitator Superfamily (MFS)	multidrug efflux
Bcen_4759	MFS	2.A.1	The Major Facilitator Superfamily (MFS)	multidrug efflux
Bcen_4761	CDF	2.A.4	The Cation Diffusion Facilitator (CDF) Family	cation efflux
Bcen_4763	CaCA	2.A.19	The Ca2+:Cation Antiporter (CaCA) Family	sodium ion:calcium ion+potassium ion antiporter
Bcen_4765	RND	2.A.6	The Resistance-Nodulation-Cell Division (RND) Superfamily	cobalt/zinc/cadmium ion efflux (HME subfamily)
Bcen_4772	MFS	2.A.1	The Major Facilitator Superfamily (MFS)	D-galactonate
Bcen_4804	MFS	2.A.1	The Major Facilitator Superfamily (MFS)	multidrug efflux (EmrB/QacA subfamily)
Bcen_4807	RhtB	2.A.76	The Resistance to Homoserine/Threonine (RhtB) Family	amino acid efflux
Bcen_4811	LIV-E	2.A.78	The Branched Chain Amino Acid Exporter (LIV-E) Family	branched-chain amino acid efflux (AzlC)
Bcen_4827	ABC	3.A.1	The ATP-binding Cassette (ABC) Superfamily	lipid A
Bcen_4846	IVSP	3.A.7	The Type IV (Conjugal DNA-Protein Transfer or VirB) Secretory Pathway (IVSP) Family
Bcen_4848	IVSP	3.A.7	The Type IV (Conjugal DNA-Protein Transfer or VirB) Secretory Pathway (IVSP) Family
Bcen_4850	IVSP	3.A.7	The Type IV (Conjugal DNA-Protein Transfer or VirB) Secretory Pathway (IVSP) Family
Bcen_4852	IVSP	3.A.7	The Type IV (Conjugal DNA-Protein Transfer or VirB) Secretory Pathway (IVSP) Family
Bcen_4876	MFS	2.A.1	The Major Facilitator Superfamily (MFS)	multidrug efflux
Bcen_4878	ABC	3.A.1	The ATP-binding Cassette (ABC) Superfamily	sugar
Bcen_4879	ABC	3.A.1	The ATP-binding Cassette (ABC) Superfamily	sugar
Bcen_4880	ABC	3.A.1	The ATP-binding Cassette (ABC) Superfamily	sugar	3.31495e-05	0	3.64399e-05
Bcen_4891	MFS	2.A.1	The Major Facilitator Superfamily (MFS)	multidrug efflux
Bcen_4921	MFS	2.A.1	The Major Facilitator Superfamily (MFS)	metabolite (benzoate?)
Bcen_4932	MFS	2.A.1	The Major Facilitator Superfamily (MFS)	metabolite (benzoate?)
Bcen_4945	MFS	2.A.1	The Major Facilitator Superfamily (MFS)	D-galactonate
Bcen_4949	MFS	2.A.1	The Major Facilitator Superfamily (MFS)	D-galactonate
Bcen_4953	DMT	2.A.7	The Drug/Metabolite Transporter (DMT) Superfamily	drug/metabolite?
Bcen_4962	SSS	2.A.21	The Solute:Sodium Symporter (SSS) Family	sodium ion:proline symporter
Bcen_4964	ACR3	2.A.59	The Arsenical Resistance-3 (ACR3) Family	arsenite
Bcen_4967	MFS	2.A.1	The Major Facilitator Superfamily (MFS)	multidrug efflux (EmrB/QacA subfamily)	1.16647e-05	0	1.20605e-05
Bcen_4989	MscS	1.A.23	The Small Conductance Mechanosensitive Ion Channel (MscS) Family	small-conductance mechanosensitive ion channel	2.40388e-05	3.51333e-05	3.97418e-05
Bcen_4995	ABC	3.A.1	The ATP-binding Cassette (ABC) Superfamily	phosphonate	0	7.06103e-06	0
Bcen_4997	BenE	2.A.46	The Benzoate:H+ Symporter (BenE) Family	benzoate
Bcen_4998	OOP	1.B.6	The OmpA-OmpF Porin (OOP) Family
Bcen_5010	KDGT	2.A.10	The 2-Keto-3-Deoxygluconate Transporter (KDGT) Family	2-keto-3-deoxygluconate
Bcen_5040	RND	2.A.6	The Resistance-Nodulation-Cell Division (RND) Superfamily	multidrug/solvent efflux (HAE3 subfamily)
Bcen_5052	MFS	2.A.1	The Major Facilitator Superfamily (MFS)	D-galactonate
Bcen_5057	MFS	2.A.1	The Major Facilitator Superfamily (MFS)	D-galactonate
Bcen_5060	ABC	3.A.1	The ATP-binding Cassette (ABC) Superfamily	sugar
Bcen_5061	ABC	3.A.1	The ATP-binding Cassette (ABC) Superfamily	sugar
Bcen_5062	ABC	3.A.1	The ATP-binding Cassette (ABC) Superfamily	sugar
Bcen_5064	ABC	3.A.1	The ATP-binding Cassette (ABC) Superfamily	polyamine
Bcen_5075	DAACS	2.A.23	The Dicarboxylate/Amino Acid:Cation (Na+ or H+) Symporter (DAACS) Family	proton/sodium ion:glutamate/aspartate symporter	0.00036035	0.000231411	0.000273769
Bcen_5088	MFS	2.A.1	The Major Facilitator Superfamily (MFS)	multidrug efflux
Bcen_5106	RhtB	2.A.76	The Resistance to Homoserine/Threonine (RhtB) Family	amino acid efflux
Bcen_5108	MFS	2.A.1	The Major Facilitator Superfamily (MFS)	metabolite (benzoate?)	0	0	1.93336e-05
Bcen_5124	LysE	2.A.75	The L-Lysine Exporter (LysE) Family	lysine efflux
Bcen_5132	MFS	2.A.1	The Major Facilitator Superfamily (MFS)	multidrug efflux?
Bcen_5183	RND	2.A.6	The Resistance-Nodulation-Cell Division (RND) Superfamily	multidrug/solvent efflux (HAE3 subfamily)	0.000232529	0.000173516	0.000214051
Bcen_5186	MFS	2.A.1	The Major Facilitator Superfamily (MFS)	multidrug efflux (EmrB/QacA subfamily)
Bcen_5196	DMT	2.A.7	The Drug/Metabolite Transporter (DMT) Superfamily	multidrug efflux (SMR)
Bcen_5197	DMT	2.A.7	The Drug/Metabolite Transporter (DMT) Superfamily	drug/metabolite?
Bcen_5199	ABC	3.A.1	The ATP-binding Cassette (ABC) Superfamily	sugar
Bcen_5200	ABC	3.A.1	The ATP-binding Cassette (ABC) Superfamily	sugar
Bcen_5201	ABC	3.A.1	The ATP-binding Cassette (ABC) Superfamily	sugar	9.4065e-06	0	2.37611e-05
Bcen_5203	ABC	3.A.1	The ATP-binding Cassette (ABC) Superfamily	polyamine
Bcen_5218	ABC	3.A.1	The ATP-binding Cassette (ABC) Superfamily	ribose
Bcen_5219	ABC	3.A.1	The ATP-binding Cassette (ABC) Superfamily	sugar (ribose?)
Bcen_5220	ABC	3.A.1	The ATP-binding Cassette (ABC) Superfamily	sugar (ribose?)
Bcen_5226	MFS	2.A.1	The Major Facilitator Superfamily (MFS)	metabolite (benzoate?)
Bcen_5241	ABC	3.A.1	The ATP-binding Cassette (ABC) Superfamily	amino acid (glutamine/glutamate/aspartate?)
Bcen_5283	CPA1	2.A.36	The Monovalent Cation:Proton Antiporter-1 (CPA1) Family	sodium ion:proton antiporter
Bcen_5301	MFS	2.A.1	The Major Facilitator Superfamily (MFS)	multidrug efflux (EmrB/QacA subfamily)
Bcen_5313	DMT	2.A.7	The Drug/Metabolite Transporter (DMT) Superfamily	drug/metabolite?
Bcen_5316	POT	2.A.17	The Proton-dependent Oligopeptide Transporter (POT) Family	proton:dipeptide/tripeptide symporter	0.000287426	4.99566e-05	0.000199606
Bcen_5319	ABC	3.A.1	The ATP-binding Cassette (ABC) Superfamily	dipeptide/oligopeptide
Bcen_5320	ABC	3.A.1	The ATP-binding Cassette (ABC) Superfamily	dipeptide/oligopeptide
Bcen_5322	ABC	3.A.1	The ATP-binding Cassette (ABC) Superfamily	D-methionine	8.77093e-06	0	6.35574e-05
Bcen_5350	MFS	2.A.1	The Major Facilitator Superfamily (MFS)	4-hydroxyphenylacetate
Bcen_5372	ABC	3.A.1	The ATP-binding Cassette (ABC) Superfamily	spermidine/putrescine
Bcen_5373	ABC	3.A.1	The ATP-binding Cassette (ABC) Superfamily	polyamine
Bcen_5374	ABC	3.A.1	The ATP-binding Cassette (ABC) Superfamily	2-aminoethylphosphonate
Bcen_5375	ABC	3.A.1	The ATP-binding Cassette (ABC) Superfamily	spermidine/putrescine
Bcen_5392	MFS	2.A.1	The Major Facilitator Superfamily (MFS)	multidrug efflux
Bcen_5398	MFS	2.A.1	The Major Facilitator Superfamily (MFS)	D-galactonate
Bcen_5425	TRIC	1.A.62	The Homotrimeric Cation Channel (TRIC) Family
Bcen_5428	ABC	3.A.1	The ATP-binding Cassette (ABC) Superfamily	cobalamin/Fe3+-siderophores
Bcen_5436	ABC	3.A.1	The ATP-binding Cassette (ABC) Superfamily	methionine	3.78052e-05	0	0
Bcen_5444	NCS2	2.A.40	The Nucleobase:Cation Symporter-2 (NCS2) Family	xanthine/uracil
Bcen_5453	MFS	2.A.1	The Major Facilitator Superfamily (MFS)	multidrug efflux
Bcen_5467	MFS	2.A.1	The Major Facilitator Superfamily (MFS)	4-hydroxyphenylacetate
Bcen_5470	MFS	2.A.1	The Major Facilitator Superfamily (MFS)	metabolite (benzoate?)
Bcen_5471	MFS	2.A.1	The Major Facilitator Superfamily (MFS)	multidrug efflux
Bcen_5472	MFS	2.A.1	The Major Facilitator Superfamily (MFS)	4-hydroxyphenylacetate
Bcen_5491	IVSP	3.A.7	The Type IV (Conjugal DNA-Protein Transfer or VirB) Secretory Pathway (IVSP) Family
Bcen_5492	ABC	3.A.1	The ATP-binding Cassette (ABC) Superfamily	heme
Bcen_5512	ABC	3.A.1	The ATP-binding Cassette (ABC) Superfamily	amino acid (glutamine/glutamate/aspartate?)
Bcen_5514	MFS	2.A.1	The Major Facilitator Superfamily (MFS)	multidrug efflux (EmrB/QacA subfamily)
Bcen_5519	MFS	2.A.1	The Major Facilitator Superfamily (MFS)	multidrug efflux
Bcen_5533	MFS	2.A.1	The Major Facilitator Superfamily (MFS)	multidrug efflux
Bcen_5536	MFS	2.A.1	The Major Facilitator Superfamily (MFS)	D-galactonate
Bcen_5555	ABC	3.A.1	The ATP-binding Cassette (ABC) Superfamily	nitrate
Bcen_5556	ABC	3.A.1	The ATP-binding Cassette (ABC) Superfamily	nitrate/sulfonate/taurine
Bcen_5562	ABC	3.A.1	The ATP-binding Cassette (ABC) Superfamily	nitrate/sulfonate/taurine
Bcen_5574	SSS	2.A.21	The Solute:Sodium Symporter (SSS) Family	sodium ion:proline symporter
Bcen_5584	MFS	2.A.1	The Major Facilitator Superfamily (MFS)	glycerol-3-phosphate
Bcen_5590	CHR	2.A.51	The Chromate Ion Transporter (CHR) Family	chromate ion
Bcen_5600	RND	2.A.6	The Resistance-Nodulation-Cell Division (RND) Superfamily	multidrug/solvent efflux (HAE1 subfamily)
Bcen_5604	DAACS	2.A.23	The Dicarboxylate/Amino Acid:Cation (Na+ or H+) Symporter (DAACS) Family	proton/sodium ion:glutamate/aspartate symporter
Bcen_5606	DAACS	2.A.23	The Dicarboxylate/Amino Acid:Cation (Na+ or H+) Symporter (DAACS) Family	proton/sodium ion:glutamate/aspartate symporter
Bcen_5607	ABC	3.A.1	The ATP-binding Cassette (ABC) Superfamily	amino acid (glutamine/glutamate/aspartate?)
Bcen_5624	ABC	3.A.1	The ATP-binding Cassette (ABC) Superfamily	sugar (ribose?)
Bcen_5625	ABC	3.A.1	The ATP-binding Cassette (ABC) Superfamily	sugar (ribose?)
Bcen_5626	ABC	3.A.1	The ATP-binding Cassette (ABC) Superfamily	sugar (ribose?)
Bcen_5627	ABC	3.A.1	The ATP-binding Cassette (ABC) Superfamily	xylose
Bcen_5632	MFS	2.A.1	The Major Facilitator Superfamily (MFS)	multidrug efflux
Bcen_5638	ABC	3.A.1	The ATP-binding Cassette (ABC) Superfamily	lipoprotein
Bcen_5639	ABC	3.A.1	The ATP-binding Cassette (ABC) Superfamily	lipoprotein releasing
Bcen_5655	ABC	3.A.1	The ATP-binding Cassette (ABC) Superfamily	molybdate
Bcen_5656	ABC	3.A.1	The ATP-binding Cassette (ABC) Superfamily	?
Bcen_5661	TRAP-T	2.A.56	The Tripartite ATP-independent Periplasmic Transporter (TRAP-T) Family	C4-dicarboxylate
Bcen_5662	TRAP-T	2.A.56	The Tripartite ATP-independent Periplasmic Transporter (TRAP-T) Family	C4-dicarboxylate
Bcen_5663	TRAP-T	2.A.56	The Tripartite ATP-independent Periplasmic Transporter (TRAP-T) Family	C4-dicarboxylate
Bcen_5674	RhtB	2.A.76	The Resistance to Homoserine/Threonine (RhtB) Family	amino acid efflux
Bcen_5709	RND	2.A.6	The Resistance-Nodulation-Cell Division (RND) Superfamily	multidrug/solvent efflux (HAE1 subfamily)
Bcen_5724	ABC	3.A.1	The ATP-binding Cassette (ABC) Superfamily	daunorubicin
Bcen_5725	ABC	3.A.1	The ATP-binding Cassette (ABC) Superfamily	daunorubicin
Bcen_5726	ABC	3.A.1	The ATP-binding Cassette (ABC) Superfamily	branched-chain amino acid
Bcen_5727	ABC	3.A.1	The ATP-binding Cassette (ABC) Superfamily	branched-chain amino acid
Bcen_5728	ABC	3.A.1	The ATP-binding Cassette (ABC) Superfamily	urea	0	0	1.06041e-05
Bcen_5732	APC	2.A.3	The Amino Acid-Polyamine-Organocation (APC) Family	amino acid
Bcen_5735	ABC	3.A.1	The ATP-binding Cassette (ABC) Superfamily	glycine betaine/L-proline/carnitine/choline
Bcen_5736	ABC	3.A.1	The ATP-binding Cassette (ABC) Superfamily	glycine betaine	1.31121e-05	0	0
Bcen_5737	ABC	3.A.1	The ATP-binding Cassette (ABC) Superfamily	glycine betaine/L-proline/carnitine/choline
Bcen_5742	MFS	2.A.1	The Major Facilitator Superfamily (MFS)	metabolite (benzoate?)	0	4.81434e-06	0
Bcen_5749	ABC	3.A.1	The ATP-binding Cassette (ABC) Superfamily	amino acid (lysine/arginine/ornithine/histidine/octopine)
Bcen_5750	ABC	3.A.1	The ATP-binding Cassette (ABC) Superfamily	amino acid (lysine/arginine/ornithine/histidine/octopine)	8.32114e-06	0	0
Bcen_5755	FNT	2.A.44	The Formate-Nitrite Transporter (FNT) Family	formate/nitrite
Bcen_5760	MFS	2.A.1	The Major Facilitator Superfamily (MFS)	D-galactonate
Bcen_5775	ABC	3.A.1	The ATP-binding Cassette (ABC) Superfamily	lipid A	4.71022e-05	0.000129059	0.000129767
Bcen_5779	APC	2.A.3	The Amino Acid-Polyamine-Organocation (APC) Family	GABA
Bcen_5782	DMT	2.A.7	The Drug/Metabolite Transporter (DMT) Superfamily	chloramphenicol (RarD homolog)
Bcen_5788	RhtB	2.A.76	The Resistance to Homoserine/Threonine (RhtB) Family	amino acid efflux
Bcen_5794	MFS	2.A.1	The Major Facilitator Superfamily (MFS)	glycerol-3-phosphate
Bcen_5819	DMT	2.A.7	The Drug/Metabolite Transporter (DMT) Superfamily	drug/metabolite?
Bcen_5838	RND	2.A.6	The Resistance-Nodulation-Cell Division (RND) Superfamily	multidrug/solvent efflux (HAE1 subfamily)	4.98545e-05	2.19876e-05	0.00016284
Bcen_5849	NCS2	2.A.40	The Nucleobase:Cation Symporter-2 (NCS2) Family	xanthine/uracil
Bcen_5870	ILT	9.A.10	The Iron/Lead Transporter (ILT) Superfamily	iron ion	5.23426e-05	0	5.96233e-05
Bcen_5877	Mot/Exb	1.A.30	The H+- or Na+-translocating Bacterial Flagellar Motor 1ExbBD Outer Membrane Transport Energizer (Mo		0.000240488	0.000224853	0.000147367
Bcen_5878	Mot/Exb	1.A.30	The H+- or Na+-translocating Bacterial Flagellar Motor 1ExbBD Outer Membrane Transport Energizer (Mo		0.000331895	0.000291917	0.000410667
Bcen_5885	DMT	2.A.7	The Drug/Metabolite Transporter (DMT) Superfamily	drug/metabolite?
Bcen_5888	SSS	2.A.21	The Solute:Sodium Symporter (SSS) Family	sodium ion:proline symporter
Bcen_5896	MFS	2.A.1	The Major Facilitator Superfamily (MFS)	D-galactonate
Bcen_5900	MFS	2.A.1	The Major Facilitator Superfamily (MFS)	multidrug efflux
Bcen_5904	ABC	3.A.1	The ATP-binding Cassette (ABC) Superfamily	amino acid (glutamine/glutamate/aspartate?)
Bcen_5919	MFS	2.A.1	The Major Facilitator Superfamily (MFS)	multidrug efflux
Bcen_5939	SSS	2.A.21	The Solute:Sodium Symporter (SSS) Family	sodium ion:proline symporter	0.000147549	0.000115409	0.000124297
Bcen_5963	ABC	3.A.1	The ATP-binding Cassette (ABC) Superfamily	lipoprotein releasing	0.000293513	0.000250767	0.000346031
Bcen_5966	DNA-T	3.A.11	The Bacterial Competence-related DNA Transformation Transporter (DNA-T) Family
Bcen_6015	ABC	3.A.1	The ATP-binding Cassette (ABC) Superfamily	oligopeptide	3.62397e-05	6.26663e-05	0.000101629
Bcen_6016	ABC	3.A.1	The ATP-binding Cassette (ABC) Superfamily	dipeptide/oligopeptide	1.66423e-05	0	5.9818e-06
Bcen_6017	ABC	3.A.1	The ATP-binding Cassette (ABC) Superfamily	dipeptide/oligopeptide
Bcen_6018	ABC	3.A.1	The ATP-binding Cassette (ABC) Superfamily	glycine betaine	5.16554e-05	2.67879e-05	2.66412e-05
Bcen_6037	MFS	2.A.1	The Major Facilitator Superfamily (MFS)	multidrug efflux	1.1508e-05	0	8.88551e-06
Bcen_6041	ABC	3.A.1	The ATP-binding Cassette (ABC) Superfamily	cobalt	0.000178352	0.000305794	9.94557e-05
Bcen_6050	DMT	2.A.7	The Drug/Metabolite Transporter (DMT) Superfamily	drug/metabolite?
Bcen_6081	DMT	2.A.7	The Drug/Metabolite Transporter (DMT) Superfamily	drug/metabolite?
Bcen_6086	ABC	3.A.1	The ATP-binding Cassette (ABC) Superfamily	glycine betaine	0.0023037	0.00263615	0.00218645
Bcen_6091	RhtB	2.A.76	The Resistance to Homoserine/Threonine (RhtB) Family	amino acid efflux
Bcen_6101	ABC	3.A.1	The ATP-binding Cassette (ABC) Superfamily	nitrate
Bcen_6102	ABC	3.A.1	The ATP-binding Cassette (ABC) Superfamily	nitrate/sulfonate/taurine
Bcen_6103	ABC	3.A.1	The ATP-binding Cassette (ABC) Superfamily	nitrate/sulfonate/taurine
Bcen_6107	MFS	2.A.1	The Major Facilitator Superfamily (MFS)	multidrug efflux
Bcen_6112	NCS1	2.A.39	The Nucleobase:Cation Symporter-1 (NCS1) Family	cytosine/purines/uracil/thiamine/allantoin
Bcen_6128	MscL	1.A.22	The Large Conductance Mechanosensitive Ion Channel (MscL) Family	large-conductance mechanosensitive ion channel	0.000262679	0.000273799	0.000311918
Bcen_6149	MFS	2.A.1	The Major Facilitator Superfamily (MFS)	multidrug efflux
Bcen_6161	ABC	3.A.1	The ATP-binding Cassette (ABC) Superfamily	lipoprotein	2.62958e-05	8.47323e-06	9.3316e-06
Bcen_6191	MscS	1.A.23	The Small Conductance Mechanosensitive Ion Channel (MscS) Family	small-conductance mechanosensitive ion channel
Bcen_6211	PiT	2.A.20	The Inorganic Phosphate Transporter (PiT) Family	phosphate
Bcen_6221	DMT	2.A.7	The Drug/Metabolite Transporter (DMT) Superfamily	drug/metabolite?
Bcen_6244	MOP	2.A.66	The Multidrug/Oligosaccharidyl-lipid/Polysaccharide (MOP) Flippase Superfamily	multidrug efflux
Bcen_6248	MFS	2.A.1	The Major Facilitator Superfamily (MFS)	multidrug efflux (EmrB/QacA subfamily)
Bcen_6305	ABC	3.A.1	The ATP-binding Cassette (ABC) Superfamily	?	0	0	7.20033e-06
Bcen_6309	ABC	3.A.1	The ATP-binding Cassette (ABC) Superfamily	heme	0.000946103	0.00153341	0.00102685
Bcen_6328	ABC	3.A.1	The ATP-binding Cassette (ABC) Superfamily	spermidine/putrescine	0.000349341	0.000239489	0.000449318
Bcen_6329	ABC	3.A.1	The ATP-binding Cassette (ABC) Superfamily	polyamine	0.000109019	8.53484e-05	9.16669e-05
Bcen_6330	ABC	3.A.1	The ATP-binding Cassette (ABC) Superfamily	spermidine/putrescine
Bcen_6331	ABC	3.A.1	The ATP-binding Cassette (ABC) Superfamily	spermidine/putrescine
Bcen_6339	RND	2.A.6	The Resistance-Nodulation-Cell Division (RND) Superfamily	multidrug/solvent efflux (HAE1 subfamily)	4.44464e-05	0.000238609	0.0002527
Bcen_6342	ClC	2.A.49	The Chloride Carrier/Channel (ClC) Family	chloride ion channel
Bcen_6347	MFS	2.A.1	The Major Facilitator Superfamily (MFS)	D-galactonate	0.000120795	0	3.72381e-05
Bcen_6362	Mot/Exb	1.A.30	The H+- or Na+-translocating Bacterial Flagellar Motor 1ExbBD Outer Membrane Transport Energizer (Mo
Bcen_6363	Mot/Exb	1.A.30	The H+- or Na+-translocating Bacterial Flagellar Motor 1ExbBD Outer Membrane Transport Energizer (Mo
Bcen_6368	ABC	3.A.1	The ATP-binding Cassette (ABC) Superfamily	oligopeptide
Bcen_6369	ABC	3.A.1	The ATP-binding Cassette (ABC) Superfamily	dipeptide/oligopeptide
Bcen_6370	ABC	3.A.1	The ATP-binding Cassette (ABC) Superfamily	dipeptide/oligopeptide
Bcen_6371	ABC	3.A.1	The ATP-binding Cassette (ABC) Superfamily	glycine betaine
Bcen_6372	RND	2.A.6	The Resistance-Nodulation-Cell Division (RND) Superfamily	multidrug/solvent efflux (HAE1 subfamily)
Bcen_6377	ABC	3.A.1	The ATP-binding Cassette (ABC) Superfamily	phosphate
Bcen_6378	ABC	3.A.1	The ATP-binding Cassette (ABC) Superfamily	amino aicd (glutamine/glutamate/aspartate?)
Bcen_6379	ABC	3.A.1	The ATP-binding Cassette (ABC) Superfamily	amino aicd (glutamine/glutamate/aspartate?)
Bcen_6380	ABC	3.A.1	The ATP-binding Cassette (ABC) Superfamily	amino acid (glutamine/glutamate/aspartate?)
Bcen_6390	MFS	2.A.1	The Major Facilitator Superfamily (MFS)	metabolite (benzoate?)
Bcen_6395	MFS	2.A.1	The Major Facilitator Superfamily (MFS)	metabolite (benzoate?)
Bcen_6410	ABC	3.A.1	The ATP-binding Cassette (ABC) Superfamily	leucine/valine
Bcen_6411	ABC	3.A.1	The ATP-binding Cassette (ABC) Superfamily	branched-chain amino acid
Bcen_6412	ABC	3.A.1	The ATP-binding Cassette (ABC) Superfamily	branched-chain amino acid
Bcen_6413	ABC	3.A.1	The ATP-binding Cassette (ABC) Superfamily	daunorubicin
Bcen_6414	ABC	3.A.1	The ATP-binding Cassette (ABC) Superfamily	daunorubicin
Bcen_6424	MFS	2.A.1	The Major Facilitator Superfamily (MFS)	D-galactonate
Bcen_6428	DAACS	2.A.23	The Dicarboxylate/Amino Acid:Cation (Na+ or H+) Symporter (DAACS) Family	proton/sodium ion:glutamate/aspartate symporter
Bcen_6429	ABC	3.A.1	The ATP-binding Cassette (ABC) Superfamily	mobybdenate
Bcen_6430	MFS	2.A.1	The Major Facilitator Superfamily (MFS)	multidrug efflux
Bcen_6441	ABC	3.A.1	The ATP-binding Cassette (ABC) Superfamily	glycine betaine
Bcen_6442	ABC	3.A.1	The ATP-binding Cassette (ABC) Superfamily	dipeptide/oligopeptide
Bcen_6443	ABC	3.A.1	The ATP-binding Cassette (ABC) Superfamily	dipeptide/oligopeptide
Bcen_6444	ABC	3.A.1	The ATP-binding Cassette (ABC) Superfamily	dipeptide/oligopeptide	5.69341e-06	0	0
Bcen_6454	MFS	2.A.1	The Major Facilitator Superfamily (MFS)	multidrug efflux (EmrB/QacA subfamily)
Bcen_6459	MFS	2.A.1	The Major Facilitator Superfamily (MFS)	D-galactonate
Bcen_6472	ABC	3.A.1	The ATP-binding Cassette (ABC) Superfamily	rhamnose	0	0	7.0694e-06
Bcen_6473	ABC	3.A.1	The ATP-binding Cassette (ABC) Superfamily	sugar (ribose?)
Bcen_6474	ABC	3.A.1	The ATP-binding Cassette (ABC) Superfamily	sugar (ribose?)
Bcen_6476	MFS	2.A.1	The Major Facilitator Superfamily (MFS)	4-hydroxyphenylacetate
Bcen_6478	APC	2.A.3	The Amino Acid-Polyamine-Organocation (APC) Family	amino acid
Bcen_6495	ArsB	2.A.45	The Arsenite-Antimonite (ArsB) Efflux Family	arsenite (ArsB)
Bcen_6496	MFS	2.A.1	The Major Facilitator Superfamily (MFS)	cyanate
Bcen_6502	ABC	3.A.1	The ATP-binding Cassette (ABC) Superfamily	sugar (xylose?)
Bcen_6503	ABC	3.A.1	The ATP-binding Cassette (ABC) Superfamily	sugar (ribose?)
Bcen_6504	ABC	3.A.1	The ATP-binding Cassette (ABC) Superfamily	xylose	0	0	5.35409e-06
Bcen_6512	ABC	3.A.1	The ATP-binding Cassette (ABC) Superfamily	nitrate
Bcen_6514	ABC	3.A.1	The ATP-binding Cassette (ABC) Superfamily	nitrate/sulfonate/taurine
Bcen_6518	MFS	2.A.1	The Major Facilitator Superfamily (MFS)	multidrug efflux
Bcen_6519	ABC	3.A.1	The ATP-binding Cassette (ABC) Superfamily	nitrate/sulfonate/taurine
Bcen_6520	ABC	3.A.1	The ATP-binding Cassette (ABC) Superfamily	nitrate/sulfonate/taurine
Bcen_6521	ABC	3.A.1	The ATP-binding Cassette (ABC) Superfamily	nitrate

## Sheet: 117 STEM profiled TPs 
Transporter type	LocusTag	Transporter type	Classification	Transporter family	Substrate	T0 mean	T3 mean	T7 mean	STEM profile
ArAE	Bcen_0139	ABC	3.A.1	The ATP-binding Cassette (ABC) Superfamily	sugar (ribose?)	8.12463e-05	0	3.85151e-05	1
ArAE	Bcen_0489	ABC	3.A.1	The ATP-binding Cassette (ABC) Superfamily	sugar	0.00180054	0.000172473	0.000763201	1
ABC	Bcen_0491	ABC	3.A.1	The ATP-binding Cassette (ABC) Superfamily	sugar	0.000186425	2.72665e-05	6.49654e-05	1
UBS1	Bcen_0492	ABC	3.A.1	The ATP-binding Cassette (ABC) Superfamily	polyamine	0.000926796	0.000176558	0.000431659	1
ABC	Bcen_0582	ABC	3.A.1	The ATP-binding Cassette (ABC) Superfamily	methionine	0.000311753	8.28879e-05	0.000105922	1
ABC	Bcen_0612	MOP	2.A.66	The Multidrug/Oligosaccharidyl-lipid/Polysaccharide (MOP) Flippase Superfamily	multidrug efflux	5.46524e-05	0	0	1
MOP	Bcen_0733	ArAE	2.A.85	The Aromatic Acid Exporter (ArAE) Family	fusaric acid efflux?	1.41464e-05	0	0	1
ABC	Bcen_0977	MFS	2.A.1	The Major Facilitator Superfamily (MFS)	multidrug efflux	0.000106038	3.02615e-06	1.67562e-05	1
ABC	Bcen_1073	ABC	3.A.1	The ATP-binding Cassette (ABC) Superfamily	amino acid (glutamine/glutamate/aspartate?)	0.000401654	0.000135404	0.000119294	1
MFS	Bcen_1121	ABC	3.A.1	The ATP-binding Cassette (ABC) Superfamily	sulfate/thiosulfate	0.000106266	0	3.86677e-05	1
ABC	Bcen_1124	ABC	3.A.1	The ATP-binding Cassette (ABC) Superfamily	sulfate	7.2812e-05	2.43363e-05	3.43215e-05	1
ABC	Bcen_1792	ABC	3.A.1	The ATP-binding Cassette (ABC) Superfamily	amino acid (glutamine/glutamate/aspartate?)	0.000206771	9.79451e-05	4.73678e-05	1
ABC	Bcen_2220	ABC	3.A.1	The ATP-binding Cassette (ABC) Superfamily	methionine	0.000752867	0.000228955	0.000243073	1
ABC	Bcen_2356	UBS1	9.A.43	The Unknown BART Superfamily-1 (UBS1) Family	sodium ion/?	4.25316e-05	0	0	1
ABC	Bcen_2527	ABC	3.A.1	The ATP-binding Cassette (ABC) Superfamily	amino acid (glutamine/glutamate/aspartate?)	4.29443e-05	0	0	1
ABC	Bcen_2686	ABC	3.A.1	The ATP-binding Cassette (ABC) Superfamily	polysaccharide export	5.09684e-05	0	0	1
P-ATPase	Bcen_2931	P-ATPase	3.A.3	The P-type ATPase (P-ATPase) Superfamily	zinc/cadmium/cobalt ion	0.000688972	2.5123e-05	5.41415e-05	1
ABC	Bcen_3803	P-ATPase	3.A.3	The P-type ATPase (P-ATPase) Superfamily	magnesium ion	0.000234398	1.35919e-05	0	1
ABC	Bcen_4122	ABC	3.A.1	The ATP-binding Cassette (ABC) Superfamily	iron(III)	0.000272993	7.11063e-05	9.39461e-05	1
ABC	Bcen_4504	ABC	3.A.1	The ATP-binding Cassette (ABC) Superfamily	mobybdenate	0.000109117	0	1.8024e-05	1
P-ATPase	Bcen_4566	ABC	3.A.1	The ATP-binding Cassette (ABC) Superfamily	lipid A	0.000154628	1.1035e-05	3.48194e-06	1
P-ATPase	Bcen_5366	P-ATPase	3.A.3	The P-type ATPase (P-ATPase) Superfamily	zinc/cadmium/cobalt ion	0.000465715	0	0	1
ABC	Bcen_5602	ABC	3.A.1	The ATP-binding Cassette (ABC) Superfamily	amino acid (glutamine/glutamate/aspartate?)	0.000126101	0	5.45563e-05	1
ABC	Bcen_5813	ArAE	2.A.85	The Aromatic Acid Exporter (ArAE) Family	fusaric acid efflux?	7.07853e-06	0	2.71181e-06	1
ABC	Bcen_5834	ABC	3.A.1	The ATP-binding Cassette (ABC) Superfamily	nitrate/sulfonate/taurine	2.24554e-05	0	0	1
ABC	Bcen_0138	ABC	3.A.1	The ATP-binding Cassette (ABC) Superfamily	ribose	0.000121432	0	0.000129647	2
CHR	Bcen_0186	ABC	3.A.1	The ATP-binding Cassette (ABC) Superfamily	amino acid (glutamine/glutamate/aspartate?)	0.00122141	0.000290914	0.00110584	2
ABC	Bcen_0490	ABC	3.A.1	The ATP-binding Cassette (ABC) Superfamily	sugar	0.000564382	6.52061e-05	0.000381236	2
CPA1	Bcen_0697	ABC	3.A.1	The ATP-binding Cassette (ABC) Superfamily	amino acid (lysine/arginine/ornithine/histidine/octopine)	0.000189232	0	0.000132015	2
ABC	Bcen_0730	ABC	3.A.1	The ATP-binding Cassette (ABC) Superfamily	2-aminoethylphosphonate	0.00051958	0.000105302	0.000480767	2
ABC	Bcen_1061	ABC	3.A.1	The ATP-binding Cassette (ABC) Superfamily	rhamnose	0.000330774	3.52114e-05	0.00038033	2
ABC	Bcen_1062	ABC	3.A.1	The ATP-binding Cassette (ABC) Superfamily	ribose	0.000324359	1.17684e-05	0.000301713	2
NCS2	Bcen_1136	MFS	2.A.1	The Major Facilitator Superfamily (MFS)	multidrug efflux	0.000245966	6.51108e-05	0.000186167	2
ABC	Bcen_1159	ABC	3.A.1	The ATP-binding Cassette (ABC) Superfamily	pyoverdin (siderophore) exporter PvdE	0.000317567	5.75065e-05	0.000335186	2
NCS2	Bcen_1643	ABC	3.A.1	The ATP-binding Cassette (ABC) Superfamily	urea	5.91162e-05	1.97947e-05	3.19814e-05	2
ABC	Bcen_1695	ABC	3.A.1	The ATP-binding Cassette (ABC) Superfamily	lipid A	0.000391231	0.000196325	0.000238707	2
ABC	Bcen_1786	ABC	3.A.1	The ATP-binding Cassette (ABC) Superfamily	nitrate/sulfonate/taurine	5.37046e-05	6.51787e-06	3.76853e-05	2
ABC	Bcen_1981	ABC	3.A.1	The ATP-binding Cassette (ABC) Superfamily	polyamine	2.4548e-05	0	3.08534e-05	2
ABC	Bcen_1985	ABC	3.A.1	The ATP-binding Cassette (ABC) Superfamily	sugar	3.18552e-05	0	5.93576e-05	2
DAACS	Bcen_2207	SSPTS	4.A	Sugar Specific PTS	glucose/maltose/N-acetylglucosamine	0.000109338	3.47264e-06	9.50206e-05	2
ABC	Bcen_2331	ABC	3.A.1	The ATP-binding Cassette (ABC) Superfamily	sulfate/thiosulfate	0.000188918	1.42572e-05	0.000127621	2
ABC	Bcen_2397	CHR	2.A.51	The Chromate Ion Transporter (CHR) Family	chromate ion	1.89944e-05	0	1.0143e-05	2
ABC	Bcen_2399	NCS2	2.A.40	The Nucleobase:Cation Symporter-2 (NCS2) Family	xanthine/uracil	5.57066e-05	0	6.95871e-05	2
SSPTS	Bcen_2429	ABC	3.A.1	The ATP-binding Cassette (ABC) Superfamily	dipeptide/oligopeptide	0.000276165	0.00011533	0.000255004	2
ABC	Bcen_2430	ABC	3.A.1	The ATP-binding Cassette (ABC) Superfamily	dipeptide/oligopeptide	0.000236465	4.10462e-05	0.000171408	2
ABC	Bcen_2431	ABC	3.A.1	The ATP-binding Cassette (ABC) Superfamily	dipeptide/oligopeptide	0.000967222	0.00040765	0.00168109	2
APC	Bcen_2601	APC	2.A.3	The Amino Acid-Polyamine-Organocation (APC) Family	amino acid	0.000156277	6.18218e-05	0.000158904	2
KUP	Bcen_2649	ABC	3.A.1	The ATP-binding Cassette (ABC) Superfamily	amino acid (glutamine/glutamate/aspartate?)	0.000128121	0	8.42685e-05	2
ABC	Bcen_2698	ABC	3.A.1	The ATP-binding Cassette (ABC) Superfamily	multidrug	0.000419881	0.000124689	0.000256953	2
ABC	Bcen_2709	ABC	3.A.1	The ATP-binding Cassette (ABC) Superfamily	polyamine	4.19801e-05	0	5.99842e-05	2
MFS	Bcen_2829	ABC	3.A.1	The ATP-binding Cassette (ABC) Superfamily	leucine/valine	0.000423731	0.000136286	0.000389098	2
ABC	Bcen_2966	ABC	3.A.1	The ATP-binding Cassette (ABC) Superfamily	leucine/valine	8.52942e-05	0	0.000156054	2
MFS	Bcen_3226	ABC	3.A.1	The ATP-binding Cassette (ABC) Superfamily	glycine betaine	6.15003e-05	0	6.50504e-05	2
ABC	Bcen_3348	ABC	3.A.1	The ATP-binding Cassette (ABC) Superfamily	leucine/valine	0.00103921	0.000262373	0.00133119	2
ABC	Bcen_3350	ABC	3.A.1	The ATP-binding Cassette (ABC) Superfamily	branched-chain amino acid	9.72784e-05	4.81062e-05	0.000138825	2
ABC	Bcen_3377	MFS	2.A.1	The Major Facilitator Superfamily (MFS)	Acetyl-CoA:CoA antiporter	0.000207936	4.9263e-06	0.000272741	2
ABC	Bcen_3392	NCS2	2.A.40	The Nucleobase:Cation Symporter-2 (NCS2) Family	xanthine/uracil	4.26921e-05	4.60502e-06	3.69721e-05	2
ABC	Bcen_4579	CPA1	2.A.36	The Monovalent Cation:Proton Antiporter-1 (CPA1) Family	sodium ion:proton antiporter	2.10588e-05	0	4.21155e-05	2
ABC	Bcen_4881	ABC	3.A.1	The ATP-binding Cassette (ABC) Superfamily	polyamine	2.08034e-05	0	1.24291e-05	2
ABC	Bcen_5321	ABC	3.A.1	The ATP-binding Cassette (ABC) Superfamily	lipoprotein	1.87231e-05	0	2.85955e-05	2
ABC	Bcen_5429	ABC	3.A.1	The ATP-binding Cassette (ABC) Superfamily	iron-hydroxamate	7.402e-05	0	0.000129141	2
ABC	Bcen_5438	ABC	3.A.1	The ATP-binding Cassette (ABC) Superfamily	amino acid (glutamine/glutamate/aspartate?)	0.000378548	6.77571e-05	0.000475658	2
ABC	Bcen_5578	DAACS	2.A.23	The Dicarboxylate/Amino Acid:Cation (Na+ or H+) Symporter (DAACS) Family	proton/sodium ion:glutamate/aspartate symporter	7.80128e-05	0	7.89463e-05	2
ABC	Bcen_5748	ABC	3.A.1	The ATP-binding Cassette (ABC) Superfamily	phosphate	6.77185e-05	0	4.17122e-05	2
ABC	Bcen_5751	ABC	3.A.1	The ATP-binding Cassette (ABC) Superfamily	amino acid (glutamine/glutamate/aspartate?)	0.000109153	6.61971e-06	0.000150059	2
ABC	Bcen_5783	ABC	3.A.1	The ATP-binding Cassette (ABC) Superfamily	leucine/valine	0.000647403	0.000181854	0.00106565	2
ABC	Bcen_6280	KUP	2.A.72	The K+ Uptake Permease (KUP) Family	potassium ion uptake	0.00017095	7.94618e-05	8.58716e-05	2
ABC	Bcen_0729	ABC	3.A.1	The ATP-binding Cassette (ABC) Superfamily	iron(III)	7.40461e-06	0	1.93554e-05	3
ABC	Bcen_1063	ABC	3.A.1	The ATP-binding Cassette (ABC) Superfamily	sugar (ribose?)	0.00021851	5.61882e-06	0.000627302	3
ABC	Bcen_1126	ABC	3.A.1	The ATP-binding Cassette (ABC) Superfamily	rhamnose	0.000273444	5.88545e-05	0.000876999	3
ABC	Bcen_1420	Bestrophin	1.A.46	The Anion Channel-forming Bestrophin (Bestrophin) Family	Bestrophin anion channel	2.88186e-05	0	0.000139601	3
MFS	Bcen_2044	MFS	2.A.1	The Major Facilitator Superfamily (MFS)	multidrug efflux	2.21431e-05	0	7.67017e-05	3
Bestrophin	Bcen_2382	ABC	3.A.1	The ATP-binding Cassette (ABC) Superfamily	spermidine/putrescine	3.7243e-05	0	0.000121457	3
ABC	Bcen_2712	ABC	3.A.1	The ATP-binding Cassette (ABC) Superfamily	sugar	3.63625e-05	0	0.000196749	3
ABC	Bcen_2970	ABC	3.A.1	The ATP-binding Cassette (ABC) Superfamily	urea	7.11672e-05	0	0.000163933	3
ABC	Bcen_3198	ABC	3.A.1	The ATP-binding Cassette (ABC) Superfamily	choline	6.89132e-06	0	9.74743e-05	3
CPA2	Bcen_3372	ABC	3.A.1	The ATP-binding Cassette (ABC) Superfamily	lipid A	0.000210864	0	0.000507516	3
ABC	Bcen_3373	ABC	3.A.1	The ATP-binding Cassette (ABC) Superfamily	lipid A	0.000147905	0	0.000447837	3
ABC	Bcen_3806	ABC	3.A.1	The ATP-binding Cassette (ABC) Superfamily	amino acid (glutamine/glutamate/aspartate?)	1.65166e-05	0	5.00531e-05	3
ABC	Bcen_4008	ABC	3.A.1	The ATP-binding Cassette (ABC) Superfamily	leucine/valine	1.12018e-05	0	2.59765e-05	3
ABC	Bcen_4140	CPA2	2.A.37	The Monovalent Cation:Proton Antiporter-2 (CPA2) Family	potassium/sodium ion:proton antiporter	5.45394e-05	3.49615e-06	0.000114821	3
ABC	Bcen_4203	ABC	3.A.1	The ATP-binding Cassette (ABC) Superfamily	dipeptide/oligopeptide	0.00012048	1.63996e-05	0.000323741	3
ABC	Bcen_4447	ABC	3.A.1	The ATP-binding Cassette (ABC) Superfamily	spermidine/putrescine	3.4435e-05	5.52024e-06	9.33957e-05	3
ABC	Bcen_5318	ABC	3.A.1	The ATP-binding Cassette (ABC) Superfamily	oligopeptide	0.000159908	3.53051e-06	0.000481905	3
MIT	Bcen_0292	ABC	3.A.1	The ATP-binding Cassette (ABC) Superfamily	daunorubicin	8.18265e-05	7.46798e-05	0	4
OOP	Bcen_2166	AI-2E	2.A.86	The Autoinducer-2 Exporter (AI-2E) Family (Formerly the PerM Family, TC #9.B.22)	Autoinducer-2 export	0.00016107	0.000113344	5.14283e-05	4
ABC	Bcen_2839	IIISP	3.A.6	The Type III (Virulence-related) Secretory Pathway (IIISP) Family		0.00010779	0.000113839	5.89466e-06	4
ABC	Bcen_2853	OOP	1.B.6	The OmpA-OmpF Porin (OOP) Family		0.000268645	0.000321995	0	4
Mot/Exb	Bcen_2854	Mot/Exb	1.A.30	The H+- or Na+-translocating Bacterial Flagellar Motor 1ExbBD Outer Membrane Transport Energizer (Mo		9.87158e-05	6.80333e-05	0	4
IIISP	Bcen_4124	ABC	3.A.1	The ATP-binding Cassette (ABC) Superfamily	polyamine	0.000125994	0.000110845	3.10168e-05	4
ABC	Bcen_4629	OOP	1.B.6	The OmpA-OmpF Porin (OOP) Family		5.00148e-05	4.83298e-05	0	4
AI-2E	Bcen_5184	ABC	3.A.1	The ATP-binding Cassette (ABC) Superfamily	toluene tolerance	0.000244689	0.000351284	0.000115788	4
ABC	Bcen_5964	ABC	3.A.1	The ATP-binding Cassette (ABC) Superfamily	lipoprotein	0.000237753	0.000271029	9.05697e-05	4
ABC	Bcen_6306	ABC	3.A.1	The ATP-binding Cassette (ABC) Superfamily	phosphate	5.24246e-05	3.79234e-05	2.23498e-05	4
OOP	Bcen_6358	MIT	1.A.35	The CorA Metal Ion Transporter (MIT) Family	magnesium/cobalt ion	1.4731e-05	8.58774e-06	0	4
YggT	Bcen_0469	YggT	9.A.4	The YggT or Fanciful K+ Uptake-B (FkuB; YggT) Family	?	6.25096e-05	4.99451e-05	0.000232742	5
ABC	Bcen_2284	ABC	3.A.1	The ATP-binding Cassette (ABC) Superfamily	toluene tolerance	7.61532e-05	0.000127851	0.000223101	5
ABC	Bcen_2687	ABC	3.A.1	The ATP-binding Cassette (ABC) Superfamily	daunorubicin	0.000141279	0.000204691	0.000328864	5
ABC	Bcen_2691	ABC	3.A.1	The ATP-binding Cassette (ABC) Superfamily	toluene tolerance	0.000195552	0.000360877	0.000490266	5
F-ATPase	Bcen_2950	F-ATPase	3.A.2	The H+- or Na+-translocating F-type, V-type and A-type ATPase (F-ATPase) Superfamily	protons	0.0014591	0.00192114	0.00339574	5
ABC	Bcen_1749	ABC	3.A.1	The ATP-binding Cassette (ABC) Superfamily	heme	0.000351578	0.000901306	0.00026579	7
ABC	Bcen_1785	ABC	3.A.1	The ATP-binding Cassette (ABC) Superfamily	glycine betaine	0.00024289	0.000507872	0.000286705	7
IIISP	Bcen_2450	IIISP	3.A.6	The Type III (Virulence-related) Secretory Pathway (IIISP) Family		0.000375469	0.000824392	0.000317906	7
MFS	Bcen_0548	MFS	2.A.1	The Major Facilitator Superfamily (MFS)	multidrug efflux	0	0	1.47131e-05	8
ABC	Bcen_1843	ABC	3.A.1	The ATP-binding Cassette (ABC) Superfamily	phosphonate	0	2.90759e-05	1.44007e-05	8
ABC	Bcen_2693	ABC	3.A.1	The ATP-binding Cassette (ABC) Superfamily	glycine betaine	0.000229986	0.000476242	0.00059497	8
ABC	Bcen_2972	ABC	3.A.1	The ATP-binding Cassette (ABC) Superfamily	daunorubicin	0	0	3.57444e-05	8
ABC	Bcen_3015	RND	2.A.6	The Resistance-Nodulation-Cell Division (RND) Superfamily	multidrug/solvent efflux (HAE1 subfamily)	0.000104162	0.000716054	0.00056801	8
ABC	Bcen_3195	ABC	3.A.1	The ATP-binding Cassette (ABC) Superfamily	glycine betaine	0	0	5.01451e-05	8
ABC	Bcen_3330	ABC	3.A.1	The ATP-binding Cassette (ABC) Superfamily	rhamnose	0	0	6.97776e-05	8
TRAP-T	Bcen_3547	ABC	3.A.1	The ATP-binding Cassette (ABC) Superfamily	xylose	0	0	5.92901e-05	8
MFS	Bcen_3773	ABC	3.A.1	The ATP-binding Cassette (ABC) Superfamily	sulfate	0	1.8803e-05	0	8
ABC	Bcen_3832	TRAP-T	2.A.56	The Tripartite ATP-independent Periplasmic Transporter (TRAP-T) Family	C4-dicarboxylate	0	0	1.19486e-05	8
ABC	Bcen_4318	MFS	2.A.1	The Major Facilitator Superfamily (MFS)	multidrug efflux	0	0	6.36232e-05	8
RND	Bcen_4471	RND	2.A.6	The Resistance-Nodulation-Cell Division (RND) Superfamily	multidrug/solvent efflux (HAE1 subfamily)	3.86338e-06	0.000964338	0.00114647	8
RND	Bcen_5427	ABC	3.A.1	The ATP-binding Cassette (ABC) Superfamily	phosphonate	0	0	6.54989e-05	8
ABC	Bcen_5703	ABC	3.A.1	The ATP-binding Cassette (ABC) Superfamily	amino acid (glutamine/glutamate/aspartate?)	0	7.49176e-06	2.36839e-05	8
